# Supplementary material for: Impact of pre-operative breast magnetic resonance imaging on contralateral synchronous and metachronous breast cancer detection—A case control comparison study with 1468 primary operable breast cancer patients with mean follow-up of 102 months
Source: PLoS One. 2021 Nov 18;16(11):e0260093. doi: 10.1371/journal.pone.0260093 (PMC8601561; doi:10.1371/journal.pone.0260093)
Supplement: S1 Data — (XLSX) [file pone.0260093.s001.xlsx]

## Sheet: 工作表1
								Image Tumor Size(cm)		MRI report					Clinical stage		Pre OP biopsy						Pathology Tumor Size(cm)																	Operation							Recurrence
case	Gender	Age	Height	BodyWeight	BSA	BMI	Location	Sonogram	MRI	Distal toNipple	Nipple Invasion	LN Meta	Multifoci	Contralateral Occult Lesion		Stage	Method	Report	Post OP pathology		Pathology(DCIS>10%)		Pathology	LN Meta		MarginStas		Grade	Stage		ER	PR	HER2/neu	歸納	FISH	Ki-67(%)		Subtype		OP Method	Lymph node	Occult Lesion procedure	MRI	Recurrence(1)	Metastasis(1)	the other side cencer of the breast (原發乳癌開刀之後發生,診斷時同時發生雙側乳癌不計於此)	Recurrence(1)	Recurrence Date	Location
1	F	#REF!	160	60	1.63299	23.4375	Left	1.2	1.7	1.8	N	N	N	N			CNB	DCIS	LCIS with microinvasion (< 1 mm)	4	ILC+LCIS	8	≦0.1	N	0/5	N	mm	II	T1aN0M0	I	Positive, 60%	Positive, 60%	Positive, 10%(2+)	2		<5		Luminal A	Total	Nipple preserved mastectomy	SLNB		Y	NO	NO	NO	NO
2	F	#REF!	155	54	1.5248	22.4766	Left	2.0	3.7	4.9	N	Y	Y	N			CNB	IDC	IDC, pT2(m)+DCIS<5%	5	IDC	1	4.3	Y	16/23	N	mm	II	T2N3M0	III c	Positive, 80%	Positive, 20%	Positive, 70%(2+)	2		70		Luminal B1	Total	Modified radical mastectomy	ALND		Y	NO	NO	NO	NO
3	F	#REF!	150	51	1.45774	22.6667	Left	0.6	1.9	(-)	N	Y	N	N			CNB	IDC	IDC	1	IDC	1	0.7	N	0/22	N	mm	II	T1bN0M0	I	Positive, 80%	Positive, 20%	Positive, 15%(1+)	1		10		Luminal A	Partial	Partial mastectomy	SLNB+ALND		Y	NO	NO	NO	NO
4	F	#REF!	163	65	1.71553	24.4646	Right	3.0	5.5	4.6	N	Y	N	N			CNB(by秀傳)	IDC	IDC	1	IDC	1	3.3	N	0/7	N	mm	III	T2N0M0	II a	Negative	Negative	Positive, 30%(1+)	1		95		TNBC	Total	Nipple-preserving total mastectomy	SLNB+ALND		Y	NO	NO	NO	NO
5	F	#REF!	156	50	1.47196	20.5457	Right	2.56	2.7	3.1	N	N	N	N			CNB	IDC	IDC+DCIS <5%	5	IDC	1	2.6	N	0/6	N	mm	II	T2N0M0	II a	Positive, 90%	Positive, <1%	Positive, 70%(1+)	1		40		Luminal A	Total	Nipple-preserving mastectomy	SLNB+ALND		Y	YES	NO	NO	YES	2019-02-18	right axillary
6	F	#REF!	150	55	1.51383	24.4444	Right	1.96	2.2	3.7	N	N	N	N			CNB	IDC	IDC	1	IDC	1	1.8	N	0/15	N	mm	II	T1cN0M0	I	Positive, 90%	Positive, 70%	Positive, 20%(1+)	1		999		Luminal A	Total	Modified radical mastectomy	ALND		Y	NO	NO	NO	NO
7	F	#REF!	157	63	1.65756	25.5588	Left	1.0	1.4	5.2	N	N	N	N			CNB	IDC	IDC+DCIS 20%	5	IDC+DCIS	5	1.3	N	0/5	N	mm	II	T1cN0M0	I	Positive, >90%	Positive, 60%	Positive, 60%(1+)	1		10		Luminal A	Partial	Partial mastectomy (round-block mammoplasty)	SLNB		Y	NO	NO	NO	NO
8	F	#REF!	150	55	1.51383	24.4444	Left	0.59	3.2	5.1	N	N	N	N			CNB	DCIS	DCIS	2	DCIS	2	0.4	N	0/1	N	mm	III	TisN0M0	0	Negative	Negative	Positive, >90%(3+)	3		999		HER-2 type	Partial	Partial mastectomy	SLNB		Y	YES	NO	NO	YES	2014.4.1	left breast
9	F	#REF!	155	50	1.46723	20.8117	Left	3.6	4.8	3.5	N	N	N	N			CNB	IDC	IDC	1	IDC	1	4.5	N	0/11	N	mm	III	T2N0M0	II a	Positive, 50%	Positive, 20%	Positive, 20%(1+)	1		999		Luminal B1	Total	Modified radical mastectomy	ALND		Y	YES	NO	NO	YES	2013.3.1	left axillary lymph node
10	F	#REF!	152	66	1.66933	28.5665	Left	2.47	3.2	5.5	N	N	N	N			CNB(by署台中)	IDC	IDC+DCIS 5%	5	IDC	1	1.8	Y	4/18	N	mm	II	T1cN2M0	III a	Positive, 90%	Positive, 60%	Positive, 60%(1+)	1		15		Luminal B1	Partial	Partial mastectomy	SLNB+ALND		Y	NO	NO	NO	NO
11	F	#REF!	171	64	1.74356	21.8871	Left	1.75	2.9	1.8	N	N	N	N			CNB	DCIS	IDC+DCIS 95% with microinvasion	5	IDC+DCIS	5	≦0.1	N	0/5	N	mm	not graded	T1aN0M0	I	Positive, 60%	Positive, 10%	Positive, 80%(2+)	3		999		Luminal A	Total	Simple mastectomy	SLNB+ALND		Y	NO	NO	NO	NO
12	F	#REF!	160	59	1.61933	23.0469	Right	999	3.3	6.1	N	N	N	N			(-)	(-)	IDC	1	IDC	1	2.4	Y	4/23	N	mm	III	T2N2M0	III a	Positive, 80%	Positive, 5%	Positive, 20%(2+)	3		25-30		Luminal B1	Partial	Partial mastectomy	SLNB+ALND		Y	NO	NO	NO	NO
13	F	#REF!	160	59	1.61933	23.0469	Left	1.5			N	N	N	N			CNB	DCIS	lower grade DCIS+intraductal papilloma with focal aypical ductal hyperplasia	2	DCIS	2	1.8	N	0/1	N	mm	I	TisN0M0	0	Positive, 60%	Positive, 85%	Positive, 80%, 1+	1		999		Luminal A	Partial	Partial mastectomy	SLNB		Y	NO	NO	NO	NO
14	F	#REF!	159	45.5	1.4176	17.9977	Right	2.0	2.1	5.2	N	N	N	N			CNB	IDC+ILC	IDC+DCIS 5%	5	IDC	1	1.7	N	0/3	N	mm	II	T1cN0M0	I	Positive, 90%	Positive, 95%	Positive, 90%(1+)	1		5		Luminal A	Partial	Partial mastectomy	SLNB		Y	NO	NO	NO	NO
15	F	#REF!	166	70	1.7966	25.4028	Left	3.01	4.7	1.5	N	Y	N	Y			CNB	DCIS	metaplastic carcinoma+DCIS 10%	13	metaplastic	13	4.8	N	0/3	N	mm	III	T2N0M0	II a	Negative	Negative	Positive, 10%(1+)	1		999		TNBC	Partial	Partial masectomy	SLNB+ALND		Y	NO	NO	NO	NO
16	F	#REF!	168	73	1.84572	25.8645	Left	1.3	3.3	7.2	N	N	N	N			CNB	ductal epithelial hyperplasia	DCIS	2	DCIS	2	1.3	N	0/2	N	mm	I	TisN0M0	0	Positive, 80%	Positive, 90%	Positive, 70%(1+)	1		999		Luminal A	Partial	Partial mastectomy(Round-block mammoplasty)	SLNB		Y	NO	NO	NO	NO
17	F	#REF!	147	67	1.65404	31.0056	Right	1.97	4.5	5.9	N	N	N	N			CNB	IDC	IDC	1	IDC	1	1.8	N	0/6	N	mm	II	T1cN0	I	Positive, 70%	Positive, 5%	Positive, 90%(1+)	1		20		Luminal B1	Partial	Partial mastectomy	SLNB+ALND		Y	NO	NO	NO	NO
18	F	#REF!	163	73	1.81804	27.4756	Left	1.5	7.7	1.1	N	N	Multicentric	N			excision	LCIS	IDC+DCIS 2%+LCIS+intraductal papillomatosis	6	IDC+ILC	7	0.6	N	0/10	N	mm	I	T1bN0M0	I	Positive, 80%	Positive, 95%	Positive, 70%(1+)	1		999		Luminal A	Partial	Partial mastectomy	SLNB+ALND		Y	NO	NO	NO	NO
19	F	#REF!	160	62	1.65999	24.2187	Right	4.6	7.2	0.6	N	Y	N	Y			CNB	DCIS	DCIS	2	DCIS	2	6.0	N	0/0	N	mm	III	TisN0M0	0	Negative	Negative	Positive, 3+	3		999		HER-2 type	Total	Nipple-preserving mastectomy	ALND		Y	YES	NO	NO	YES	2017-06-14	Nipple, right
20	F	#REF!	160	62	1.65999	24.2187	Left	1.2	1.0	999.0	999	999	999	N			mammotome	atypical intraductal hyperplasia with calcification+flat epithelial atypia	DCIS	2	DCIS	2	0.5	N	(-)	N	mm	II	TisN0M0	0	Positive	Positive	Positive, 1+	1		999		Luminal A	Partial	Partial mastectomy	(-)		Y	YES	NO	NO	YES	2017-06-14	Nipple, right
21	F	#REF!	163	85	1.96179	31.9922	Left	3.1	5.7	1.7	Y(nipple retraction)	Y	N	N			CNB	IDC	IDC+DCIS 30%	5	IDC+DCIS	5	5.5	Y	2/27	N	mm	II	T3N1M0	III a	Positive, >90%	Positive, >90%	Positive, 50%	other		5		Luminal A	Total	Modified radical mastectomy	ALND		Y	NO	NO	NO	NO
22	F	#REF!	148	51	1.44799	23.2834	Left	0.6	1.25	6.5	N	N	N	N			CNB	IDC	IDC	1	IDC	1	0.5	N	0/2	N	mm	III	T1bN0M0	I	Negative	Negative	Positive, 70%(1+)	1		999		TNBC	Partial	Partial mastectomy	SLNB		Y	NO	NO	NO	NO
23	F	#REF!	151	63	1.62558	27.6304	Right	2.4	2.7	3.6	N	N	N	N			CNB	DCIS	IDC+DCIS 95%	5	IDC+DCIS	5	0.25	N	0/1	N	mm	II	T1aN0M0	I	Positive, 95%	Positive, 8%	Positive, 70%(1+)	1		1		Luminal A	Total	Simple mastectomy	SLNB		Y	NO	NO	NO	NO
24	F	#REF!	164	57.5	1.61847	21.3786	Right	2.3	1.8	2.8	N	N	N	N			CNB(by署彰)	IDC	IDC+DCIS 10%	5	IDC+DCIS	5	1.6	N	0/1	N	mm	I	T2N0M0	II a	Positive, >90%	Positive, 60%	Positive, 50%(1+)	1		999		Luminal A	Total	Subcutaneous mastectomy	SLNB		Y	NO	NO	NO	NO
25	F	#REF!	155	52	1.49629	21.6441	Left	2.0	2.3	7.7	N	Y	N	N			CNB	IDC+micropapilloma pattern	infiltrating micropapillary carcinoma+DCIS <5%		Papillary	12	2.5	Y	1/9	N	mm	II	T2N1M0	II b	Positive, 5%	Positive, 10%	Negative	N		999		Luminal A	Partial	Partial mastectomy	SLNB+ALND		Y	NO	YES	NO	NO
26	F	#REF!	161	74	1.81919	28.5483	Right	999.0	6.5	2.8	Y(nipple retraction, dilated ducts)	N	N	N			mammotome	DCIS	IDC+DCIS	5	IDC+DCIS	5	≦0.1	N	0/7	N	mm	not graded	T1aN0M0	I	Negative	Negative	Positive, 90%(1+)	1		999		TNBC	Total	Simple mastectomy under video guidance(over axillary and periareolar wounds)	SLNB		Y	NO	NO	NO	NO
27	F	#REF!	166	50	1.51841	18.1449	Right	2.8	3.2	2.2	N	N	N	N			CNB	DCIS	DCIS	2	DCIS	2	2.4	N	0/1	N	mm	II	TisN0M0	0	Positive	Positive	Positive, 1+	1		999		Luminal A	Total	Simple mastectomy	SLNB		Y	NO	NO	NO	NO
28	F	#REF!	161	57	1.59661	21.9899	Left	1.7	1.1	6.7	N	N	N	N			CNB	ILC	ILC+LCIS	8	ILC+LCIS	8	1.4	N	0/1	N	mm	II	T1cN0M0	I	Positive, 60%	Positive, 60%	Positive, 80%(1+)	1		999		Luminal A	Partial	Partial mastectomy	SLNB		Y	NO	NO	NO	NO
29	F	#REF!	164	55	1.58289	20.4491	Right	2.9	3.0	0.3	N	Y	N	N			CNB	IDC	IDC+DCIS<5%	5	IDC	1	2.7	Y	1/13	N	mm	II	T2N1M0	II b	Positive, 60%	Negative	Positive, 60%(1+)	1		999		Luminal A	Partial	Partial mastectomy	ALND		Y	NO	NO	NO	NO
30	F	#REF!	160	63	1.67332	24.6094	Right	1.7	2.2	3.4	N	N	N	Y			CNB	IDC	IDC+DCIS 10%	5	IDC+DCIS	5	2.2	N	0/1	N	mm	II	T2N0M0	II a	Positive, 5%	Positive, 5%	Positive, 40%(3+)	3		999		Luminal B2	Total	Simple mastectomy	SLNB		Y	NO	NO	NO	NO
31	F	#REF!	158	88	1.96525	35.2508	Right	2.1	2.2	3.1	N	N	Y	Y			CNB	IDC+DCIS	IDC+DCIS 30%	5	IDC+DCIS	5	2.4	N	0/3	N	mm	II	T2N0M0	II a	Positive, 90%	Positive, 90%	Positive, 30%(1+)	1		5		Luminal A	Partial	Partial mastectomy	SLNB		Y	NO	NO	NO	NO
32	F	#REF!	155	43	1.36066	17.898	Left	1.0	1.7	(-)	N	N	N				CNB	DCIS	DCIS	2	DCIS	2	1.8	N	0/2	N	mm	I	TisN0M0	0	Positive, 90%	Positive, 5%	Positive, 60%, 2+	2		999		Luminal A	Total	Subcutaneous mastectomy	SLNB		Y	NO	NO	NO	NO
33	F	#REF!	155	43	1.36066	17.898	Right	4.0	3.8	0.8	N	Y	N	Y			CNB(LMD)	IDC	DCIS	2	DCIS	2	4.0	N	0/1	N	mm	II	TisN0M0	0	Positive, 40%	Positive, 15%	Positive, 60%(1+)	1		999		Luminal A	Total	Simple mastectomy	SLNB		Y	NO	NO	NO	NO
34	F	#REF!	164	58	1.62549	21.5645	Right	1.05	2.1	5.2	N	N	N	N			CNB	IDC	IDC	1	IDC	1	1.1	Y	2/19	N	mm	II	T1N1M0	II a	Positive, 15%	Positive, 95%	Negative	N		30		Luminal B1	Partial	Partial mastectomy	ALND		Y	NO	NO	NO	NO
35	F	#REF!	152	55	1.52388	23.8054	Left	3.02	2.8	5.4	N	Y	N	N			CNB	IDC	IDC	1	IDC	1	2.8	Y	12/22	N	mm	III	T2N3M0	III c	Positive, 5%	Negative	Positive, 60%(1+)	1		999		Luminal B1	Partial	Partial mastectomy	ALND		Y	NO	NO	NO	NO
36	F	#REF!	150	44	1.35401	19.5556	Right	4.2	6.6	2.7	N	Y	N	N			CNB	IDC+DCIS	IDC+DCIS 60%	5	IDC+DCIS	5	5.5	Y	6/12	N	mm	III	T3N2M0	III c	Negative	Negative	Positive, 95%(3+)	3		999		HER-2 type	Total	Modified radical mastectomy	ALND		Y	NO	NO	NO	NO
37	F	#REF!	157	69	1.73469	27.993	Left	2.1	2.4	4.2	N	N	N	N			CNB	IDC	IDC	1	IDC	1	3.1	N	0/1	N	mm	I	T2N0M0	II a	Positive, 95%	Positive, 95%	Positive, 90%(1+)	1		999		Luminal A	Partial	Partial mastectomy	SLNB		Y	NO	NO	NO	NO
38	F	#REF!	156	72	1.76635	29.5858	Left	999.0	2.4	1.4	N	N	N	N			excision	IDC	IDC+DCIS 5%	5	IDC	1	1.5	Y	1/15	N	mm	II	T1cN1M0	II a	Positive, 80%	Positive, 80%	Positive, 20(2+)	2		50		Luminal B1	Partial	Partial mastectomy	SLNB+ALND		Y	NO	NO	NO	NO
39	F	#REF!	160	84	1.93218	32.8125	Right	3.3	5.2	5.2	N	Y	N	N			CNB	IDC	IDC+DCIS<5%	5	IDC	1	3.5	Y	5/23	N	mm	II	T2N2M0	III a	Positive, 40%	Positive, 40%	Positive, 50%(3+)	3		70		Luminal B2	Partial	Partial mastectomy	ALND		Y	YES	YES	NO	YES	2014-08-25	right breast
40	F	#REF!	158	63	1.66283	25.2363	Right	2.5	3.3	4.0	N	N	N	N			CNB	infiltrating carcinoma with mucinous differentiation	mucinous adenocarcinoma	11	mucinous	11	2.5	N	0/7	N	mm	I	T2N0M0	II a	Positive, >90%	Positive, 20%	Positive, 60%(1+)	1		999		Luminal A	Partial	Partial mastectomy	SLNB		Y	NO	NO	NO	NO
41	F	#REF!	151	59	1.57312	25.8761	Left	1.4	4.2	3.3	N	N	N	N			stereotactic mammotome biopsy	IDC+DCIS	IDC+DCIS 70%	5	IDC+DCIS	5	1.0	N	0/9	N	mm	III	T1cN0m0	I	Positive, 80%	Positive, 5%	Positive, 20%(2+)	2		>15		Luminal B1	Total	Nipple-preserving mastectomy	SLNB		Y	NO	NO	NO	NO
42	F	#REF!	150	73	1.74404	32.4444	Left	3.8	4.8	4.4	N	N	N	N			CNB	IDC+neoplasm	IDC+papillary+DCIS	12	Papillary	12	2.4	N	0/1	N	mm	II	T2N0M0	II a	Positive, 90%	Positive, 90%	Positive, 30%(1+)	1		999		Luminal A	Partial	Partial mastectomy	SLNB		Y	NO	NO	NO	NO
43	F	#REF!	154	46	1.40278	19.3962	Left	2.5	2.6	5.1	N	Y	N	N			CNB	IDC	IDC(pT1m)+DCIS <5%	5	IDC	1	1.1	N	0/5	N	mm	III	T1cN0M0	I	Negative	Negative	Positive, 50%(2+)	2		75		TNBC	Partial	Partial mastectomy	ALND		Y	YES	NO	NO	YES	2018-04-12	left bresat
44	F	#REF!	158	65	1.68902	26.0375	Right	3.0	3.6	5.5	N	N	N	N			CNB	ILC	ILC+LCIS	8	ILC+LCIS	8	3.0	N	0/1	N	mm	II	T2N0M0	II a	Positive, 30%	Positive, 15%	Positive, 15%(2+)	2		45	E-cadherin(-)	Luminal B1	Partial	Partial mastectomy	SLNB		Y	NO	NO	NO	NO
45	F	#REF!	160	60	1.63299	23.4375	Left	1.6	1.7	3.3	N	N	N	N			CNB	IDC	IDC+DCIS 5%	5	IDC	1	1.7	Y	1/3	N	mm	III	T1cN1M0	II a	Positive, 90%	Positive, 70%	Positive, 90%(3+)	3		999		Luminal B2	Partial	Partial mastectomy	SLNB		Y	NO	NO	NO	NO
46	F	#REF!	159	51.5	1.50817	20.371	Right	1.8	3.2	3.4	N	N	N	N			CNB	DCIS	IDC+ILC+DCIS 50%	10	IDC+DCIS+ILC	10	1.2	N	0/15	N	mm	II	T1N0M0	I	Positive	Negative	Positive, 90%(3+)	3		999		Luminal B2	Total	Nipple sparing mastectomy	SLNB+ALND		Y	NO	NO	NO	NO
47	F	#REF!	154	65	1.6675	27.4077	Left	999.0	5.7	1.9	N	N	N	N			stereotactic mammotome biopsy	IDC+DCIS	IDC+DCIS 70%	5	IDC+DCIS	5	1.8	Y	1/17	N	mm	II	T1cN1M0	II a	Positive, 60%	Positive, 70%	Positive, 30%(1+)	1		5		Luminal A	Total	Nipple-preserving mastectomy	SLNB		Y	NO	NO	NO	NO
48	F	#REF!	155	65	1.6729	27.0552	Right	1.15	2.0	8.9	N	N	N	N			CNB	IDC	IDC(pT1)+DCIS<5%	5	IDC	1	1.5	N	0/4	N	mm	III	T1cN0M0	I	Positive, 80%	Positive, 30%	Positive, 70%(1+)	1		35		Luminal B1	Partial	Partial mestectomy	ALND		Y	NO	NO	NO	NO
49	F	#REF!	157	48	1.44684	19.4734	Left	1.26	1.9	2.0	N	N	N	N			CNB	DCIS	IDC+DCIS 40%	5	IDC+DCIS	5	0.4	N	0/1	N	mm	I	T1aN0M0	I	Negative	Negative	Positive, 15%(2+)	2		999		TNBC	Total	Nipple sparing mastectomy	SLNB		Y	NO	NO	NO	NO
50	F	#REF!	157	48	1.44684	19.4734	Right	0.84	999.0	999.0	N	N	N	N			(-)	(-)	1.pseudoangiomatous stromal hyperplasia 2. columnar cell hyperplasia 3. fibroadenoma 4. calcification 5.fibrocystic change				999.0	N		N	mm	(-)	(-)	(-)	(-)	(-)	(-)	Nil		999		(-)	Total	Nipple sparing mastectomy	(-)			NO	NO	NO	NO
51	F	#REF!	160	66	1.7127	25.7812	Right	999.0	8.4	0.5	N	N	N	Y			stereotactic mammotome biopsy	DCIS+calcification	IDC+DCIS 95%	5	IDC+DCIS	5	0.6	Y	1/16	N	mm	II	T1bN1M0	II a	Positive, 90%	Positive, 5%	Positive, 60%(1+)	1		999		Luminal A	Total	Modified radical mastectomy	ALND		Y	NO	NO	NO	NO
52	F	#REF!	160	66	1.7127	25.7812	Left	999.0	2.4	4.2	N	N	N	N			(-)	(-)	IDC+DCIS 50%	5	IDC+DCIS	5	1.5	Y	1/24	N	mm	II	T1cN1M0	II a	Positive, 85%	Positive, 15%	Negative	N		999		Luminal A	Partial	Partial mastectomy	ALND		Y	NO	NO	NO	NO
53	F	#REF!	144	42	1.29615	20.2546	Left	1.22	2.9	5.4	N	N	N	N			CNB	IDC	IDC+DCIS20%	5	IDC+DCIS	5	1.3	Y	1/15	N	mm	II	T1bN0M0	I	Negative	Negative	Positive, >90%	other		50		HER-2 type	Partial	Partial mastectomy	ALND		Y	YES	YES	NO	YES	2012-10-05	left breast
54	F	#REF!	155	51	1.48183	21.2279	Right	0.97	3.2	7.1	N	N	Y	N			CNB	IDC+atypical papillary neoplasm	IDC+DCIS 35％	5	IDC+DCIS	5	2.2	N	0/8	N	mm	II	T2N0M0	II a	Positive, 80%	Positive, 90%	Positive, 15%(1+)	1		8		Luminal A	Partial	Partial mastectomy	SLNB		Y	NO	NO	NO	NO
55	F	#REF!	152	44.9	1.37687	19.4339	Right	1.75	5.0	1.9	N	N	N	N			CNB	DCIS	IDC+DCIS>95%	5	IDC+DCIS	5	0.4	N	0/3	N	mm	II	T1aN0M0	I	Positive, 80%	Positive, 2%	Negative	N		999		Luminal A	Total	Simple mastectomy	SLNB		Y	NO	NO	NO	NO
56	F	#REF!	156	47	1.42712	19.313	Right	2.2	2.4	4.0	N	N	N	N			CNB	IDC+DCIS	IDC+DCIS 85%	5	IDC+DCIS	5	0.4	Y	1/25	N	mm	II	T1aN1M0	II a	Positive, 80%	Positive, 80%	Positive, 60%(2+)	2		70		Luminal B1	Partial	Partial mastectomy	ALND		Y	NO	NO	NO	NO
57	F	#REF!	151	69	1.70123	30.2618	Left	2.1	3.6	2.0	N	Y	N	N			CNB	IDC+DCIS	IDC+DCIS<5%	5	IDC	1	2.5	Y	28/34	N	mm	II	T2N3M0	III c	Positive, 80%	Positive, 70%	Positive, 15%(2+)	2		25		Luminal B1	Total	Modified radical mastectomy	ALND		Y	NO	YES	NO	NO
58	F	#REF!	154	67.9	1.70429	28.6305	Right	2.4	3.9	4.5	N	Y	N	N			CNB	IDC	IDC with medullary feature	1	IDC	1	2.7	N	0/2	N	mm	III	T2N0M0	II a	Negative	Negative	Positive, 80%(1+)	1		999		TNBC	Partial	Partial mastectomy	SLNB		Y	NO	YES	NO	NO
59	F	#REF!	162	55	1.57321	20.9572	Right	1.1	1.5	4.8	N	N	N	N			CNB	IDC	IDC	1	IDC	1	1.1	N	0/4	N	mm	II	T1cN0M0	I	Positive, 90%	Positive, 20%	Positive, 20%(2+)	2		20		Luminal B1	Partial	Partial mastectomy	SLNB		Y	NO	NO	NO	NO
60	F	#REF!	160	74.5	1.81965	29.1016	Right	2.19	3.3	2.9	N	Y	N	N			CNB	IDC	IDC+DCIS 5-10%	5	IDC+DCIS	1	2.1	Y	2/14	N	mm	III	T2N1M0	II b	Negative	Negative	Positive, >90%(3+)	3		50		HER-2 type	Partial	Partial mastectomy(Racquet mammoplasty)	ALND		Y	NO	NO	NO	NO
61	F	#REF!	159	47	1.44078	18.591	Right	1.95	2.1	4.0	N	N	Y	N			CNB	IDC	IDC+DCIS 15%	5	IDC+DCIS	5	1.7	N	0/4	N	mm	II	T1cN0M0	I	Positive, 60%	Positive, 85%	Positive, >90%(1+)	1		>15		Luminal B1	Total	Nipple-preserving mastectomy	SLNB		Y	YES	YES	NO	YES	2012-05-24	right breast
62	F	#REF!	158	54	1.53948	21.6311	Left	999.0	5.9	2.4	N	N	N	N			stereotactic mammography biopsy	DCIS	DCIS	2	DCIS	2	5.5	N	0/3	N	mm	III	TisN0M0	0	Negative	Negative	Positive, 90%(3+)	3		999		HER-2 type	Total	Nipple sparing mastectomy	SLNB		Y	YES	NO	NO	YES	2018-12-31	Nipple, left
63	F	#REF!	169	53	1.57736	18.5568	Left	2.07	6.3	1.1	N	N	Y	N			CNB	IDC+DCIS	IDC+DCIS 5%	5	IDC	5	2.3	Y	1/7	N	mm	II	T2N1M0	II b	Positive, 70%	Positive, 5%	Positive, 20%(2+, Not amplified)	2	Not amplified	999		Luminal A	Total	Nipple-preserving mastectomy	SLNB+ALND		Y	YES	NO	NO	YES	2019-02-21	Breast, left
64	F	#REF!	150	50	1.44338	22.2222	Right	1.4	1.6	6.3	N	N	N	N			CNB	IDC+intraductal papillary carcinoma	IDC+DCIS 10%	5	IDC+DCIS	5	1.3	N	0/1	N	mm	I	T1cN0M0	I	Positive, 90%	Positive, 60%	Positive, 70%(2+, Not amplified)	2	Not amplified	999		Luminal A	Partial	Partial mastectomy	SLNB		Y	NO	NO	NO	NO
65	F	#REF!	148	63	1.60935	28.7619	Right	0.9	1.9	6.4	N	N	N	N			FNAC	carcinoma	IDC(pT1)+DCIS 15%	5	IDC+DCIS	5	1.2	N	0/1	N	mm	II	T1cN0M0	I	Positive, 15%	Positive, 30%	Positive, 40%(2+, Not amplified)	2	Not amplified	70		Luminal B1	Partial	Partial mastectomy	SLNB		Y	NO	NO	NO	NO
66	F	#REF!	161	46	1.4343	17.7462	Left	1.2	2.4	5.3	N	N	N	N			CNB	IDC+DCIS	IDC(pT2)+DCIS 30%	5	IDC+DCIS	5	2.2	Y	6/11	N	mm	II	T2N2M0	III a	Positive, 70%	Positive, 5%	Positive, 80%(2+, Not amplified)	2	Not amplified	10		Luminal A	Total	Simple mastectomy	SLNB+ALND		Y	NO	NO	NO	NO
67	F	#REF!	155	47	1.42254	19.563	Left	0.7	1.3	3.0	N	N	Y	N			FNAC	carcinoma	IDC+DCIS 40%	5	IDC+DCIS	5	0.8	N	0/3	N	mm	II	T1bN0M0	I	Negative	Negative	Positive, 80%(2+, Not amplified)	2	Not amplified	>15		TNBC	Total	Nipple sparing mastectomy	SLNB		Y	NO	NO	YES	NO
68	F	#REF!	158	54	1.53948	21.6311	Left	999.0	2.8	2.9	N	N	N	Y			stereotactic biopsy	DCIS+calcification	IDC(microinvasive)+DCIS>95%	5	IDC+DCIS	5	≦0.1	N	0/1	N	mm	II	T1a(mi)N0M0	0	Positive, 80%	Positive, 40%	Positive, 90%(1-2+)			999		Luminal A	Partial	Partial mastectomy	SLNB		Y	NO	NO	NO	NO
69	F	#REF!	160	62	1.65999	24.2187	Left	999.0	1.9	5.0	N	N	N	N			CNB(by台安)	mucinous carcinoma	IDC with marked mucin production+DCIS 5%	5	IDC	1	1.8	N	0/13	N	mm	I	T1cN0M0	I	Positive, 90%	Positive, 30%	Positive, 20%(1+)	1		999		Luminal A	Partial	Partial mastectomy	SLNB		Y	NO	NO	NO	NO
70	F	#REF!	160	80	1.88562	31.25	Right	1.4	3.7	1.6	N	N	N	N			CNB	IDC	IDC(pT1)+DCIS 10%	5	IDC+DCIS	5	1.6	N	0/4	N	mm	I	T1cN0M0	I	Positive, 60%	Positive, 50%	Positive, 70%(1+)	1		999		Luminal A	Partial	Partial mastectomy	SLNB		Y	NO	NO	NO	NO
71	F	#REF!	163	50	1.50462	18.8189	Right	1.9	4.6	1.7	N	N	N	N			CNB	DCIS involving sclerosing adenosis	IDC(microinvasive(<1mm))+DCIS>99%	5	IDC+DCIS	5	≦0.1	N	0/1	N	mm	II	T1a(mi)N0M0	I	Positive	Positive	Positive, 1+	1		999	E-cadherin(-)	Luminal A	Total	Nipple sparing mastectomy	SLNB		Y	NO	NO	NO	NO
72	F	#REF!	156	52	1.50111	21.3675	Right	0.7	2.6	4.0	N	N	N	N			FNAC	adenocarcinoma	IDC+DCIS 50%+atypical lobular hyperplasia	5	IDC+DCIS	5	0.5	N	0/4	N	mm	I	T1bN0M0	I	Positive, 70%	Positive, 70%	Positive, 90%(1+)	1		999		Luminal A	Partial	Partial mastectomy	SLNB		Y	NO	NO	NO	NO
73	F	#REF!	161	45	1.41863	17.3604	Left	2.7	1.9	1.5	N	N	N	N			CNB	IDC	IDC+DCIS 5%	5	IDC	1	2.2	N	0/1	N	mm	II	T2N0M0	II a	Positive, 80%	Positive, 50%	Positive, 70%(1+)	1		5		Luminal A	Total	Simple mastectomy	SLNB		Y	NO	NO	NO	NO
74	F	#REF!	146	49.8	1.42115	23.3627	Right	3.3	2.8	3.8	N	N	N	N			CNB(by台大雲林分院)	ILC	ILC with mucinous	11	mucinous	11	2.7	N	0/1	N	mm	II	T2N0M0	II a	Positive, 95%	Positive, 1%	Positive, 60%(1+)	1		999		Luminal A	Total	Nipple sparing mastectomy	SLNB		Y	YES	NO	NO	YES	2018-07-09	right bresat
75	F	#REF!	161	58	1.61056	22.3757	Right	2.4	3.0	4.2	N	Y	N	N			CNB	IDC	IDC(pT2)+DCIS 10%	5	IDC+DCIS	5	2.3	Y	9/25	N	mm	III	T2N3M0	III c	Negative	Negative	Positive, 90%(3+)	3		999		HER-2 type	Partial	Partial mastectomy	SLNB+ALND		Y	NO	YES	NO	NO
76	F	#REF!	149	41	1.30267	18.4676	Left	3.5	4.2	2.8	N	N	N	N			CNB(LMD)	IDC	ILC	3	ILC	3	4.0	Y	7/19	N	mm	II	T2N2M0	III a	Positive, 90%	Positive, 15%	Positive, 5%(1+)	1		999		Luminal A	Total	Modified radical mastectomy	SLNB		Y	NO	YES	NO	NO
77	F	#REF!	155	63	1.64697	26.2227	Left	0.7	1.3	1.1	N	N	N	N			CNB	IDC+DCIS	IDC+DCIS 30%	5	IDC+DCIS	5	0.9	N	0/1	N	mm	II	T1bN0M0	I	Positive, 80%	Positive, 40%	Positive, 80%(1+)	1		999		Luminal A	Partial	Partial mastectomy(wire localization)	SLNB		Y	NO	NO	NO	NO
78	F	#REF!	149	58	1.54937	26.1249	Right	2.0	2.1	3.2	N	N	N	N			CNB	IDC	IDC+DCIS<5%	5	IDC	1	1.5	N	0/1	N	mm	II	T1cN0M0	I	Positive, >90%	Positive, >90%	Positive, 30%(1+)	1		999		Luminal A	Partial	Partial mastectomy	SLNB		Y	NO	NO	NO	NO
79	F	#REF!	155	52	1.49629	21.6441	Right	2.5	2.4	2.6	N	N	Y	N			CNB	IDC	IDC+DCIS	5	IDC+DCIS	5	2.4	N	0/2	N	mm	III	T2N0M0	II a	Positive, 80%	Positive, 50%	Positive, 15%(2+, Not amplified)	3	Not amplified	999		Luminal B1	Total	Simple mastectomy	SLNB		Y	NO	NO	NO	NO
80	F	#REF!	147	60	1.56525	27.7662	Right	1.3	5.9	5.5	N	N	N	N			CNB	DCIS	DCIS	2	DCIS	2	2.4	N	0/1	N	mm	III	TisN0M0	0	Positive, 80%	Positive, 5%	Positive, 70%(1+)	1		999		Luminal A	Total	Simple mastectomy	SLNB		Y	NO	NO	NO	NO
81	F	#REF!	155	49	1.45249	20.3954	Right	1.1	2.4	4.4	N	Y	N	N			CNB	IDC	IDC	1	IDC	1	1.8	Y	6/15	N	mm	III	T1cN2M0	III a	Negative	Negative	Positive, 30%(2+, Amplified)	2	Amplified	999		HER-2 type	Total	Modified radical mastectomy	ALND		Y	NO	NO	NO	NO
82	F	#REF!	152	74	1.76761	32.0291	Right	0.89	1.7	3.6	N	N	N	N			CNB	IDC+DCIS	IDC+DCIS 60%	5	IDC+DCIS	5	0.6	N	0/3	N	mm	II	T1bN0M0	I	Positive, 50%	Positive, 70%	Positive, 70%(1+)	1		15		Luminal B1	Partial	Partial mastectomy with Racquet mammoplasty	SLNB		Y	NO	NO	NO	NO
83	F	#REF!	143	38.5	1.23665	18.8273	Left	2.79	4.3	2.1	N	N	N	N			CNB(LMD)	IDC	IDC+DCIS<5%	5	IDC	1	2.7	N	0/2	N	mm	II	T2N0M0	II a	Positive, 60%	Positive, 90%	Positive, 90%(1+)	1		999		Luminal A	Total	Nipple sparing mastectomy	SLNB		Y	NO	NO	NO	NO
84	F	#REF!	153	53	1.50083	22.6409	Left	2.5	6.5	1.2	Y(nipple retraction,dilated ducts)	Y	N	N			CNB	IDC	IDC+DCIS 5%	5	IDC+DCIS	5	4.2	Y	3/21	involved	mm	III	T2N1M0	II b	Positive, 30%	Positive, 80%	Positive, 25%(2+, Amplified)	2	Amplified	65		Luminal B2	Total	Simple mastectomy	SLNB+ALND		Y	NO	NO	NO	NO
85	F	#REF!	162	52	1.52971	19.8141	Right	2.6	3.4	2.9	N	N	N	N			CNB	IDC	IDC+DCIS 60%	5	IDC+DCIS	5	1.2	N	0/1	N	mm	II	T1cN0m0	I	Positive, 90%	Positive, 40%	Negative	N		70		Luminal B1	Total	Nipple-preserving mastectomy	SLNB		Y	NO	NO	NO	NO
86	F	#REF!	157	62	1.64435	25.1532	Left	0.9	1.6	5.7	N	Y	N	N			CNB	DCIS	IDC+DCIS>90%+LCIS	6	IDC+DCIS+LCIS	6	≦0.1	Y	6/21	N	mm	not graded	T1miN2M0	III a	Positive, 70%	Positive, 60%	Positive, 20%(1+)	1		999		Luminal A	Partial	Partial mastectomy	SLNB+ALND		Y	NO	NO	NO	NO
87	F	#REF!	157	47	1.43169	19.0677	Left	2.1	2.4	2.1	N	N	Multicentric	N			CNB	IDC	IDC+DCIS 5%	5	IDC	1	2.2	Y	3/13	N	mm	III	T2N1M0	II b	Negative	Negative	Positive, 80%(3+)	3		999		HER-2 type	Total	Simple mestectomy	SLNB+ALND		Y	NO	NO	NO	NO
88	F	#REF!	151	63	1.62558	27.6304	Right	999.0	4.4	1.3	N	N	N	N			stereotactic biopsy	DCIS	DCIS	2	DCIS	2	4.0	N	0/1	N	mm	II	TisN0M0	0	Positive, 30%	Negative	Positive, 60%(3+)	3		999		Luminal B2	Total	Simple mastectomy	SLNB+ALND		Y	N O	NO	NO	N O
89	F	#REF!	150	54	1.5	24	Left	1.2	2.4	4.8	N	N	N	N			CNB	DCIS	IDC+DCIS 5%	5	IDC	5	0.8	N	0/1	N	mm	I	T1bN0M0	I	Positive, 40%	Positive, 80%	Positive, 40%(1+)	1		999		Luminal A	Partial	Partial mastectomy	(-)		Y	NO	NO	NO	NO
90	F	#REF!	155	60.7	1.61662	25.2653	Right	1.89	2.4	2.0	N	N	N	N			CNB(by何醫院)	IDC	IDC+ILC+DCIS 5%	10	IDC+ILC	7	2.4	N	0/5	N	mm	II	T2N0M0	II a	Positive, 70%	Positive, 80%	Positive, 40%(1+)	1		999		Luminal A	Total	Endoscopy assisted nipple sparing mastectomy	SLNB		Y	YES	YES	NO	YES	2014-02-11	right axillary +right breast
91	F	#REF!	152	68	1.69444	29.4321	Right	2.5	3.0	4.9	N	N	N	N			CNB	IDC	IDC	1	IDC	1	3.2	Y	1/21	N	mm	II	T2N1M0	II b	Positive, 90%	Positive, 20%	Positive, 20%(1+)	1		20		Luminal B1	Partial	Partial mastectomy	SLNB		Y	NO	NO	NO	NO
92	F	#REF!	159	64	1.68127	25.3155	Left	1.95	3.4	6.1	N	Y	N	N			CNB	IDC	IDC(pT2)	1	IDC	1	2.6	Y	1/20	N	mm	III	T2N1M0	II b	Negative	Negative	Positive, 30%(1+)	1		999		TNBC	Partial	Partial mastectomy	SLNB+ALND		Y	NO	NO	NO	NO
93	F	#REF!	157	57	1.57665	23.1247	Right	1.48	7.9	2.1	Y(nipple retraction,dilated ducts)	N	N	N			stereotactic biopsy	DCIS with microcalcification	IDC+DCIS	5	IDC+DCIS	5	0.5	N	0/1	N	mm	I	T1bN0M0	I	Positive, 60%	Positive, 95%	Positive, 70%(1+)	1		999		Luminal A	Total	Nipple-preserving mastectomy	SLNB+ALND		Y	NO	NO	NO	NO
94	F	#REF!	154	56	1.54776	23.6128	Right	0.75	6.4	1.3	N	N	N	Y			CNB	DCIS	IDC+DCIS>95%(with microinvasion, pT1mi)	5	IDC+DCIS	5	≦0.1	N	0/2	N	mm	not graded	T1micN0M0	I	Positive, 2+	Positive, 2+	Positive, 1+	1		999		Luminal A	Total	Endoscopy assisted nipple sparing mastectomy	SLNB		Y	NO	NO	NO	NO
95	F	#REF!	157	53	1.52033	21.5019	Left	2.32	5.7	5.0	Y	N	Multicentric	N			CNB	IDC+DCIS	IDC+DCIS 5%	5	IDC	1	3.5	Y	8/33	N	mm	II	T2N2M0	III a	Positive, 70%	Negative	Positive, 20%(1+)	1		999		Luminal A	Total	Endoscopy assisted nipple sparing mastectomy	SLNB+ALND		Y	NO	NO	NO	NO
96	F	#REF!	150	42	1.32288	18.6667	Left	2.0	3.2	3.6	N	N	N	N			CNB(by台大雲林分院)	IDC	IDC+DCIS 10%	5	IDC+DCIS	5	2.3	N	0/2	N	mm	II	T2N0M0	II a	Positive, 40%	Positive, 40%	Positive, 15%(1+)	1		10		Luminal A	Partial	Partial mastectomy	SLNB		Y	NO	NO	NO	NO
97	F	#REF!	151	63	1.62558	27.6304	Left	1.8	2.1	7.7	N	N	N	N			CNB	IDC	IDC	1	IDC	1	1.7	N	0/2	N	mm	II	T1cN0M0	I	Positive, 95%	Positive, 15%	Negative	N		20		Luminal B1	Partial	Partial mastectomy	SLNB		Y	NO	NO	NO	NO
98	F	#REF!	159	57	1.58666	22.5466	Left	999.0	2.3	4.5	Y(dilated ducts)	N	N	N			nipple excision	Paget's disease	IDC(microinvasion)+DCIS>95%	5	IDC+DCIS	5	≦0.1	N	0/1	N	mm	not graded	T1aN0M0	I	Negative	Negative	Positive, 100%(3+)	3		999		HER-2 type	Total	Simple mastectomy	SLNB		Y	NO	NO	NO	NO
99	F	#REF!	151	58	1.55974	25.4375	Right	1.7	6.0	0.0	Y	Y	N	N			CNB	IDC	IDC+DCIS 20%+Paget's disease	5	IDC+DCIS	5	1.3	Y	2/16	N	mm	III	T1cN1M0	II a	Positive, 10%	Negative	Positive, 95%(3+)	3		30		Luminal B2	Total	Simple mastectomy	SLNB+ALND		Y	NO	NO	NO	NO
100	F	#REF!	160	60	1.63299	23.4375	Left	999.0	3.9	3.4	N	N	N	N			CNB(axillary)	metastatic carcinoma	IDC+DCIS 95%	5	IDC+DCIS	5	0.2	Y	2/11	N	mm	II	T1aN1M0	II a	Negative	Negative	Positive, >90%(3+)	3		999		HER-2 type	Total	Modified radical mastectomy	ALND		Y	NO	NO	YES	NO
101	F	#REF!	167	58	1.64029	20.7967	Left	1.1	1.8	4.7	N	N	N	N			CNB(LMD)	DCIS	IDC(pT1)+DCIS 80%	5	IDC+DCIS	5	1.0	N	0/4	N	mm	I	T1bN0M0	I	Positive, 40%	Positive, 80%	Positive, 80%(2+, Not amplified)	2	Not amplified	60		Luminal B1	Partial	Partial mestectomy	SLNB		Y	NO	NO	NO	NO
102	F	#REF!	152	46	1.39364	19.91	Left	1.4	2.4	4.9	N	N	N	N			CNB	IDC+DCIS	IDC+DCIS 60%	5	IDC+DCIS	5	0.9	N	0/1	N	mm	II	T1bN0M0	I	Negative	Negative	Positive, 40%(2+, Not amplified)	2	Not amplified	70		TNBC	Partial	Partial mastectomy(round-block mammoplasty)	SLNB		Y	NO	NO	NO	NO
103	F	#REF!	156	65	1.67829	26.7094	Right	3.0	4.2	5.3	N	N	Y	N			CNB	IDC	IDC(pT2)+DCIS<5%	5	IDC	1	4.6	Y	1/25	N	mm	III	T2N1M0	II b	Positive, 40%	Positive, 70%	Positiv,e 15%(1+)	1		75		Luminal B1	Total	Simple mastectomy	SLNB+ALND		Y	NO	YES	NO	NO
104	F	#REF!	163	48	1.47422	18.0662	Right	2.1	2.0	4.1	N	N	N	N			CNB	IDC	IDC(pT2)+DCIS 5%	5	IDC	1	2.1	Y	1/4	involved	mm	I	T2N1M0	II b	Positive, 30%	Positive, 80%	Positive, 30%(1+)	1		7		Luminal A	Total	Nipple-preserving mastectomy	SLNB+ALND		Y	NO	NO	NO	NO
105	F	#REF!	166	60	1.66333	21.7738	Left	1.2	3.1	4.2	N	N	N	N			CNB	IDC	IDC+DCIS30%	5	IDC+DCIS	5	1.0	N	0/2	N	mm	III	T1bN0M0	I	Positive, 70%	Positive, 5%	Positive, 15%(2+)	2		30		Luminal B1	Partial	Partial mastectomy	SLNB		Y	NO	NO	NO	NO
106	F	#REF!	168	98	2.13854	34.7222	Left	3.2	7.0	3.0	N	Y	N	Y			CNB	DCIS	IDC+DCIS >99%	5	IDC+DCIS	5	≦0.1	N	0/1	N	mm	not graded	T1misN0M0	0	Negative	Negative	Positive, 95%(3+)	3		999		HER-2 type	Total	Simple mastectomy	SLNB		Y	NO	NO	NO	NO
107	F	#REF!	168	98	2.13854	34.7222	Right	1.8	2.0	4.5	Y(nipple retraction, dilated ducts)	Y	N				vacuum assisted excision	DCIS	DCIS	2	DCIS	2	1.7	N	0/3	N	mm	II	TisN0M0	0	Positive, 95%	Positive, 95%	Negative	N		999		Luminal A	Total	Nipple sparing mastectomy	SLNB		Y	NO	NO	NO	NO
108	F	#REF!	157	65	1.68366	26.3702	Left	1.35	2.0	2.5	N	N	N	N			CNB	IDC	IDC+DCIS 5%	5	IDC	1	1.3	N	0/2	N	mm	II	T1N0M0	I	Positive, 90%	Positive, 90%	Positive, 15%(1+)	1		999		Luminal A	Total	Modified radical mastectomy	SLNB		Y	NO	NO	NO	NO
109	F	#REF!	168	82	1.95619	29.0533	Left	1.9	6.7	7.9	N	N	N	N			CNB	IDC	IDC+DCIS 15%	5	IDC+DCIS	5	3.9	Y	1/7	N	mm	II	T2N1M0	II b	Positive, 80%	Positive, 50%	Negative	N		999		Luminal A	Partial	Partial mastectomy	SLNB+ALND		Y	NO	NO	NO	NO
110	F	#REF!	155	55.9	1.55139	23.2674	Left	3.5	3.5	3.8	N	N	Multicentric	Y			CNB(by LMD)	ILC	ILC	3	ILC	3	3.0	Y	1/2	N	mm	II	T2N1M0	II b	Positive, 90%	Positive, 1%	Positive, 60%(1+)	1		5		Luminal A	Total	Simple mastectomy	SLNB		Y	NO	NO	NO	NO
111	F	#REF!	153	43	1.35185	18.369	Left	1.45	2.5	5.4	N	N	N	N			CNB(by秀傳)	IDC	IDC+DCIS 20%	5	IDC+DCIS 20%	5	1.3	N	0/1	N	mm	II	T1cN0M0	I	Positive, 95%	Positive, 15%	Positive, <10%(1+)	1		10		Luminal A	Partial	Partial mastectomy	SLNB		Y	NO	NO	NO	NO
112	F	#REF!	154	42	1.3404	17.7096	Left	3.0	3.6	5.4	N	Y	N	N			CNB	IDC	IDC	1	IDC	1	6.1	Y	2/23	N	mm	III	T3N1M0	III a	Negative	Positive, <5%	Positive, 70%(1+)	1		80		Luminal B1	Partial	Partial mastectomy	ALND		Y	Yes	YES	NO	Yes	2012-10-24	left breast
113	F	#REF!	141	51.5	1.42024	25.9041	Right	3.4	3.5	2.5	N	N	N	N			CNB	IDC	IDC+DCIS 15%	5	IDC+DCIS 15%	5	3.4	Y	8/29	N	mm	III	T2N2M0	III a	Positive, 80%	Positive, 70%	Positive, 11%(2+, Not amplified)	2	Not amplified	50		Luminal B1	Total	Modified radical mastectomy	ALND		Y	NO	YES	NO	NO
114	F	#REF!	160	104	2.14994	40.625	Left	999.0	2.6	4.2	N	N	N	N			stereotactic mammotome biopsy	IDC+DCIS and microcalcification	IDC+DCIS 5%	5	IDC	1	2.3	Y	1/22	N	mm	II	T2N1M0	II b	Negative	Negative	Positive, 40%(2+, Not amplified)	2	Not amplified	<5		TNBC	Partial	Partial mastectomy	ALND		Y	NO	NO	NO	NO
115	F	#REF!	145	58	1.52843	27.5862	Left	1.5	3.8	3.7	N	N	Multicentric	N			CNB	atypical ductal hypersia	IDC+DCIS>95%	5	IDC+DCIS	5	1.1	N	0/1	N	mm	II	T1cN0M0	I	Positive, 90%	Positive, 40%	Positive, 20%(1+)	1		10		Luminal A	Partial	Partial mastectomy	SLNB		Y	NO	NO	YES	NO
116	F	#REF!	153	52	1.48661	22.2137	Left	1.5	2.3	4.1	Y(nipple retraction, dilated ducts)	N	N	N			CNB	IDC	IDC+DCIS 5%	5	IDC	1	1.2	Y	1/26	N	mm	III	T1cN1M0	II a	Negative	Negative	Positive, 70%(3+)	3		80		HER-2 type	Total	Simple mastectomy	SLNB+ALND		Y	NO	YES	NO	NO
117	F	#REF!	161	74	1.81919	28.5483	Right	2.7	2.4	3.1	N	N	Y	Y			CNB(by中國)	mucinous carcinoma	mucinous carcinoma+DCIS 15%	11	mucinous	11	2.1	N	0/1	N	mm	I	T2N0M0	II a	Positive, 90%	Positive, 90%	Positive, 20%(1+)	1		20		Luminal B1	Partial	Partial mastectomy	SLNB		Y	NO	NO	NO	NO
118	F	#REF!	150	44	1.35401	19.5556	Right	1.3	1.8	3.1	N	N	N	N			CNB	IDC	IDC+DCIS 5%	5	IDC	1	1.4	N	0/1	N	mm	III	T1cN0M0	I	Positive, 90%	Positive, 7%	Positive, 12%(2+, Not amplified)	2	Not amplified	>15		Luminal B1	Partial	Partial mastectomy	SLNB		Y	NO	NO	NO	NO
119	F	#REF!	145	51	1.43324	24.2568	Left	1.4	4.0	4.4	N	Y	Multicentric	N			CNB	ILC	ILC+LCIS	8	ILC+LCIS	8	2.8	Y	2/23	N	mm	II	T2N1M0	II b	Positive, >90%	Negative	Positive, 80%(1+)	1		10		Luminal A	Total	Simple mastectomy	SLNB+ALND		Y	NO	NO	NO	NO
120	F	#REF!	160	66	1.7127	25.7812	Left	1.8	8.7	1.5	N	Y	N	N			CNB	infiltrating carcinoma with mucin production	IDC+invasive micropapillary carcinoma+DCIS less than 5%	5	IDC	1	4.7	Y	3/12	N	mm	III	T2N1M0	II b	Positive, 80%	Negative	positive, 70%(1+)	1		40		Luminal B1	Total	Modified radical mastectomy	SLNB+ALND		Y	NO	NO	NO	NO
121	F	#REF!	149	49	1.4241	22.0711	Right	2.5	2.8	1.6	N	N	N	N			CNB	IDC+DCIS	ILC(pT2)+LCIS	8	ILC+LCIS	8	2.6	Y	1/15	N	mm	II	T2N1M0	II b	Positive, 90%	Negative	Positive, 80%(1+)	1		5		Luminal A	Total	Modified radical mastectomy	SLNB+ALND		Y	NO	NO	YES	NO
122	F	#REF!	165	56	1.60208	20.5693	Right	1.93	2.5	6.7	N	N	N	N			CNB	IDC	IDC+DCIS<5%	5	IDC	1	1.1	N	0/1	N	mm	III	T1cN0M0	I	Positive, 70%	Positive, 60%	Positive, 40%(1+)	1		15		Luminal B1	Partial	Partial mastectomy	SLNB		Y	NO	NO	NO	NO
123	F	#REF!	155	80	1.85592	33.2986	Right	1.2	2.5	7.9	N	N	Multicentric	N			CNB	IDC	IDC+DCIS 10-30%	5	IDC+DCIS	5	2.2	Y	2/29	N	mm	I	T2N1M0	II b	Positive, 70%	Positive, 10%	positive, 70%(1+)	1		5		Luminal A	Total	Subcutaneous mastectomy	SLNB+ALND		Y	NO	NO	NO	NO
124	F	#REF!	155	80	1.85592	33.2986	Left	999.0	5.7	2.9	N	N	N	N			mammotome	DCIS	DCIS	2	DCIS	2	3.6	N	0/3	involved	mm	III	TisN0M0	0	Negative	Negative	Positive, 90%	other		999		HER-2 type	Partial	Partial mastectomy(wire localization) with raquet mammoplasty	SLNB		Y	NO	NO	NO	NO
125	F	#REF!	160	68	1.73845	26.5625	Right	2.0	5.9	1.1	N	N	N	N			CNB	DCIS	IDC(microinvasive, pT1mi)+DCIS>95%	5	IDC+DCIS	5	≦0.1	N	0/11	N	mm	not graded	TisN0M0	0	Positive, >90%	Positive, 75%	Negative	N		999		Luminal A	Total	Total mastectomy	ALND		Y	NO	NO	NO	NO
126	F	#REF!	149	54.8	1.50602	24.6836	Right	1.0	1.3	4.1	N	N	N	N			CNB	IDC	IDC	1	IDC	1	1.4	N	0/1	N	mm	II	T1cN0M0	I	Positive, 90%	Positive, 15%	Positive, 90%(1+)	1		15		Luminal B1	Partial	Partial mastectomy	ALND		Y	NO	NO	NO	NO
127	F	#REF!	154	67	1.69296	28.251	Right	2.0	8.5	1.2	N	Y	Multicentric	Y			CNB	IDC	IDC+DCIS(less than 10%)	5	IDC	1	2.1	Y	1/20	N	mm	III	T2N1M0	II b	Negative	Negative	Positive, 20%(1+)	1		70		TNBC	Partial	Partial mastectomy	SLNB+ALND		Y	NO	NO	NO	NO
128	F	#REF!	142	51	1.41833	25.2926	Right	1.11	2.1	3.0	N	N	N	N			CNB	IDC	IDC(pT1)+DCIS<5%	1	IDC	1	1.5	N	0/3	N	mm	II	T1cN0M0	I	Positive, >95%	Positive, 90%	Negative	N		10		Luminal A	Total	Simple mastectomy	SLNB		Y	NO	NO	NO	NO
129	F	#REF!	161	78	1.86771	30.0914	Left	3.1	4.2	5.6	N	N	N	N			CNB	IDC	IDC with microinvasion, pT1mi (m)+DCIS>95%	5	IDC+DCIS	5	<0.1	Y	1/3	N	mm	not graded	T1aN1M0	II a	Negative	Negative	Positive, 50%(1+)	1		20		TNBC	Partial	Partial mastectomy with matrix rotation(level II oncoplstic surgery)	SLNB		Y	NO	NO	NO	NO
130	F	#REF!	159	68	1.73301	26.8977	Right	1.1	3.3	8.5	N	N	Multicentric	Y			CNB	IDC+DCIS	IDC+DCIS 25%+LCIS	6	IDC+DCIS+LCIS	6	1.1	N	0/1	N	mm	I	T1cN0m0	I	Positive, 90%	Positive, 50%	Positive, 70%(1+)	1		5		Luminal A	Total	Total mastectomy	SLNB		Y	NO	NO	NO	NO
131	F	#REF!	159	68	1.73301	26.8977	Left	2.0	2.6	4.1	N	N	Multicentric	Y			CNB	IDC+DCIS	IDC+DCIS 20%	5	IDC+DCIS	5	1.7	N	0/5	N	mm	I	T1cN0M0	I	Positive, 95%	Positive, 80%	Positive, 80%(1+)	1		5		Luminal A	Total	Total mastectomy	SLNB		Y	NO	NO	NO	NO
132	F	#REF!	160	76	1.83787	29.6875	Left	1.6	2.2	6.6	N	Y	N	N			CNB	IDC	IDC+DCIS 10%	5	IDC+DCIS	5	1.8	N	0/1	N	mm	II	T1cN0m0	I	Positive, >90%	Positive, >90%	Positive, 10%(1+)	1		5		Luminal A	Partial	Partial mastectomy	SLNB		Y	NO	NO	NO	NO
133	F	#REF!	156	60	1.61245	24.6548	Left	3.46	5.0	3.8	N	N	Multicentric	N			CNB	IDC+DCIS	IDC+DCIS 10%	5	IDC+DCIS	5	3.9	N	0/12	N	mm	II	T2N0M0	II a	Positive, 60%	Positive, 5%	Positive, 25%(2+, Amplified)	2	Amplified	30		Luminal B1	Total	Nipple sparing mastectomy	SLNB+ALND		Y	NO	NO	NO	NO
134	F	#REF!	150	36	1.22474	16	Right	2.8	3.1	4.4	N	N	Y	N			CNB	IDC	IDC+DCIS 5%	5	IDC	1	2.6	N	0/5	N	mm	III	T2N0M0	II a	Positive, 80%	Negative	Positive, 80%(1+)	1		70		Luminal B1	Partial	Partial mastectomy	SLNB		Y	NO	YES	NO	NO
135	F	#REF!	157	55	1.54875	22.3133	Right	0.5	3.4	0.8	N	N	N	N			CNB	1.IDC+DCIS 2.fibrocystic change with columnae cell change and intraductal papilloma	1.IDC+DCIS 15% 2.intraductal papillome with focal DCIS	5	IDC+DCIS	5	0.8	N	0/1	N	mm	II	T1bN0M0	I	Positive, 90%	Positive, 80%	Positive, 15%(1+)	1		8		Luminal A	Total	Simple mastectomy	SLNB		Y	NO	NO	NO	NO
136	F	#REF!	153	60	1.59687	25.6312	Right	2.63	5.0	2.4	N	Y	N	N			CNB	IDC	IDC+DCIS 30%	5	IDC+DCIS	5	2.6	Y	7/17	N	mm	III	T2N2M0	III a	Negative	Negative	Positive, 80%(3+)	3		30		HER-2 type	Total	Endoscopy assisted nipple sparing mastectomy	ALND		Y	NO	NO	NO	NO
137	F	#REF!	150	67	1.67083	29.7778	Right	2.2	2.6	5.0	N	Y	Y	N			CNB	IDC	Combined mucinous and invasive carcinoma of no special type+DCIS 10%	1	IDC	1	2.6	N	0/1	N	mm	III	T2N0M0	II a	Positive, 90%	Positive, 70%	Positive, 70%(2+, Not amplified)	2	Not amplified	40-50		Luminal B1	Partial	Partial mastectomy	SLNB		Y	NO	NO	NO	NO
138	F	#REF!	163	68	1.75468	25.5937	Right	999.0	1.2	5.8	N	N	N	N			CNB(鹿基）	IDC	IDC+DCIS 5%	5	IDC	1	1.3	N	0/3	N	mm	I	T1cN0M0	I	Positive, >90%	Positive, 50%	Positive, 90%(1+)	1		5		Luminal A	Partial	Partial mastectomy	ALND		Y	NO	YES	NO	NO
139		#REF!	158	61	1.63622	24.4352	Right	2.54	2.1	5.6	N	Y	N	N			CNB	IDC+DCIS	IDC(pT2)	1	IDC	1	2.2	Y	10/25	N	mm	III	T2N3M0	III c	Positive, 90%	Positive, 90%	Positive, 20%(1+)	1		30		Luminal B1	Partial	Partial mastectomy	ALND		Y	NO	NO	NO	NO
140	F	#REF!	160	52	1.52023	20.3125	Left	2.99	7.6	0.1	Y(periareolar invasion)	N	Multicentric	N			CNB(by中國)	microinvasive carcinoma	IDC+DCIS 5%	5	IDC	1	7.1	Y	2/14	N	mm	II	T2N1M0	II b	Positive, 30%	Positive, 5%	Positive, 70%(1+)	1		15		Luminal B1	Total	Endoscopy assisted nipple resected, areolar and skin preserved mastectomy	SLNB+ALND		Y	YES	NO	NO	YES	2016-08-16	left breast
141	F	#REF!	150	64	1.63299	28.4444	Left	1.86	2.7	2.1	N	Y	N	N			CNB	IDC	IDC+DCIS 10%	5	IDC+DCIS	5	2.4	N	0/7	involved	mm	II	T2N0M0	II a	Positive, 95%	Positive, 75%	Positive, 50%(1+)	1		36		Luminal B1	Partial	Partial mastectomy(Raquet mammoplasty)	SLNB+ALND		Y	NO	NO	NO	NO
142	F	#REF!	154	49	1.4478	20.6612	Right	2.75	3.4	2.7	N	N	N	N			CNB(by和信)	invasive carcinoma	IDC(pT2)+DCIS 5%	5	IDC	1	2.9	N	(-)	N	mm	III	T2N0M0	II a	Positive, >90%	Positive, 40%	Positive, 30%(1+)	1		55		Luminal B1	Total	Endoscopy assisted simpe mastectomy	(-)		Y	YES	NO	NO	YES	2012-03-27	right breast
143	F	#REF!	160	52	1.52023	20.3125	Right	1.8	1.8	2.6	N	N	N	N			CNB(LMD)	DCIS	IDC+DCIS 10%	5	IDC+DCIS	5	1.9	Y	1/22	N	mm	II	T1cN1M0	II a	Positive, 60%	Positive, 90%	Positive, 60%(1+)	1		999		Luminal A	Partial	Partial mastectomy( hemi-batwing mammoplasty)	SLNB+ALND		Y	NO	NO	NO	NO
144	F	#REF!	156	90	1.97484	36.9822	Left	3.5	4.8	9.5	N	Y	N	N			CNB	IDC	IDC(pT4b)	1	IDC	1	3.6	Y	1/24	N	mm	II	T2N1M0	II b	Positive, 80%	Positive, 40%	Positive, 30%(1+)	1		10		Luminal A	Partial	Partial mastectomy	ALND		Y	NO	NO	NO	NO
145	F	#REF!	161	51	1.51024	19.6752	Left	2.4	2.3	4.0	N	Y	N	N			CNB	IDC	IDC+DCIS 20%	5	IDC+DCIS	5	2.1	N	0/2	N	mm	III	T2N0M0	II a	Positive, 75%	Positive, 70%	Positive, 90%(3+)	3		12		Luminal B2	Partial	Partial mastectomy	SLNB		Y	NO	NO	NO	NO
146	F	#REF!	158	60	1.62275	24.0346	Left	1.9	5.7	2.2	Y(nipple retraction,dilated ducts)	Y	N	N			CNB	IDC	IDC+DCIS<5%	1	IDC	1	5.3	Y	13/34	N	mm	II	T3N3M0	III c	Positive, 95%	Negative	Positive, 70%(1+)	1		15-20		Luminal B1	Total	Modified radical mastectomy	ALND		Y	YES	NO	NO	YES	2016-09-21	left axillary
147	F	#REF!	158	54	1.53948	21.6311	Right	1.97	3.1	3.4	N	Y	N	N			CNB	IDC	IDC(pT2)+DCIS<5%	5	IDC	1	2.1	Y	3/26	N	mm	II	T2N1M0	II b	Positive, 2%	Negative	Positive, >90%(3+)	3		60		Luminal B2	Partial	Endoscopy assisted quadrantectomy	ALND		Y	NO	NO	NO	NO
148	F	#REF!	158	56	1.56773	22.4323	Left	1.7	2.6	6.1	N	Y	N	N			CNB	IDC	IDC(pT2)+DCIS<5%	5	IDC	1	2.5	Y	1/14	N	mm	III	T2N1M0	II b	Positive, >95%	Positive, 20%	Positive, 90%(1+)	1		40		Luminal B1	Partial	Partial mastectomy	ALND		Y	NO	YES	NO	NO
149	F	#REF!	164	60	1.65328	22.3081	Right	2.5	7.4	<0.5	Y(nipple retraction)	N	N	N			CNB	DCIS	DCIS+sclerosing adenosis+microglandular adenosis+microcalcification	2	DCIS	2	4.0	N	0/1	N	mm	II	TisN0M0	0	Positive, 90%	Positive, 70%	Positive, 90%(1+)	1		999		Luminal A	Total	Simple mastectomy	SLNB		Y	NO	NO	YES	NO
150	F	#REF!	163	60	1.64823	22.5827	Right	1.0	5.2	3.3	N	N	N	N			stereotactic biopsy	IDC+DCIS	IDC+DCIS 95%	5	IDC+DCIS	5	0.9	N	0/3	N	mm	II	T1bN0M0	I	Positive, 40%	Negative	Positive, 20%(1+)	1		999		Luminal A	Total	Nipple-preserving mastectomy	SLNB		Y	NO	YES	NO	NO
151	F	#REF!	148	42	1.31403	19.1746	Right	2.32	3.6	4.2	N	N	N	N			CNB	DCIS+microcalcification	IDC+DCIS 90%	5	IDC+DCIS	5	0.5	N	0/1	N	mm	II	T1bN0M0	I	Positive, 90%	Positive, 2%	Positive, 80%(1+)	1		4		Luminal A	Total	Endoscopy assisted nipple sparing mastectomy	SLNB		Y	NO	NO	NO	NO
152	F	#REF!	161	63	1.67854	24.3046	Left	3.2	2.9	3.7	N	Y	N	N			CNB	IDC	IDC(pT2)	1	IDC	1	3.5	N	0/19	N	mm	II	T2N0M0	II a	Positive, 70%	Positive, 5%	Positive, 80%(1+)	1		60		Luminal B1	Partial	Partial mastectomy	SLNB+ALND		Y	NO	NO	NO	NO
153	F	#REF!	158	60	1.62275	24.0346	Right	1.6	1.6	4.8	N	N	Y	N			CNB	IDC	IDC+DCIS 10%	5	IDC+DCIS	5	3.2	N	0/2	N	mm	II	T2N0M0	II a	Positive, 95%	Positive, 90%	Positive, 50%(1+)	1		2		Luminal A	Partial	Partial mastectomy	SLNB		Y	NO	NO	NO	NO
154	F	#REF!	169	54	1.59217	18.9069	Right	1.61	2.4	3.1	N	N	N	N			CNB	DCIS	DCIS	2	DCIS	2	1.5	N	0/2	N	mm	III	TisN0M0	0	Negative	Negative	Positive, 2+	2		999		TNBC	Total	Nipple-preserving subcutaneous mastectomy	SLNB		Y	NO	NO	NO	NO
155	F	#REF!	155	65.8	1.68317	27.3881	Right	2.58	9.6	0.6	N	Y	Multicentric	Y			CNB	IDC	IDC+DCIS<5%	5	IDC	1	3.7	Y	2/17	N	mm	II	T2N1M0	II b	Negative	Negative	Positive, 40%(1+)	1		50		TNBC	Total	Endoscopy assisted nipple sparing mastectomy	SLNB+ALND		Y	NO	YES	NO	NO
156	F	#REF!	155	65.8	1.68317	27.3881	Left	999.0	1.4	5.1	N	N	N	N			(-)	(-)	IDC	1	IDC	1	1.4	N	0/1	N	mm	II	T1cN0M0	I	Negative	Negative	Positive, 40%(1+)	1		30		TNBC	Total	Wire localized wide excision, then endoscopy assisted nipple sparing mastectomy	SLNB		Y	NO	YES	NO	NO
157	F	#REF!	153	77	1.80901	32.8933	Right	2.9	8.8	2.4	N	Y	N	N			CNB	DCIS	IDC(pT2)+DCIS 80%	5	IDC+DCIS	5	3.5	N	0/2	N	mm	III	T2N0M0	II a	Positive, 60%	Negative	Positive, >50%(3+)	3		30		Luminal B2	Total	Simple mastectomy	ALND		Y	YES	NO	NO	YES	2013-10-31	axillary, right
158	F	#REF!	156	52	1.50111	21.3675	Right	2.33									CNB	ILC	IDC+ILC	7	IDC+ILC	7	2.1	N	0/1	N	mm	II	T2N0M0	II a	Positive, 80%	Positive, 50%	Positive, 60%(1+)	1		9		Luminal A	Total	Endoscopy assited nipple sparing mastectomy	SLNB		Y	NO	NO	NO	NO
159	F	#REF!	159	64	1.68127	25.3155	Left	999.0	2.0	5.6	Y(nipple retraction)	N	N	N			CNB(by 何醫院)	DCIS	DCIS	2	DCIS	2	1.3	N	0/3	N	mm	II	TisN0M0	0	Positive, 80%	Positive, 90%	Positive, 90%(1+)	1		999		Luminal A	Total	Endoscopy assisted nipple sparing mastectomy	SLNB		Y	NO	NO	NO	NO
160	F	#REF!	165	58.3	1.63465	21.4141	Left	0.8	8.0	1.2	N	N	Multicentric	N			excision(by台北仁愛)	invasive micropapillary carcinoma	DCIS	2	DCIS	2	2.1	N	0/10	N	mm	III	T2N0M0	II a	Positive, 90%	Positive, 5%	Positive, 2+	2		999		Luminal B1	Total	Nipple-preserving mastectomy	ALND		Y	NO	NO	NO	NO
161	F	#REF!	158	53.7	1.5352	21.511	Left	3.5	9.5	3.1	N	N	N	N			CNB	DCIS	IDC+DCIS>95%	5	IDC+DCIS	5	0.3	N	0/2	N	mm	I	T1aN0M0	I	Negative	Negative	Positive, 30%(2+, Amplified)	2	Amplified	10		HER-2 type	Total	Subcutaneous mastectomy	SLNB		Y	NO	NO	NO	NO
162	F	#REF!	158	68	1.72755	27.2392	Left	2.06	2.7	5.6	N	N	Multicentric	N			CNB(by台大雲林分院)	IDC	IDC+DCIS 5%+fibroademona	5	IDC	1	1.7	N	0/1	N	mm	I	T1cN0snM0	I	Positive, 60%	Negative	Positive, 60%(1+)	1		999		Luminal A	Total	Endoscopy assisted nipple sparing mastectomy	SLNB		Y	NO	NO	NO	NO
163	F	#REF!	156	75	1.80278	30.8185	Left	3	7.8	1.1	N	N	Y	N			CNB	papillary	papillary DCIS	12	Papillary	12	7.0	N	0/1	involved	mm	III	TisN0M0	0	Positive, >90%	Positive, >90%	Positive, 90%(1+)	1		999		Luminal A	Partial	Partial mastectomy	SLNB		Y	NO	NO	NO	NO
164	F	#REF!	164	65	1.72079	24.1672	Left	2.85	2.7	2.1	N	Y	N	N			CNB	IDC	IDC+DCIS less than 5%	5	IDC	1	2.5	Y	1/2	N	mm	I	T2N1M0	II b	Positive, 90%	Positive, 30%	Positive, 70%(1+)	1		5		Luminal A	Total	Endoscopy assisted nipple sparing mastectomy	SLNB		Y	YES	NO	NO	YES	2018-10-03	axillary, left
165	F	#REF!	165	51.7	1.53935	18.9899	Left	999.0	4.8	1.5	N	N	N	N			mammotome biopsy	IDC+DCIS	IDC(pT1)+DCIS 60%	5	IDC+DCIS	5	1.0	N	0/3	N	mm	III	T1bN0M0	I	Negative	Negative	Positive, 40%(1+)	1		40		TNBC	Total	Nipple-preserving mastectomy	SLNB		Y	NO	NO	NO	NO
166	F	#REF!	167	59.8	1.66555	21.4421	Left	1.6	4.0	0.0	Y(nipple retraction, dilated ducts)	Y	N	N			CNB	DCIS in background of complex fibroadenoma	IDC+DCIS 90% arising from fibroadenoma	5	IDC+DCIS	5	0.5	Y	1/20	N	mm	II	T1bN1M0	II a	Positive, >90%	Positive, >90%	Negative	N		10		Luminal A	Total	Endoscopy assisted nipple sparing mastectomy	SLNB+ALND		Y	NO	NO	NO	NO
167	F	#REF!	158	60	1.62275	24.0346	Right	3.38	4.0	4.8	N	Y	N	N			CNB	IDC	IDC+DCIS<5%	1	IDC	1	3.1	Y	1/24	N	mm	II	T2N1M0	II b	Positive, 90%	Negative	Positive, 60%(1+)	1		3		Luminal A	Total	Simple mastectomy	ALND		Y	NO	YES	NO	NO
168	F	#REF!	150	63	1.62019	28	Right	3.93	4.6	4.4	N	Y	N	N			CNB	IDC+DCIS	IDC(pT2)+DCIS<5%	1	IDC	1	3.7	N	0/1	N	mm	III	T2N0M0	II a	Negative	Negative	Positive, 50%(1+)	1		40		TNBC	Total	Nipple-preserving mastectomy	SLNB		Y	NO	NO	NO	NO
169	F	#REF!	154	54	1.51987	22.7694	Left	1.55	5.9	0.1	Y(nipple retraction, dilated ducts)	N	N	N			CNB	IDC	IDC(pT2)+DCIS 5%	5	IDC	1	2.2	Y	1/16	N	mm	II	T2N1M0	II b	Positive, 95%	Positive, 5%	Positive, 95%(3+)	3		30		Luminal B2	Total	Endoscopy assisted nipple resected, areolar preserved and skin sparing mastectomy	SLNB+ALND		Y	NO	NO	NO	NO
170	F	#REF!	160	49	1.47573	19.1406	Right	3.9	3.9	1.0	N	N	N	N			CNB(員生)	DCIS	DCIS	2	DCIS	2	3.0	N	(-)	N	mm	II	TisN0M0	0	Negative	Negative	Positive, 1+	1		999		TNBC	Total	Simple mastectomy	SLNB		Y	NO	NO	NO	NO
171	F	#REF!	160	49	1.47573	19.1406	Right	1.4	5.1	3.6	N	N	N	N			CNB	IDC	IDC(pT1)	1	IDC	1	1.8	N	0/1	N	mm	III	T1cN0M0	I	Negative	Negative	Positive, 80%(1+)	1		80		TNBC	Partial	Partial mastectomy	SLNB		Y	NO	NO	NO	NO
172	F	#REF!	151	53	1.49099	23.2446	Left	1.76									CNB	DCIS	IDC+high grade DCIS with microinvasion, pT1mi	5	IDC+DCIS	5	0.1	N	0/2	N	mm	not graded	T1aN0M0	I	Positive, >90%	Negative	Positive, 90%(2+)	2		999		Luminal A	Total	Endoscopy assisted nipple resected, areolar and skin sparing mastectomy	SLNB		Y	NO	NO	NO	NO
173	F	#REF!	151	49	1.43362	21.4903	Left	2.27	3.8	1.3	N	Y	N	N			CNB(by澄清)	IDC	IDC+DCIS 5%	5	IDC	1	2.2	N	0/2	N	mm	III	T2N0M0	II a	Negative	Negative	Negative	N		50		TNBC	Total	Endoscopy assisted nipple sparing mastectomy	SLNB		Y	NO	NO	NO	NO
174	F	#REF!	160	54	1.54919	21.0937	Right	1.19	1.5	4.9	N	Y	N	N			CNB	IDC	IDC+DCIS 5%	5	IDC	1	1.0	Y	3/10	N	mm	II	T1bN1M0	II a	Positive, 90%	Positive, 70%	Positive, 80%(1+), Not amplified	1	Not amplified	5-10		Luminal A	Total	Endoscopy assisted nipple sparing mastectomy	ALND		Y	NO	NO	NO	NO
175	F	#REF!	150	50	1.44338	22.2222	Right	1.65	3.8	2.6	N	N	Y	N			CNB	IDC	IDC+DCIS 10%	5	IDC+DCIS	5	2.2	Y	1/1	N	mm	II	T2N1M0	II b	Negative	Negative	Positive, 60%(1+)	1		999		TNBC	Total	Endoscopy assisted nipple sparing mastectomy	SLNB		Y	NO	NO	NO	NO
176	F	#REF!	158	52	1.5107	20.83	Left	1.23	4.4	1.7	Y(subareolar extension amd ductal dilatation)	N	N	N			CNB	DCIS	IDC+DCIS 20%	5	IDC+DCIS	5	1.5	N	0/1	N	mm	II	T1cN0M0	I	Negative	Negative	Positive, 70%(3+)	3		80		HER-2 type	Total	Subcutaneous mastectomy	SLNB		Y	NO	NO	NO	NO
177	F	#REF!	164	60	1.65328	22.3081	Left	1.11									CNB	IDC	IDC	1	IDC	1	1.5	N	0/2	N	mm	II	T1cN0M0	I	Positive, >90%	Positive, 3%	Positive, 60%(1+)	1		8		Luminal A	Total	Endoscopy assisted nipple sparing mastectomy	SLNB		Y	NO	NO	NO	NO
178	F	#REF!	161	57	1.59661	21.9899	Left	0.98	2.4	1.7	N	Y	Y	N			CNB	DCIS	DCIS+intraductal papilloma+fibrocystic change	2	DCIS	2	1.0	N	0/2	N	mm	II	TisN0M0	0	Positive, 50%	Negative	Positive, 80%(stronog)	other		999	P63(+)	Luminal B2	Total	Endoscopy assisted nipple sparing mastectomy	SLNB		Y	NO	NO	NO	NO
179	F	#REF!	157	57	1.57665	23.1247	Left	2.3	5.9	2.0	Y(signgle ductal dilatation and enhancement)	Y	N	N			CNB	DCIS	IDC+DCIS 20%	5	IDC+DCIS	5	4.2	Y	3/24	N	mm	III	T2N1M0	II b	Negative	Negative	Positive, 40%(3+)	3		30		HER-2 type	Total	Total mastectomy	ALND		Y	NO	NO	NO	NO
180	F	#REF!	143	48	1.38082	23.473	Left	2.11	2.2	4.0	N	Y	N	N			CNB	IDC	IDC+DCIS 15%	5	IDC+DCIS	5	2.4	Y	2/18	N	mm	II	T2N1M0	II b	Positive, >90%	Positive, 60%	Positive, 70%(1+)	1		7		Luminal A	Total	Endoscopy assisted nipple sparing mastectomy	SLNB+ALND		Y	NO	NO	NO	NO
181	F	#REF!	153	48	1.42829	20.5049	Left	1.36	3.0	3.9	Y(dilated ducts)	Y	N	N			CNB	IDC	IDC+DCIS 5%	5	IDC	1	1.6	N	0/1	N	mm	II	T1cN0M0	I	Positive, >90%	Positive, 90%	Positive, 60%(1+)	1		10		Luminal A	Total	Simple mastectomy	SLNB		Y	NO	NO	NO	NO
182	F	#REF!	149	47	1.39473	21.1702	Left	2.3	3.0	4.3	N	N	Y	N			CNB	ILC	ILC+LCIS	8	ILC+LCIS	8	2.5	Y	1/1	N	mm	II	T2N1M0	II b	Positive, 90%	Positive, 40%	Positive, 80%(1+)	1		40		Luminal B1	Total	Subcutaneous mastectomy	SLNB		Y	NO	NO	NO	NO
183	F	#REF!	152	60	1.59164	25.9695	Left	3.54	4.4	3.9	Y(dilated ducts)	Y	Y	N			CNB	IDC	IDC+DCIS 10%	5	IDC+DCIS	5	3.8	N	0/11	N	mm	II	T2N0M0	II a	Positive, 90%	Negative	Positive, 15%(2+, Not amplified)	2	Not amplified	23		Luminal B1	Total	Endoscopy assisted nipple sparing mastectomy	SLNB		Y	NO	NO	NO	NO
184	F	#REF!	157	55	1.54875	22.3133	Left	0.97	1.5	5.0	N	N	N	N			excision(by聖馬爾定)	mucinous carcinoma	mucinous+DCIS 7%	11	mucinous	11	1.0	N	0/3	N	mm	I	T1bN0M0	I	Positive, >90%	Positive, 5%	Positive, 90%(1+), Not amplified	1	Not amplified	5		Luminal A	Total	Endoscopy assisted nipple sparing mastectomy	SLNB		Y	NO	NO	NO	NO
185	F	#REF!	159	51	1.50083	20.1733	Left	3.37	2.9	2.3	N	Y	N	N			CNB(by何醫院)	IDC	IDC(pT2)+DCIS 5%	5	IDC	1	2.6	Y	1/16	N	mm	III	T2N1M0	II b	Positive, 30%	Negative	Positive, 60%(1+)	1		55		Luminal B1	Total	Endoscopy assisted nipple sparing mastectomy	ALND		Y	NO	NO	NO	NO
186	F	#REF!	164	50	1.50923	18.5901	Right	999.0	2.2	1.8	Y(nipple retraction)	N	N	N			mammotome biopsy	DCIS with microcalcification	DCIS	2	DCIS	2	1.3	N	0/2	N	mm	III	TisN0M0	0	Positive, 90%	Positive, 40%	Positive, <10%	other		999		Luminal A	Total	Endoscopy assisted nipple sparing mastectomy	SLNB		Y	NO	NO	NO	NO
187	F	#REF!	164	50	1.50923	18.5901	Left	999.0	1.25	1.56	N	N	N	N			(-)	(-)	DCIS	2	DCIS	2	2.8	N	(-)	N	mm	III	TisN0M0	0	Positive, 90%	Positive, <5%	Positive, 90%(2+)	2		999		Luminal B1	Total	Subcutaneous mastectomy(prophylactic mastectomy)	(-)		Y	NO	NO	NO	NO
188	F	#REF!	155	62	1.63384	25.8065	Left	3.05	5.7	1.0	Y(nipple retraction, dilated ducts)	N	N	N			CNB	IDC	Combined mucinous and invasive carcinoma of no special type+DCIS 10%	11	mucinous	11	3.1	N	0/3	N	mm	II	T2N0M0	II a	Positive, 70%	Positive, 60%	Positive, 40%(1+)	1		40		Luminal B1	Total	Endoscopy assisted nipple sparing mastectomy	SLNB		Y	NO	NO	NO	NO
189	F	#REF!	153	63.4	1.64149	27.0836	Left	1.0	6.3	2.6	N	N	N	N			CNB	DCIS	DCIS	2	DCIS	2	3.9	N	0/1	N	mm	II	TisN0M0	0	Positive	Positive	Positive, (1+)	1		999		Luminal A	Total	Endoscopy assisted nipple sparing mastectomy	SLNB		Y	NO	NO	NO	NO
190	F	#REF!	147	49	1.41451	22.6757	Left	1.51	5.2	2.2	Y(nipple retraction, dilated ducts)	N	N	N			CNB	DCIS	IDC+DCIS 95%	5	IDC+DCIS	5	0.6	N	0/3	N	mm	II	T1bN0M0	I	Negative	Positive, 30%	Positive, 20%(2+, Not amplified)	2	Not amplified	9		Luminal A	Total	Endoscopy assisted nipple sparing mastectomy	SLNB		Y	NO	NO	NO	NO
191	F	#REF!	160	59	1.61933	23.0469	Right	2.0	2.0	5.1	N	N	Y	N			CNB	IDC	ILC	3	ILC	3	4.1	N	0/1	N	mm	II	T2N0M0	II a	Positive, 90%	Positive, 90%	Positive, 70%(1+)	1		25		Luminal B1	Total	Endoscopy assisted nipple sparing mastectomy	SLNB		Y	NO	NO	NO	NO
192	F	#REF!	169	68	1.78668	23.8087	Left	3.7	6.2	2.3	N	Y	N	N			CNB(byLMD)	invasive carcinoma	IDC with mucinous+DCIS 95%		mucinous	11	1.4	N	0/12	N	mm	I	T1cN0M0	I	Positive, >90%	Positive, >90%	Negative	N		5		Luminal A	Total	Endoscopy assisted nipple sparing mastectomy	SLNB		Y	NO	YES	NO	NO
193	F	#REF!	160	45	1.41421	17.5781	Right	4.89	6.3	0.3	N	N	N	N			CNB	invasive carcinoma with mainly mucinous component	residual mucinous carcinoma	11	mucinous	11	6.0	N	0/13	N	mm	II	T2N0M1	IV	Positive, 100%	Positive, 15%	Positive, 20%(1+)	1		4		Luminal A	Total	Modified Radical mastectomy	SLNB+ALND		Y	NO	YES	NO	NO
194	F	#REF!	164	53	1.55385	19.7055	Right	0.68	1.0	2.6	N	N	Y	N			CNB	DCIS	DCIS	2	DCIS	2	1.3	N	0/1	N	mm	II	TisN0M0	0	Positive, 70%	Negative	Positive, 90%(3+)	3		999		Luminal B2	Total	Endoscopy assisted nipple sparing mastectomy	SLNB		Y	NO	NO	NO	NO
195	F	#REF!	140	60.6	1.53514	30.9184	Right	1.6	3.3	1.0	Y(nipple retraction, duct dilatation)	N	N	Y			CNB	ILC+LCIS+atypical ductal hyperplasia	ILC+DCIS 15%+LCIS	18	ILC+DCIS+LCIS	18	1.9	Y	3/15	N	mm	I	T1cN1M0	II a	Positive, 90%	Positive, 90%	Positive, 80%(1+)	1		5		Luminal A	Total	Subcutaneous mastectom	SLNB+ALND		Y	NO	NO	NO	NO
196	F	#REF!	140	60.6	1.53514	30.9184	Left	999.0	2.4	1.7	N	N	N				CNB	DCIS	DCIS+LCIS	9	DCIS+LCIS	9	0.7	N	0/2	N	mm	I	T1bN0M0	I	Positive	Positive	Positive, 1+	1		999		Luminal A	Total	Nipple-preserving subcutaneous mastectomy	SLNB		Y	NO	NO	NO	NO
197	F	#REF!	165	58	1.63044	21.3039	Right	2.06	5.9	2.3	N	Y	Multicentric	N			CNB	IDC	IDC+DCIS 10%	5	IDC+DCIS	5	5.1	Y	6/19	N	mm	III	T3N2M0	III a	Positive, 90%	Positive, 70%	Positive, 80%(3+)	3		49		Luminal B2	Total	Subcutaneous mastectomy	ALND		Y	NO	NO	NO	NO
198	F	#REF!	157	64	1.67066	25.9645	Right	2.1	2.0	4.3	N	N	N	Y			CNB	IDC	residual IDC+DCIS 95%	5	IDC+DCIS	5	0.4	N	0/8	N	mm	I	T1aN0M0	I	Positive, 90%	Positive, 90%	Positive, 60%(1+)	1		10		Luminal A	Partial	Partial mastectomy	SLNB+ALND		Y	NO	NO	NO	NO
199	F	#REF!	157	64	1.67066	25.9645	Left	2.3	2.9	3.0	N	N	N	Y			CNB	intraductal papilloma	low-grade DCIS arising in papilloma	2	DCIS	2	0.8	N	(-)	close	mm	II	TisN0M0	0	Positive, 80%	Positive, 90%	Positive, 3+	3		999		Luminal B2	Partial	Partial mastectomy	(-)		Y	NO	NO	NO	NO
200	F	#REF!	160	49	1.47573	19.1406	Right	1.42	2.4	0.4	N	N	N	N			CNB	DCIS	DCIS	2	DCIS	2	1.5	N	0/2	N	mm	II	TisN0M0	0	Positive, >90%	Positive, >90%	Positive, 1+	1		999		Luminal A	Partial	Partial mastectomy	SLNB		Y	YES	NO	YES	YES	2017-11-13	right breast
201	F	#REF!					Right	1.9	2.9	5.2	N	N	N	N			CNB	IDC	IDC+DCIS 5%	5	IDC	1	1.8	Y	3/20	N	mm	III	T1cN1M0	II a	Positive, 90%	Positive, 90%	Positive, 20%(1+)	1		30		Luminal B1	Total	Modified radical mestectomy	SLNB+ALND		Y	YES	NO	NO	YES	2018-11-16	right chest wall
202	F	#REF!	158	50	1.48137	20.0288	Left	1.07	3.1	5.3	N	N	N	N			CNB	DCIS	DCIS	2	DCIS	2	1.9	N	0/3	N	mm	III	TisN0M0	0	Positive, 40%	Positive, 5%	Positive, 3+	3		999		Luminal B2	Total	Endoscopy assisted nipple sparing mastectomy	SLNB		Y	NO	NO	YES	NO
203	M	#REF!	149	61.9	1.60062	27.8816	Right	1.8	2.4	1.2	Y(nipple retraction)	N	N	N			CNB	IDC	IDC+DCIS<5%	5	IDC	1	2.0	Y	1/1	N	mm	III	T2N1M0	II b	Positive, 95%	Positive, 90%	Positive, 25%(2+, Amplified)	2	Amplified	27		Luminal B2	Total	Simple mastectomy	SLNB		Y	NO	NO	NO	NO
204	F	#REF!	150	70	1.70783	31.1111	Left	2.0	4.3	11.0	N	N	N	N			CNB	IDC	IDC	1	IDC	1	2.8	N	0/4	N	mm	III	T2N0M0	II a	Negative	Positive, 5%	Positive, 70%(3+)	3		999		Luminal B2	Partial	Partial mastectomy	ALND		Y	NO	NO	NO	NO
205	F	#REF!	166	55	1.59252	19.9594	Right	4.97	9.2	1.2	N	Y	N	N			CNB(axillary)	IDC, metastatic	IDC(pT3)+DCIS 5%	5	IDC	1	9.5	Y	11/25	N	mm	III	T3N3M0	III c	Positive, 5%	Positive, 25%	Positive, 30%(1+)	1		60		Luminal B1	Total	Modified radical mastectomy	ALND		Y	NO	YES	NO	NO
206	F	#REF!	157	60	1.61761	24.3418	Left	1.52	2.9	5.4	N	Y	N	N			CNB	IDC	IDC+DCIS<5%	5	IDC	1	2.5	N	0/2	N	mm	II	T2N0M0	II a	Positive, >90%	Positive, 90%	Positive, 20%(2+, Amplified)	2	Amplified	20		Luminal B2	Partial	Partial mastectomy	SLNB		Y	NO	NO	NO	NO
207	F	#REF!	164	54	1.56844	20.0773	Right	3.9	6.1	1.6	Y(dilated ducts)	Y	N	Y			CNB	IDC+DCIS	IDC+DCIS 90%	5	IDC+Paget's disease+DCIS	5	5.1	N	0/9	N	mm	II	T3N0M0	II b	Negative	Positive, 15%	Positive, 70%(3+)	3		8		Luminal B2	Total	Subcutaneous mastectomy	SLNB+ALND		Y	NO	NO	YES	NO
208	F	#REF!	164	54	1.56844	20.0773	Left	1.94	2.6	5.1	N	N	N	N			CNB	IDC	IDC+DCIS 5%	5	IDC	1	2.3	Y	1/15	N	mm	III	T2N1M0	II b	Positive, 3%	Positive, 75%	Positive, 20%(1+)	1		70		Luminal B1	Partial	Partial mastectomy	ALND		Y	NO	NO	NO	NO
209	F	#REF!	155	61.7	1.62989	25.6816	Right	0.75	5.1	2.9	N	Y	Multicentric	N			partial mestectomy	IDC+DCIS	IDC+DCIS 50%	1	IDC+DCIS	5	1.7	N	0/2	involved	mm	II	T1cN0M0	I	Positive, 90%	Positive, 90%	Positive, 50%(1+), Not amplified	1	Not amplified	999		Luminal A	Total	Nipple-preserving mastectomy	SLNB		Y	YES	NO	NO	YES	2018-04-02	Breast, right
210	F	#REF!	153	59.5	1.5902	25.4176	Right	1.8	2.0	5.0	N	N	N	N			excision	encapsulated papillary carcinoma+microinvasive carcinoma, multifocal	IDC	1	IDC	1	0.4	N	0/1	N	mm	II	T1aN0M0	I	Positive, >90%	Positive, 90%	Positive, 80%(1+)	1		20		Luminal B1	Partial	Partial mastectomy	SLNB		Y	NO	NO	NO	NO
211	F	#REF!	163	82.5	1.93272	31.0512	Right	2.5	4.5	2.9	N	N	Y	N			CNB	IDC	IDC+DCIS 40%	5	IDC+DCIS	5	4.6	N	0/2	N	mm	III	T2N0M0	II a	Positive, 90%	Positive, 80%	Positive, 60%(1+)	1		10		Luminal A	Total	Simple mastectomy	SLNB		Y	NO	NO	NO	NO
212	F	#REF!	163	60	1.64823	22.5827	Left	2.9	4.0	5.1	N	N	N	N			CNB	IDC	IDC+DCIS<5%	5	IDC	1	3.2	N	0/3	N	mm	III	T2N0M0	II a	Negative	Negative	Positive, 20%(1+), Not amplified	1	Not amplified	28		TNBC	Total	Nipple-preserving mastectomy	SLNB		Y	NO	NO	NO	NO
213	F	#REF!	148	52	1.46211	23.74	Left	2.3	6.8	1.7	N	Y	N	N			CNB	IDC+DCIS	IDC+DCIS 70% with microinvasion	5	IDC+DCIS	5	1.0	N	0/1	N	mm	III	T1bN0M0	I	Positive, 80%	Positive, 3%	Positive, 70%(1+)	1		30		Luminal B1	Total	Simple mastectomy	SLNB		Y	NO	NO	NO	NO
214	F	#REF!	152	61	1.60485	26.4024	Right	2.3	3.5	8.1	Y(retroareolar dilated ducts with enhancement)	N	Y	N			CNB	IDC+DCIS	IDC+DCIS 50%	5	IDC+DCIS	5	1.5	N	0/2	N	mm	I	T1cN0M0	I	Positive, 90%	Positive, 80%	Positive, 40%(1+)	1		5		Luminal A	Partial	Partial mastectomy	SLNB		Y	NO	NO	NO	NO
215	F	#REF!	152	61	1.60485	26.4024	Right	2.92	2.5	5.1	N	N	Multicentric	Y			CNB	DCIS	IDC+DCIS 5%	5	IDC	1	2.4	N	0/2	N	mm	I	T2N0M0	II a	Positive, 90%	Positive, 90%	Positive, 60%(1+)	1		7		Luminal A	Total	Simple mastectomy	SLNB		Y	NO	NO	NO	NO
216	F	#REF!	152	61	1.60485	26.4024	Left	2.88	3.1	6.3	N	N	Multicentric	Y			CNB	invasive carcinoma with mucinous differentiation	mucinous carcinoma+DCIS 10%		mucinous	11	2.7	N	0/2	N	mm	II	T2N0M0	II a	Positive, 90%	Positive, 90%	Negative	N		5		Luminal A	Partial	Partial mastectomy	SLNB		Y	NO	NO	NO	NO
217	F	#REF!	160	59	1.61933	23.0469	Left	1.7	3.9	5.5	N	N	N	N			CNB	ILC	ILC+LCIS	8	ILC+LCIS	8	1.9	N	0/16	N	mm	I	T1cN0M0	I	Positive, 80%	Positive, 90%	Positive, 80%(1+)	1		10		Luminal A	Partial	Partial mastectomy (Left upper out&inner qudrant)	SLNB+ALND		Y	NO	NO	NO	NO
218	F	#REF!	159	75	1.82003	29.6665	Left	2.4	3.4	5.5	N	N	N	N			CNB	DCIS	IDC+DCIS 90%	5	IDC+DCIS	5	0.5	N	0/3	N	mm	I	T1aN0M0	I	Positive, 80%	Positive, 90%	Positive, 90%(3+)	3		10		Luminal B2	Partial	Partial mastectomy	SLNB		Y	NO	NO	NO	NO
219	F	#REF!	153	51	1.47224	21.7865	Right	0.84	1.5	4.5	N	N	N	N			CNB	IDC	IDC+DCIS<5%	5	IDC	1	1.2	N	0/4	N	mm	II	T1cN0M0	I	Positive, >90%	Positive, 80%	Positive, 80%(1+)	1		5		Luminal A	Partial	Partial mastectomy	SLNB		Y	NO	NO	NO	NO
220	F	#REF!	161	69.8	1.76681	26.928	Right	1.9	2.7	2.0	Y(nipple retraction, dilated ducts)	N	N	N			CNB	IDC	IDC mixed ductal and micropapillary pattern+DCIS<5%		papillary	12	1.8	Y	1/8	N	mm	II	T1cNmicM0	I b	Positive, >90%	Positive, 90%	Negative	N		10		Luminal A	Partial	Partial mastectomy	SLNB+ALND		Y	NO	NO	NO	NO
221	F	#REF!	161	70	1.76934	27.0051	Left	2.3	2.4	5.1	N	N	N	N			CNB	IDC	IDC	1	IDC	1	2.2	N	0/2	N	mm	II	T2N0M0	II a	Positive, >95%	Positive, >95%	Positive, 15%(2+, Not amplified)	2	Not amplified	15		Luminal B1	Partial	Partial mastectomy	SLNB		Y	NO	NO	NO	NO
222	F	#REF!	152	52	1.48174	22.5069	Right	2.4	3.9	0.5	Y(nipple retraction)	N	N	N			CNB	IDC	IDC+DCIS 40%	5	IDC+DCIS	5	3.2	N	0/3	N	mm	III	T2N0M0	II a	Negative	Negative	Positive, 30%(2+, Not amplified)	2	Not amplified	40		TNBC	Total	Simple mastectomy	SLNB		Y	YES	YES	NO	YES	2014-05-27	right axillary
223	F	#REF!	158	71	1.76525	28.441	Left	1.04	1.5	5.8	N	N	N	N			CNB	infiltrating carcinoma	neuroendocrine carcinoma, poorly differentiated	14	neuroendocrine carcinoma	14	1.4	N	0/3	N	mm	II	T1N0M0	I	Negative	Positive, 20%	Negative	N		80		Luminal B1	Partial	Partial mastectomy	SLNB		Y	NO	NO	NO	NO
224	F	#REF!	150	58	1.55456	25.7778	Right	1.6	2.7	7.0	N	N	N	N			(-)	(-)	IDC+DCIS 5%	5	IDC	1	2.1	N	0/1	N	mm	III	T2N0M0	II a	Negative	Negative	Negative	N		80		TNBC	Partial	Partial mastectomy, round block	SLNB		Y	NO	NO	NO	NO
225	F	#REF!	162	56	1.58745	21.3382	Left	0.7	2.9	5.7	N	N	N	N			stereotactic biopsy	DCIS	IDC(microinvasion)+DCIS 90%	5	IDC+DCIS	5	≦0.1	N	(-)	N	mm	not graded	TisN0M0	0	Positive, 10%	Positive, 10%	Positive, 50%(3+)	3		999		Luminal B2	Partial	Partial mastectomy	(-)		Y	NO	NO	NO	NO
226	F	#REF!	156	58	1.58535	23.833	Right	(-)	3.8	3.6	Y(nipple retraction)	Y	Multicentric	Y			stereotactic biopsy	DCIS+calcification	DCIS	2	DCIS	2	2.2	N	0/1	N	mm	II	TisN0M0	0	Positive, >90%	Positive, 40%	Positive, 70%(1+)	1		999		Luminal A	Total	Simple mastectomy	SLNB		Y	NO	NO	NO	NO
227	F	#REF!	156	58	1.58535	23.833	Left	4.3	5.2	0.1	Y(nipple retraction)	Y	Multicentric	Y			CNB	IDC	IDC+DCIS 20%	5	IDC+DCIS	5	4.2	Y	1/3	N	mm	III	T4N1miM0	III b	Positive, 95%	Positive, 95%	Positive, 90%(1+)	1		25		Luminal B1	Total	Simple mastectomy	SLNB		Y	NO	NO	NO	NO
228	F	#REF!	160	61	1.64655	23.8281	Right	2.8	4.1	4.3	Y(periareolar thickeningm retroareolar enhancement dilated ducts)	Y	Y	Y			CNB	DCIS	IDC+DCIS 70%+LCIS	6	IDC+DCIS+LCIS	6	3.5	N	0/3	N	mm	II	T2N0M0	II a	Positive, >90%	Positive, >90%	Positive, 90%(1+)	1		7		Luminal A	Partial	Partial mastectomy	SLNB		Y	NO	YES	NO	NO
229	F	#REF!	160	61	1.64655	23.8281	Left	1.7	4.7	2.1	N	N	N	Y			CNB	IDC	IDC+DCIS 30%	5	IDC+DCIS	5	1.3	N	0/2	N	mm	II	T1cN0M0	I	Positive, 5%	Negative	Positive, >90%(3+)	3		40		Luminal B2	Partial	Partial mastectomy	SLNB		Y	NO	NO	NO	NO
230	F	#REF!	150	45	1.36931	20	Left	2.6	2.5	2.3	N	Y	N	Y			CNB	IDC+DCIS	IDC+DCIS 60%+intraductal papilloma	5	IDC+DCIS	5	1.1	N	0/2	N	mm	II	T1cN0M0	1	Positive, >90%	Positive, >90%	Positive, 15%(1+)	1		20		Luminal B1	Total	Nipple sparig mastectomy	SLNB		Y	NO	NO	NO	NO
231	F	#REF!	165.5	53.7	1.57121	19.6055	Left	3.12	3.5	5.5	N	N	Y	N			CNB	IDC	IDC(pT2)+DCIS<5%	5	IDC	1	2.9	Y	2/34	N	mm	II	T2N1M0	II b	Positive, >90%	Positive, >90%	positive, 70%(1+), Not amplified	1	Not amplified	5		Luminal A	Total	Endoscopy assisted nipple sparing mastectomy	SLNB+ALND		Y	NO	NO	NO	NO
232	F	#REF!	164	52	1.53912	19.3337	Left	2.23	4.3	3.3	N	N	N	N			CNB	IDC	IDC(pT2(m))+DCIS 5%	1	IDC	1	2.3	N	0/3	involved	mm	II	T2N0M0	II a	Positive, >90%	Positive, >90%	Positive, 80%(1+), Not amplified	1	Not amplified	5		Luminal A	Total	Nipple-preserving mastectomy	SLNB		Y	NO	YES	NO	NO
233	F	#REF!	160	51	1.50555	19.9219	Left	1.14	2.0	6.0	N	N	N	N			CNB	IDC	IDC(pT1)	1	IDC	1	1.1	N	0/2	N	mm	II	T1cN0M0	I	Positive, >90%	Positive, 15%	Positive, 90%(1+)	1		15		Luminal B1	Total	Endoscopy assisted nipple sparing mastectomy	SLNB		Y	NO	NO	NO	NO
234	F	#REF!	149	46	1.37981	20.7198	Right	3.56	6.4	1.3	Y(nipple retraction,dilated ducts)	N	N	N			CNB	ILC	ILC+LCIS	8	ILC+LCIS	8	5.4	N	0/4	N	mm	III	T3N0M0	II b	Positive, 90%	Positive, 90%	Positive, 15%(2+, Not amplified)	2	Not amplified	10		Luminal A	Total	Simple mastectomy	SLNB		Y	NO	NO	NO	NO
235	F	#REF!	154	53.3	1.50999	22.4743	Right	3.3	4.7	1.5	N	Y	N	N			CNB	IDC+DCIS	IDC+DCIS 20%	5	IDC+DCIS	5	3.5	Y	1/4	N	mm	III	T2N1M0	II b	Positive, 80%	Positive, 60%	Positive, 30%(1+)	1		25		Luminal B1	Total	Simple mastectomy	SLNB		Y	NO	NO	NO	NO
236	F	#REF!	158	75	1.8143	30.0433	Right	2.1	3.5	4.5	N	N	N	N			CNB	IDC+DCIS	IDC+DCIS 5%	5	IDC	1	2.7	N	0/2	N	mm	III	T2N0M0	II a	Positive, 40%	Positive, 40%	Positive, 40%(3+)	3		60		Luminal B2	Total	Simple mastectomy	SLNB		Y	NO	NO	NO	NO
237	F	#REF!	157	65.8	1.69399	26.6948	Left	3.34	3.3	4.4	N	Y	N	N			CNB	IDC	IDC	1	IDC	1	3.9	N	0/15	N	mm	III	T2N0M0	II a	Positive, 95%	Positive, 95%	Positive, 80%(1+)	1		25		Luminal B1	Total	Modified radical mastectomy	SLNB+ALND		Y	NO	NO	NO	NO
238	F	#REF!	154	55	1.53388	23.1911	Left	2.0	2.2	1.9	Y(dilated ducts)	Y	N	N			CNB	IDC	IDC(pT2)+DCIS<5%	1	IDC	1	2.3	Y	1/17	N	mm	III	T2N1M0	II b	Positive, >90%	Positive, 20%	Positive, 90%(3+)	3		40		Luminal B2	Total	Modified radical mastectomy	SLNB+ALND		Y	NO	NO	NO	NO
239	F	#REF!	158	50	1.48137	20.0288	Left	1.58	4.5	1.5	N	N	N	N			CNB(by署台中)	IDC	IDC(pT2)+DCIS 60%	5	IDC+DCIS	5	2.3	N	0/4	N	mm	II	T2N0M0	II a	Positive, 90%	Positive, 5%	Positive, 15%(2+, Not amplified)	2	Not amplified	30		Luminal B1	Total	Nipple-preserving mastectomy	SLNB		Y	Yes	YES	NO	Yes	2016-03-23	left chest wall +left axillary
240	F	#REF!	159	89	1.98263	35.2043	Left	1.4	2.9	4.9	N	N	N	N			CNB	IDC	IDC+DCIS 10%	5	IDC+DCIS	5	2.6	N	0/2	N	mm	II	T2N0M0	II a	Positive, >90%	Positive, >90%	Positive, 20%(2+, Not amplified)	2	Not amplified	5		Luminal A	Partial	Partial mastectomy	SLNB		Y	NO	YES	NO	NO
241	F	#REF!	168	86.5	2.00915	30.6477	Left	2.4	7.3	3.7	Y(dilated ducts with nipple retraction)	Y	N	N			CNB	IDC	IDC+DCIS 20%	5	IDC+DCIS	5	5.5	Y	3/36	N	mm	II	T3N1M0	III a	Positive, 95%	Positive, 30%	Positive, 15%(2+, Not amplified)	2	Not amplified	35		Luminal B1	Total	Modified radical mastectomy	SLNB+ALND		Y	NO	NO	NO	NO
242	F	#REF!	157	75	1.80854	30.4272	Left	2.6	3.9	3.9	N	Y	Multicentric	N			CNB	IDC	IDC+DCIS<5%+intraductal papilloma	5	IDC	1	3.5	Y	2/4	N	mm	III	T2N1M0	II b	Positive, >90%	Positive, 90%	Positive, 60%(1+), Not amplified	1	Not amplified	25		Luminal B1	Total	Nipple sparing mastectomy	SLNB		Y	YSE	YES	NO	YSE	2015.11.15	left breast
243	F	#REF!	155	63.6	1.65479	26.4724	Right	2.39	3.4	3.5	N	Y	N	N			CNB	IDC	IDC	1	IDC	1	2.6	N	0/2	N	mm	III	T2N0M0	II a	Positive, 5%	Positive, 5%	Positive, 60%(1+)	1		30		Luminal B1	Total	Simple mastectomy	SLNB		Y	NO	NO	NO	NO
244	F	#REF!	155	58	1.58026	24.1415	Right	1.77	2.1	3.8	Y(nipple retraction, dilated ducts)	Y	N	Y			CNB	IDC	IDC+DCIS 15%	5	IDC+DCIS	5	2.8	Y	3/13	N	mm	II	T2N1M0	II b	Positive, 90%	Positive, 80%	Positive, 70%(1+)	1		25		Luminal B1	Partial	Partial mastectomy	SLNB+ALND		Y	NO	NO	NO	NO
245	F	#REF!	153	57	1.55644	24.3496	Left	2.39	2.9	2.2	N	N	N	N			CNB	IDC+DCIS	IDC+DCIS 10%	5	IDC+DCIS	5	2.5	N	0/3	N	mm	II	T2N0M0	II a	Positive, >95%	Positive, 10%	Positive, 50%(3+)	3		10		Luminal B2	Partial	Partial mastectomy	SLNB		Y	NO	YES	NO	NO
246	F	#REF!	157	56	1.56276	22.719	Left	1.45	3.4	6.7	N	Y	N	N			CNB	IDC	IDC	1	IDC	1	3.2	N	0/2	N	mm	III	T2N0M0	II a	Positive, 15%	Positive, 80%	Positive, 15%(2+, Not amplified)	2	Not amplified	85		Luminal B2	Partial	Partial mastectomy	SLNB		Y	NO	NO	NO	NO
247	F	#REF!	146	39.7	1.26888	18.6245	Right	0.6	2.3	1.4	N	N	N	N			CNB	IDC+DCIS	IDC+DCIS 5%	1	IDC	1	1.2	N	0/2	N	mm	II	T1cN0M0	I a	Positive, 90%	Positive, 10%	Positive, 15%(2+, Not amplified)	2	Not amplified	15		Luminal B1	Partial	Partial mastectomy	SLNB		Y	NO	NO	NO	NO
248	F	#REF!	150	50	1.44338	22.2222	Left	2.0	4.0	6.1	N	Y	N	N			CNB	IDC	IDC	1	IDC	1	1.8	Y	2/12	N	mm	III	T1cN1M0	II a	Positive, 10%	Positive, 5%	Positive, 40%(1+)	1		35		Luminal B1	Partial	Partial mastectomy	SLNB+ALND		Y	NO	NO	NO	NO
249	F	#REF!	165	60	1.65831	22.0386	Right	4.0	3.6	3.9	N	N	N	N			CNB(by澄清)	IDC	IDC+DCIS 60%	5	IDC+DCIS	5	2.5	Y	1/11	N	mm	II	T2N1M0	II b	Positive, 100%	Positive, 70%	Positive, 95%(3+)	3		15		Luminal B2	Total	Nipple sparing mastectomy	SLNB+ALND		Y	NO	NO	NO	NO
250	F	#REF!	150	65	1.6457	28.8889	Left	2.3	5.5	2.5	N	Y	N	N			CNB	DCIS	IDC+DCIS<5%	5	IDC	1	3.5	N	0/1	N	mm	I	T2N0M0	II a	Positive, >95%	Positive, 5%	Positive, 60%(1+)	1		20		Luminal B1	Partial	Partial mastectomy	SLNB		Y	NO	NO	YES	NO
251	F	#REF!	152	83	1.87202	35.9245	Right	3.3	3.9	9.0	N	Y	N	N			CNB	IDC	IDC(pT2)+DCIS <5%	5	IDC	1	3.8	Y	1/15	N	mm	III	T2N1M0	II b	Positive, >95%	Positive, 70%	Positive, 60%(2+, Not amplified)	2	Not amplified	55		Luminal B1	Partial	Partial mastectomy	ALND		Y	NO	NO	NO	NO
252	F	#REF!	162	57	1.60156	21.7193	Right	2.98	2.9	0.0	Y(nipple retraction)	Y	N	N			CNB	IDC	IDC+DCIS 5%	1	IDC	1	2.8	Y	1/15	N	mm	III	T2N1M0	II b	Positive, 80%	Positive, 60%	Positive, 40%(1+)	1		1		Luminal A	Total	Skin sparing mastectomy	SLNB+ALND		Y	NO	NO	NO	NO
253	F	#REF!	152	54	1.50997	23.3726	Right	2.5	3.6	3.8	N	Y	N	N			CNB	ILC	ILC+LCIS	8	ILC+LCIS	8	4.1	N	0/2	N	mm	II	T2N0M0	II a	Positive, 80%	Positive, 20%	Positive, 20%(1+)	1		5		Luminal A	Partial	Partial mastectomy	SLNB		Y	NO	NO	NO	NO
254	F	#REF!	155	55.5	1.54583	23.1009	Left	999.0	3.4	4.0	N	N	N	N			stereotactic mammotome biopsy	DCIS	no residual carcinoma		DCIS	2	999.0	N	(-)	N	mm	999	TisN0M0	0	999	999	999	999		999		999	Partial	Partial mastectomy	(-)		Y	NO	NO	NO	NO
255	F	#REF!	154	67.5	1.69926	28.4618	Right	2.0	3.0	0.5	Y(nipple retraction, dilated ducts)	N	N	N			CNB	DCIS	IDC+DCIS>95%	5	IDC+DCIS	5	0.6	N	0/1	N	mm	II	T1bN0M0	I	Positive, 5%	Positive, 5%	Positive, >95%(3+)	3		20		Luminal B2	Partial	Partial mastectomy	SLNB		Y	NO	NO	NO	NO
256	F	#REF!	156	70	1.74165	28.764	Left	2.8	3.2	2.0	N	Y	N	N			CNB	IDC	IDC(pT2)+DCIS<5%	1	IDC	1	2.5	N	0/1	N	mm	II	T2N0M0	II a	Positive, >90%	Positive, 80%	Positive, 70%(1+)	1		10		Luminal A	Partial	Partial mastectomy	SLNB		Y	NO	NO	NO	NO
257	F	#REF!	165	56	1.60208	20.5693	Right	1.42	2.5	5.3	N	N	N	N			CNB	IDC	invasive micropapillary carcinoma+DCIS 15%		papillary	12	1.1	Y	6/15	N	mm	I	T1cN2M0	III a	Positive, 90%	Positive, 50%	Positive, 70%(2+, Amplified)	2	Amplified	<10		Luminal B2	Partial	Partial mastectomy	ALND		Y	NO	YES	NO	NO
258	F	#REF!	160	65	1.69967	25.3906	Left	2.5	2.0	.51	N	N	Y	N			stereotsctic mammotome biopsy	DCIS	DCIS with margin involved, fibrocystuc change, fibroadenoma	2	DCIS	2	1.0	N	(-)	involved	mm	III	TisN0M0	0	Positive, 90%	Positive, 90%	Positive, 2+	2		999		Luminal B1	Partial	Partial mastectomy	(-)		Y	NO	NO	NO	NO
259	F	#REF!	152	56.4	1.54316	24.4114	Left	1.7	2.5	5.3	N	N	N	N			CNB	IDC	IDC+DCIS 15%	5	IDC+DCIS	5	2.5	N	0/4	N	mm	I	T2N0M0	II a	Positive, 90%	Positive, 90%	Positive, 40%(1+)	1		10		Luminal A	Partial	Partial mastectomy	SLNB		Y	NO	NO	NO	NO
260	F	#REF!	158	61	1.63622	24.4352	Right	2.1	2.1	6.7	N	N	N	Y			CNB(by台大雲林分院)	IDC	IDC+DCIS 5%	1	IDC	1	1.5	N	0/4	N	mm	II	T1cN0M0	I	Positive, 90%	Positive, 70%	Positive, 15%(2+, Not amplified)	2	Not amplified	5-10		Luminal A	Partial	Partial mastectomy	SLNB		Y	NO	NO	NO	NO
261	F	#REF!	142	46.2	1.34994	22.9121	Right	2.3	2.8	1.1	Y(nipple retraction)	Y	N	N			CNB	IDC	IDC+DCIS 5%	1	IDC	1	2.3	Y	4/9	N	mm	III	T2N2M0	III a	Positive, 80%	Positive, 90%	Positive, 40%(1+), Not amplified	1	Not amplified	20		Luminal B1	Total	Skin sparing mastectomy	ALND		Y	NO	NO	NO	NO
262	F	#REF!	158	65	1.68902	26.0375	Right	2.7	2.8	0.1	Y(nipple retraction)	N	N	N			CNB(by台大雲林分院)	IDC	IDC+DCIS 5%	5	IDC	1	2.9	Y	2/25	N	mm	II	T2N1M0	II b	Positive, 90%	Positive, 50%	Positive, 30%(1+)	1		20		Luminal B1	Partial	Partial mastectomy ( central mastectomy)	ALND		Y	NO	NO	NO	NO
263	F	#REF!	161	60.2	1.64082	23.2244	Right	3.3	4.8	2.0	N	Y	N	N			CNB(by署南投）	IDC	IDC+DCIS 5%	5	IDC	1	3.3	N	0/2	N	mm	III	T2N0M0	II a	Positive, 70%	Positive, 65%	Positive, 45%(3+)	3		15		Luminal B2	Total	Nipple-preserving mastectomy	SLNB		Y	NO	NO	NO	NO
264	F	#REF!	154	60	1.60208	25.2994	Left	999.0	2.2	4.9	N	N	Y	N			stereotactic biopsy	IDC+DCIS	IDC+DCIS 90%	5	IDC+DCIS	5	0.3	N	0/1	involved	mm	II	T1aN0M0	I	Positive, 60%	Positive, 40%	Positive, 50%(3+)	3		999		Luminal B2	Partial	Partial mastectomy	SLNB		Y	NO	NO	NO	NO
265	F	#REF!	156	49	1.45717	20.1348	Left	2.3	3.4	2.9	N	Y	N	N			CNB	IDC	IDC+DCIS 10%	5	IDC+DCIS	5	2.2	Y	2/24	N	mm	II	T2N1M0	II b	Positive, 80%	Positive, 30%	Positive, 20%(1+), Not amplified	1	Not amplified	10		Luminal A	Total	Nipple-preserving subcutaneous mastectomy	SLNB+ALND		Y	NO	YES	NO	NO
266	F	#REF!	161	68	1.74388	26.2336	Left	1.4	3.5	6.3	N	Y	N	N			CNB	IDC	IDC+DCIS 5%	5	IDC	1	1.7	N	0/1	N	mm	III	T1cN0M0	I a	Negative	Negative	Positive, 30%(2+, Amplified)	2	Amplified	30		HER-2 type	Partial	Partial mastectomy	SLNB		Y	YES	NO	NO	YES	2017-06-13	left bresat
267	F	#REF!	155	47	1.42254	19.563	Left	1.1	2.8	1.8	N	N	N	N			CNB	DCIS	IDC+DCIS>95%+intraductal papilloma+fibroadenoma	5	IDC+DCIS	5	0.2	N	0/1	N	mm	not graded	T1aN0M0	I	Positive, 90%	Positive, 90%	Negative	N		999		Luminal A	Total	Nipple-preserving mastectomy	SLNB		Y	NO	NO	NO	NO
268	F	#REF!	146	45	1.35093	21.1109	Right	1.1	2.6	3.2	N	N	N	N			CNB	DCIS	IDC+DCIS 80%	5	IDC+DCIS	5	0.12	N	0/1	N	mm	II	T1aN0M0	I	Negative	Positive, 5%	Positive, 15%(1+)	1		20		Luminal B1	Total	Subcutaneous mastectomy	SLNB		Y	NO	NO	NO	NO
269	F	#REF!	145	49	1.40485	23.3056	Right	2.13	5.0	0.5	Y(nipple retraction)	Y	Y	N			CNB	IDC	IDC+DCIS 15%+fibroadenoma	5	IDC+DCIS	5	4.0	N	0/4	N	mm	II	T2N0M0	II a	Positive, 90%	Positive, 90%	Positive, 20%(1+)	1		5		Luminal A	Total	Simple mastectomy	SLNB		Y	NO	NO	NO	NO
270	F	#REF!	148	55	1.5037	25.1096	Right	1.6	2.5	3.3	N	N	N	N			CNB(by LMD)	IDC	IDC+DCIS 10%	5	IDC+DCIS	5	1.8	Y	1/14	N	mm	II	T1cN1M0	II a	Positive, 90%	Positive, 20%	Positive, 60%(3+)	3		40		Luminal B2	Total	Simple mastectomy	SLNB+ALND		Y	NO	NO	NO	NO
271	F	#REF!	162	60	1.64317	22.8624	Left	1.8	6.3	5.9	N	N	Y	N			excision	IDC	IDC+DCIS 10%	5	IDC+DCIS	5	2.8	N	0/2	involved	mm	III	T2N0M0	II a	Positive, >90%	Positive, >90%	Positive, 30%(1+)	1		25		Luminal B1	Partial	Partial mastectomy	SLNB		Y	NO	NO	NO	NO
272	F	#REF!	161	61	1.65168	23.533	Right	1.6	2.4	5.0	N	N	Multicentric	Y			CNB(by秀傳)	IDC	IDC+DCIS 10%	5	IDC+DCIS	5	2.6	N	0/7	N	mm	II	T2N0M0	II a	Positive, 70%	Positive, 90%	Negative	N		15		Luminal B1	Total	Simple mastectomy	SLNB+ALND		Y	NO	NO	NO	NO
273	F	#REF!	161	61	1.65168	23.533	Left	0.9	1.6	2.9	N	N	Multicentric	Y			CNB(by秀傳)	IDC+DCIS	IDC+DCIS 35%	5	IDC+DCIS	5	0.9	N	0/3	N	mm	II	T1bN0M0	I	Positive, 90%	Positive, 90%	Positive, 80%(1+)	1		5		Luminal A	Total	Simple mastectomy	SLNB		Y	NO	NO	NO	NO
274	F	#REF!	152	80	1.83787	34.626	Right	0.9	2.3	4.8	N	N	Y	N			CNB	IDC+DCIS	IDC+DCIS 15%	5	IDC+DCIS	5	1.5	N	0/4	N	mm	I	T1cN0M0	I a	Positive, 80%	Positive, 80%	Positive, 30%(1+)	1		5-10		Luminal A	Total	Simple mastectomy	SLNB		Y	NO	NO	NO	NO
275	F	#REF!	148	47	1.39004	21.4573	Left	999.0	3.5	1.6	N	N	Y	N			mammotome	DCIS	DCIS	2	DCIS	2	8.0	N	0/2	N	mm	III	TisN0M0	0	Negative	Negative	Positive, 2+	2		999		TNBC	Total	Nipple-preserving mastectomy	SLNB		Y	NO	NO	NO	NO
276	F	#REF!	160	60	1.63299	23.4375	Left	2.3	4.8	1.4	Y(nipple retraction)	N	N	N			CNB	IDC+DCIS	IDC(pT1(m))+DCIS>95%+suture granuloma	5	IDC+DCIS	5	0.4	Y	1/2	N	mm	I	T1aN1M0	II a	Positive, 90%	Positive, 90%	Positive, 20%(1+)	1		5		Luminal A	Total	Nipple-preserving mastectomy	SLNB+ALND		Y	YES	NO	NO	YES	2015-03-25	Left breast
277	F	#REF!	154	46	1.40278	19.3962	Left	999.0	1.2	4.7	N	N	N	N			wire localization biopsy(LMD)	IDC	residual DCIS	2	DCIS	2	1.1	N	0/1	involved	mm	II	TisN0M0	0	positive, >90%	Negative	Positive, 2+	2		999		Luminal A	Partial	Partial mastectomy	SLNB		Y	NO	NO	NO	NO
278	F	#REF!	154	70	1.73045	29.5159	Left	2.8	4.1	3.9	Y(nipple retraction)	Y	N	Y			CNB	IDC	IDC+DCIS 5%	5	IDC	1	3.5	Y	1/11	N	mm	II	T2N1M0	II b	Positive, 80%	Positive, <10%	Positive, 40%(1+)	1		30		Luminal B1	Partial	Partial mastectomy	SLNB+ALND		Y	NO	NO	NO	NO
279	F	#REF!	155	76	1.80893	31.6337	Right	3.58	4.0	8.6	N	Y	N	N			CNB	IDC	IDC(pT2)+DCIS	5	IDC	1	4.0	Y	8/35	N	mm	III	T2N2M0	III a	Negative	Negative	Positive, 40%(1+)	1		60		Luminal B1	Total	Modified radical mastectomy	ALND		Y	NO	YES	NO	NO
280	F	#REF!	159	52	1.51548	20.5688	Right	2.0	2.7	3.5	N	Y	Multicentric	N			CNB	IDC	IDC and micropapillary carcinoma+DCIS 8%+ILC+LCIS+apocrine adenosis	16	IDC+ILC+LCIS	15	2.3	Y	4/14	N	mm	I	T2N2M0	III a	Positive, 90%	Positive, 20%	Positive, 20%(1+)	1		11		Luminal A	Total	Modified radical mastectomy	ALND		Y	NO	NO	NO	NO
281	F	#REF!	149	51	1.45287	22.9719	Left	2.1	2.3	1.3	N	N	N	N			CNB	DCIS	DCIS	2	DCIS	2	2.2	N	0/4	N	mm	III	TisN0N0	0	Negative	Negative	Positive, 100%(3+)	3		999		HER-2 type	Partial	Partial mastectomy	SLNB		Y	YES	NO	NO	YES	2015.5.4	Left breast
282	F	#REF!	169	78	1.91355	27.31	Right	2.7	6.8	2.0	Y(ductal dilatation)	Y	N	Y			CNB(by林口長庚)	IDC	IDC+DCIS 15%	5	IDC+DCIS	5	3.5	Y	1/11	N	mm	III	T2N1M0	II b	Negative	Negative	Positive, 20%(1+)	1		50		TNBC	Total	Nipple-preserving mastectomy	ALND		Y	NO	NO	NO	NO
283	F	#REF!	164	62	1.68061	23.0518	Right	1.7	2.0	3.5	N	N	Y	Y			CNB(by秀傳)	IDC	IDC(pT1)+DCIS 5%	5	IDC	1	1.8	N	0/1	N	mm	III	T1cN0M0	I	Positive, 90%	Positive, 60%	Positive, 80%(1+)	1		10		Luminal A	Partial	Partial mastectomy	SLNB		Y	NO	NO	NO	NO
284	F	#REF!	153	42	1.33604	17.9418	Right	1.25	2.4	4.3	N	Y	Y	N			CNB	papillary lesion with atypical ductal hyperplasia	IDC+DCIS 15%	5	IDC+DCIS	5	0.8	N	(-)	involved	mm	I	T1bN0M0	I	Positive, >90%	Positive, 70%	Positive, 60%(1+)	1		3		Luminal A	Partial	Partial mastectomy	(-)		Y	NO	NO	NO	NO
285	F	#REF!	156	63	1.65227	25.8876	Right	1.93	3.1	3.9	Y(nipple retraction, dilated ducts)	Y	Y	Y			mammotome(by署台中)	IDC	IDC+DCIS 10%	5	IDC+DCIS	5	1.5	N	0/2	N	mm	II	T1N0M0	I	Negative	Negative	Positive, 35%(3+)	3		40		HER-2 type	Total	Endoscopy assisted nipple sparing mastectomy	SLNB		Y	YES	NO	NO	YES	2013.12.14	right breast
286	F	#REF!	167	56	1.61176	20.0796	Left	2.2	3.8	2.7	Y(ductal dilatation with enhancement extending into the nipple)	N	Multicentric	Y			CNB	IDC+DCIS	IDC(pT1)+DCIS 90%	5	IDC+DCIS	5	1.2	Y	1/23	N	mm	II	T1N1M0	II b	Positive, 90%	Positive, 80%	Positive, 80%(2+, Amplified)	2	Amplified	15		Luminal B2	Total	Simple mastectomy	SLNB+ALND		Y	NO	NO	NO	NO
287	F	#REF!	163	52	1.53442	19.5717	Left	3.5	3.3	2.4	N	N	N	N			CNB	IDC	IDC+DCIS 5%	5	IDC	1	3.7	Y	4/16	N	mm	II	T2N2M0	III a	Positive, 95%	Positive, 95%	Positive, 20%(2+, Not amplified)	2	Not amplified	25		Luminal B1	Total	Simple mastectomy	ALND		Y	NO	NO	NO	NO
288	F	#REF!	160	53.5	1.542	20.8984	Left	1.4	1.6	3.1	N	N	N	N			CNB	IDC with mucinous differentiation	IDC and mucinous carcinoma+DCIS 10%	5	mucinous	11	1.3	N	0/1	N	mm	II	T1N0M0	I	Positive, >90%	Positive, 40%	Positive, 80%(1+)	1		16		Luminal B1	Total	Nipple-preserving mastectomy	SLNB		Y	NO	NO	NO	NO
289	F	#REF!	157	48	1.44684	19.4734	Left	3.4	4.3	4.6	N	Y	Y	N			CNB	IDC+DCIS	IDC+DCIS 10%	5	IDC+DCIS	5	2.7	Y	1/21	N	mm	II	T2N1M0	II b	Positive, 80%	Positive, 11%	Positive, 35%(3+)	3		50		Luminal B2	Total	Simple mastectomy	ALND		Y	NO	NO	NO	NO
290	F	#REF!	155	55	1.53885	22.8928	Left	2.1	2.8	6.5	N	Y	N	N			CNB(by台大雲林分院)	IDC	IDC	1	IDC	1	2.2	Y	10/18	N	mm	II	T2N3M0	III c	Negative	Negative	Positive, 15%(1+)	1		30		TNBC	Partial	Partial mastectomy	ALND		Y	YES	YES	NO	YES	2015/4月	left axillary
291	F	#REF!	155	45	1.39194	18.7305	Right	1.3	2.0	5.3	N	Y	N	N			CNB	IDC	IDC+DCIS 10%	5	IDC+DCIS	5	1.7	N	0/2	N	mm	I	T1cN0M0	I	Positive, >95%	Positive, >95%	Positive, 70%(1+)	1		5		Luminal A	Partial	Partial mastectomy	SLNB		Y	NO	NO	NO	NO
292	F	#REF!	156	50	1.47196	20.5457	Right	0.6	2.1	3.4	N	N	N	N			CNB(LMD)	IDC	IDC	1	IDC	1	0.5	N	0/3	N	mm	I	T1aN0M0	I a	Positive, 90%	Positive, 90%	Positive, 80%(1+)	1		3		Luminal A	Partial	Partial mastectomy	SLNB		Y	NO	NO	YES	NO
293	F	#REF!	151	56	1.53261	24.5603	Left	2.7	3.8	1.9	N	Y	N	Y			CNB	IDC	IDC+DCIS 5%	5	IDC	1	4.0	N	0/2	N	mm	II	T2N0M0	II a	Positive, 80%	Positive, 80%	Positive, 15%(1+)	1		1		Luminal A	Total	Simple mastectomy	SLNB		Y	NO	NO	NO	NO
294	F	#REF!	138.5	47	1.34469	24.5018	Left	3.2	7.0	0.0	Y(nipple retraction, dilated ducts)	Y	N	N			CNB	DCIS	IDC+DCIS 90%	5	IDC+DCIS	5	1.1	N	0/1	N	mm	II	T1cN0M0	I	Positive, >95%	Positive, 15%	Positive, 20%(1+)	1		10		Luminal A	Total	Simple mastectomy	SLNB		Y	NO	NO	NO	NO
295	F	#REF!	148	59	1.55742	26.9357	Left	0.54	2.7	6.0	N	N	N	N			mammography biopsy	DCIS with calcification	IDC+DCIS 60%	5	IDC+DCIS	5	2.5	N	0/5	N	mm	II	T2N0M0	II a	Positive, 90%	Positive, 60%	Positive, 15%(2+, Equivocal)	2	Equivocal	15		Luminal A	Total	Simple mastectomy	ALND		Y	NO	NO	NO	NO
296	F	#REF!	157	72	1.772	29.2101	Right	1.23	2.7	5.5	N	N	Y	N			CNB	IDC	IDC+DCIS 70%	5	IDC+DCIS	5	0.8	N	0/1	N	mm	I	T1bN0M0	I	Positive, 90%	Positive, 60%	Positive, 40%(1+)	1		5		Luminal A	Total	Simple mastectomy	SLNB		Y	NO	NO	NO	NO
297	F	#REF!	158	99	2.08447	39.6571	Left	0.91	1.6	6.6	N	N	N	N			CNB	IDC	IDC+DCIS 10%	5	IDC+DCIS	5	0.8	N	0/2	N	mm	I	T1bN0M0	I	Positive, 90%	Positive, 90%	Positive, 70%(1+)	1		3		Luminal A	Partial	Partial mastectomy	SLNB		Y	NO	NO	NO	NO
298	F	#REF!	158	57	1.58167	22.8329	Left	2.3	3.5	2.6	N	N	N	N			CNB(佑民)	DCIS	DCIS	2	DCIS	2	2.2	N	0/1	involved	mm	III	TisN0N0	0	positive, >90%	positive, >90%	Positive, 1+	1		999		Luminal A	Partial	Partial mastectomy	SLNB		Y	NO	NO	NO	NO
299	F	#REF!	152	46	1.39364	19.91	Left	0.5	11.6	0.1	Y(nipple retraction)	N	N	N			CNB	IDC	residual IDC+DCIS 10%	5	IDC+DCIS	5	1.0	Y	(-)	N	mm	II	T2N0M0	II a	Negative	Positive, 40%	Positive, 30%(3+)	3		20		Luminal B2	Total	Modified radical mastectomy	ALND		Y	YES	YES	YES	YES	2012-12-20	left breast
300	F	#REF!	148	68	1.67199	31.0446	Left	2.26	4.0	0.1	Y(nipple retraction)	Y	N	N			CNB	IDC	IDC+DCIS 5%	5	IDC	1	3.7	Y	1/14	N	mm	III	T2N1M0	II b	Positive, 90%	Positive, 30%	Positive, 20%(2+, Not amplified)	2	Not amplified	10		Luminal A	Total	Modified radical mastectomy	ALND		Y	NO	NO	NO	NO
301	F	#REF!	148	54	1.48997	24.653	Left	999.0	1.4	7.3	N	Y	N	Y			excision(LMD)		residual IDC+DCIS	5	IDC+DCIS	5	0.1	Y	1/2	N	mm	III	T2N1M0	II b	Positive, 3%	Negative	Positive, 40%(1+)	1		40		Luminal B1	Partial	Partial mastectomy	SLNB		Y	NO	YES	NO	NO
302	F	#REF!	152	60	1.59164	25.9695	Left	0.7	1.6	8.4	N	N	N	N			CNB	IDC	IDC+DCIS 20%	5	IDC+DCIS	5	0.9	N	0/1	N	mm	II	T1cN0M0	I b	Positive, >90%	Positive, >90%	Positive, >90%(1+)	1		2		Luminal A	Partial	Partial mastectomy	SLNB		Y	NO	NO	NO	NO
303	F	#REF!	147	48.3	1.40437	22.3518	Left	2.24	2.6	4.4	N	Y	N	N			excision	IDC	IDC	1	IDC	1	1.9	Y	2/15	N	mm	III	T1N1Mx	II b	Positive, <10%	Positive, <10%	Positive, <10%(1+)	1		>90		Luminal B1	Partial	Endoscopy assisted partial mastectomy	SLNB+ALND		Y	YES	NO	NO	YES	2013-07-24	left breast
304	F	#REF!	154	48.2	1.43593	20.3238	Left	1.56	2.6	6.6	N	Y	N	N			CNB	IDC	IDC+DCIS 5%	5	IDC	1	2.3	N	0/5	N	mm	II	T2N0M0	II a	Positive, 90%	Positive, >95%	Positive, 80%(1+)	1		15		Luminal B1	Partial	Partial mastectomy	SLNB		Y	NO	NO	NO	NO
305	F	#REF!	155	55	1.53885	22.8928	Right	2.33	2.9	5.0	N	N	N	N			CNB	IDC in abundant lymphoid background	IDC+DCIS 10%	5	IDC+DCIS	5	2.5	N	0/1	N	mm	III	T2N0M0	II a	Negative	Negative	Negative	N		50		TNBC	Partial	Partial mastectomy	SLNB		Y	NO	NO	NO	NO
306	F	#REF!	158	65	1.68902	26.0375	Left	2.6	3.0	7.9	N	Y	N	N			CNB	ILC	ILC	3	ILC	3	2.6	N	0/2	N	mm	I	T2N0M0	II a	Positive, 90%	Positive, 90%	Positive, 20%(1+)	1		5		Luminal A	Partial	Partial mastectomy	SLNB+ALND		Y	NO	NO	NO	NO
307	F	#REF!	160	46	1.42984	17.9687	Right	1.63	4.0	5.3	N	N	Y	N			CNB(by署台中)	IDC	IDC+DCIS 70%	5	IDC+DCIS	5	1.5	N	0/2	involved	mm	II	T1cN0M0	I	Positive, >95%	Positive, 10%	Positive, 40%(1+)	1		30		Luminal B1	Total	Endoscopy assisted nipple sparing mastectomy	SLNB		Y	NO	NO	NO	NO
308	F	#REF!	158	81	1.88547	32.4467	Right	2.3	3.1	9.5	N	N	N	N			CNB	IDC	IDC	1	IDC	1	2.5	N	0/1	N	mm	I	T2N0M0	II a	Positive, >95%	Positive, 80%	Positive, 20%(1+)	1		999		Luminal A	Partial	Partial mastectomy	SLNB		Y	NO	NO	NO	NO
309	F	#REF!	165	65	1.72603	23.8751	Left	1.69	4.0	6.9	N	Y	N	N			CNB	IDC+DCIS	IDC+DCIS 5%	5	IDC	1	1.8	N	0/2	N	mm	III	T1cN0M0	I	Positive, 35%	Positive, 50%	Positive, 80%(1+)	1		55		Luminal B1	Partial	Partial mastectomy	SLNB		Y	NO	NO	NO	NO
310	F	#REF!	156	56.8	1.56886	23.3399	Right	2.72	4.0	0.8	Y(dilated duct)	N	N	N			CNB	DCIS	IDC(nipple)+DCIS	5	IDC+DCIS	5	1.8	N	0/1	N	mm	III	TisN0M0	0	Negative	Positive, 5%	Positive, >90%(3+)	3		999		Luminal B2	Total	Simple mastectomy	SLNB		Y	NO	NO	NO	NO
311	F	#REF!	155	67	1.69845	27.8876	Right	1.58	4.3	2.0	Y(dilated ducts)	Y	Multicentric	Y			CNB	ILC	IDC+ILC	7	IDC+ILC	7	3.4	Y	1/11	N	mm	II	T2N1M0	II b	Positive, <5%	Positive, 90%	Positive, 20%(1+)	1		10		Luminal A	Total	Endoscopy assisted skin sparing mastectomy	SLNB+ALND		Y	NO	NO	NO	NO
312	F	#REF!	156	49.1	1.45865	20.1759	Left	3.89	6.3	0.7	N	Y	N	Y			CNB	IDC	IDC	1	IDC	1	4.3	Y	5/18	N	mm	III	T2N2M0	III a	Positive, >95%	Positive, 95%	Positive, 60%(1+)	1		10		Luminal A	Total	Modified radical mastectomy	ALND		Y	NO	NO	NO	NO
313	F	#REF!	166	78	1.89649	28.306	Left	1.34	2.4	6.6	N	N	N	N			MMG sterotactic biopsy	DCIS with microcalcification	DCIS	2	DCIS	2	2.5	N	0/1	N	mm	I	TisN0M0	0	Positive, 80%	Positive, 60%	Positive, 60%(2+)	2		999		Luminal A	Partial	Partial mastectomy	SLNB		Y	NO	NO	NO	NO
314	F	#REF!	166	63.5	1.71116	23.044	Left	2.1	2.2	3.3	N	N	N	N			CNB	IDC	IDC	1	IDC	1	2.2	N	0/2	N	mm	III	T2N0M0	II a	Negative	Negative	Positive, 70%(1+)	1		35		Luminal B1	Partial	Partial mastectomy	SLNB		Y	NO	NO	NO	NO
315	F	#REF!	170	74	1.86934	25.6055	Left	999.0	2.9	0.1	Y(retroareolar extension, nipple retraction)	N	N	N			excision	Paget's disease	DCIS+Paget's disease	2	DCIS	2	0.3	N	0/1	N	mm	III	TisN0M0	0	Positive, 10%	Negative	Positive, >90%(3+)	3		999		Luminal B2	Partial	Central partial mastectomy (resect nipple areolar complex)	SLNB		Y	NO	NO	NO	NO
316	F	#REF!	158	42	1.35769	16.8242	Right	3.1	3.2	6.6	N	Y	N	N			CNB	IDC	IDC+DCIS<1%	5	IDC	5	2.6	Y	3/27	N	mm	II	T2N1M0	II b	Positive, 80%	Positive, 30%	Positive, 80%(1+)	1		10		Luminal A	Partial	Partial mastectomy (Batwing incision)	SLNB+ALND		Y	NO	NO	NO	NO
317	F	#REF!	158	69	1.74021	27.6398	Left	3.65	4.2	2.3	Y(nipple retraction)	Y	N	N			CNB	DCIS	IDC+DCIS<5%	5	IDC	1	3.5	Y	2/16	N	mm	II	T2N1M0	II b	Negative	Negative	Positive, 20%(2+, Not amplified)	2	Not amplified	25		TNBC	Total	Nipple sparing mastectomy	ALND		Y	NO	NO	NO	NO
318	F	#REF!	158	63	1.66283	25.2363	Left	999.0	No obvious abnormal enhancement focus can be seen		N	N	N	N			stereotactic mammtome biopsy	DCIS	DCIS	2	DCIS	2	0.6	N	0/1	N	mm	III	TisN0M0	0	Positive, 90%	Positive, 80%	weak parital membrane staining	other		999		Luminal A	Total	Subcutaneous mastectomy	SLNB		Y	NO	NO	NO	NO
319	F	#REF!	155	55	1.53885	22.8928	Right	1.6	3.0	4.7	N	Y	N	N			CNB	IDC	IDC+DCIS<5%	5	IDC	1	1.5	N	0/1	N	mm	II	T1cN0M0	I	Negative	Negative	Positive, 45%(3+)	3		40		HER-2 type	Partial	Partial mastectomy	SLNB		Y	NO	NO	YES	NO
320	F	#REF!	145	58	1.52843	27.5862	Left	4.3	4.7	1.3	Y(nipple retraction, periareokar skin tjickening)	Y	N	N			CNB	IDC	IDC+DCIS 5%	5	IDC	1	3.6	N	0/10	N	mm	II	T2N0M0	II a	Negative	Negative	Positive, 50%(3+)	3		20		HER-2 type	Total	Simple mastectomy	SLNB		Y	NO	NO	NO	NO
321	F	#REF!	163	93	2.05203	35.0032	Right	3.1	7.8	3.7	N	N	N	Y			CNB	IDC+DCIS	IDC+DCIS 60%	5	IDC+DCIS	5	7.0	Y	1/18	N	mm	III	T3N1M0	III a	Positive, 90%	Positive, 80%	Positive, 12%(2+, Not amplified)	2	Not amplified	20		Luminal B1	Total	Simple mastectomy	SLNB		Y	NO	NO	NO	NO
322	F	#REF!	158	67	1.7148	26.8386	Left	4.0/4.36/2.44	10	0.2	Y(nipple retraction)	Y	N	N			CNB	IDC	IDC+DCIS <5%	5	IDC	1	3.0	Y	1/2	N	mm	II	ypT2N1M0	II b	Positive, 60%	Negative	Positive, <10%(1+)	1		30		Luminal B1	Total	Modified radical mastectomy	ALND		Y	NO	NO	NO	NO
323	F	#REF!	156	46	1.41185	18.902	Right	2.27	4.6	0.2	Y(dilated ducts(lactiferous duct))	N	N	N			CNB	IDC	IDC+DCIS 30%	5	IDC+DCIS	5	1.7	N	0/2	N	mm	II	T1cN0M0	I	Negative	Negative	Positive, 80%(3+)	3		30		HER-2 type	Total	Endoscopy assisted skin sparing mastectomy	SLNB		Y	NO	NO	NO	NO
324	F	#REF!	150	48	1.41421	21.3333	Right	4.9	11	0.0	Y(retroareolar invasion)	Y	N	N			CNB	IDC	IDC+DCIS 80%	5	IDC+DCIS	5	7.4	Y	10/12	N	mm	II	T3N3M0	III c	Negative	Negative	Positive, 35%(3+)	3		25		HER-2 type	Total	Modified radical mastectomy	ALND		Y	NO	NO	NO	NO
325	F	#REF!	156	68	1.71659	27.9421	Right	1.1	2.1	3.2	Y(dilatation of the lactiferous duct with nipple retaction)	Y	N	N			CNB	IDC	IDC+DCIS 30%	5	IDC+DCIS	5	2.0	Y	1/2	N	mm	II	T1cN1M0	II a	Positive, 90%	Negative	Positive, 15%(1+), Not amplified	1	Not amplified	20		Luminal B1	Partial	Guidewire localization partial mastectomy	SLNB		Y	NO	NO	NO	NO
326	F	#REF!	152	51	1.46742	22.0741	Left	1.86	8.5	0.9	N	N	N	N			CNB(by何醫院)	IDC	DCIS	2	DCIS	2	7.5	N	0/1	N	mm	II	TisN0M0	0	Positive, >95%	Positive, 75%	Partial weakly membranous staining	other		999		Luminal A	Total	Total mastectomy	SLNB		Y	NO	NO	NO	NO
327	F	#REF!	151	66	1.66383	28.9461	Left	5.2	7.7	0.0	Y(nipple retraction)	N	N	N			CNB	IDC+DCIS	IDC+DCIS 15%	5	IDC+DCIS	5	6.7	Y	7/11	N	mm	III	T3N2M0	III a	Negative	Negative	Positive, 60%(1+), Not amplified	1	Not amplified	50		TNBC	Total	Modified radical mastectomy	ALND		Y	NO	NO	NO	NO
328	F	#REF!	148	48	1.40475	21.9138	Right	999.0	1.4	5.6	N	N	N	N			mammographic stereotactic biopsy	DCIS	DCIS	2	DCIS	2	0.8	N	0/2	N	mm	III	TisN0M0	0	Positive, 70%	Positive, 10%	Positive, 3+	3		999		Luminal B2	Total	Simple mastectomy	SLNB		Y	NO	NO	NO	NO
329	F	#REF!	155	56	1.55278	23.3091	Left	1.2	7.3	0.8	Y(dilated ducts, nipple retraction)	Y	Y	N			CNB	DCIS	IDC+DCIS>95%	5	IDC+DCIS	5	≦0.1	N	0/2	involved	mm	999	T1aN0M0	I	Positive	Negative	positive, 90%(3+)	3		999		Luminal B2	Total	Skin sparing mastectomy	SLNB		Y	NO	NO	NO	NO
330	F	#REF!	162	58	1.61555	22.1003	Left	1.13	7.0	4.0	Y(nipple retraction, dilated ducts)	Y	N	N			CNB	IDC+DCIS	IDC(pT1(m))+DCIS>95%	5	IDC+DCIS	5	1.5	N	0/4	involved	mm	II	T1cN0M0	I	Positive, >90%	Positive, 70%	Positive, 90%(1+)	1		3		Luminal A	Total	Simple mastectomy	SLNB		Y	NO	NO	NO	NO
331	F	#REF!	145	48	1.39044	22.83	Left	1.73	3.3	3.9	N	Y	N	N			CNB	IDC	IDC	1	IDC	1	2.6	Y	1/12	N	mm	III	T2N1M0	II b	Positive, 5%	Negative	Positive, 80%(1+), Not amplified	1	Not amplified	50		Luminal B1	Total	Modified radical mastectomy	SLNB		Y	NO	NO	NO	NO
332	F	#REF!	160	80.4	1.89033	31.4062	Left	2.72	4.8	1.9	Y(lactiferous duct dilatation, nipple retraction)	Y	N	N			CNB	IDC	IDC+DCIS 15%	5	IDC+DCIS	5	4.0	Y	2/18	N	mm	III	T2N1M0	II b	Positive, 70%	Positive, 40%	Positive, 15%(2+, Not amplified)	2	Not amplified	40		Luminal B1	Total	Simple mastectomy	SLNB+ALND		Y	NO	NO	NO	NO
333	F	#REF!	156	39.5	1.30831	16.2311	Right	0.78	2.6	7.2	N	Y	N	N			CNB	IDC	IDC+DCIS<5%	5	IDC	1	1.0	Y	2/2	N	mm	II	T1bN1M0	II a	Positive, >90%	Positive, 10%	Positive, 20%(2+, Amplified)	2	Amplified	50		Luminal B2	Partial	Partial mastectomy	SLNB+ALND		Y	NO	NO	NO	NO
334	F	#REF!	161	73	1.80685	28.1625	Right	1.9	2.4	8.0	N	Y	N	N			CNB	IDC	IDC(pT1c)+DCIS<5%	5	IDC	1	1.9	N	0/10	N	mm	III	T1cN0M0	I a	Negative	Negative	Positive, 60%(1+)	1		80		TNBC	Partial	Partial mastectomy	SLNB+ALND		Y	NO	NO	NO	NO
335	F	#REF!	154	53	1.50573	22.3478	Left	4.8	7.6	1.9	N	Y	N	Y			CNB	IDC	IDCy(pT1(m)+DCIS 10%	5	IDC+DCIS	5	1.0	Y	1/6	N	mm	I	T2N1M0	II b	Positive, 90%	Positive, 2%	Positive, 30%(1+), Not amplified	1	Not amplified	3		Luminal A	Total	Nipple-preserving mastectomy	ALND		Y	NO	NO	NO	NO
336	F	#REF!	158	69	1.74021	27.6398	Right	2.1	2.7	3.7	N	N	N	N			CNB	IDC	IDC+DCIS<5%	5	IDC	1	2.5	N	0/1	N	mm	II	T2N0M0	II a	Positive, >90%	Positive, 40%	Positive, 90%(1+)	1		30		Luminal B1	Partial	Partial mastectomy	SLNB		Y	NO	NO	NO	NO
337	F	#REF!	163	80	1.90321	30.1103	Left	2.8	3.0	3.3	N	N	N	N			CNB	IDC with micropapillary feature	IDC+DCIS<1%	5	IDC	1	2.5	N	0/1	N	mm	I	T2N0M0	II a	Positive, >90%	Positive, 15%	Positive, 15%(1+)	1		10		Luminal A	Partial	Partial mastectomy	SLNB		Y	NO	NO	NO	NO
338	F	#REF!	158	76	1.82635	30.4438	Right	1.3	3.4	6.4	Y(Nipple retraction, Persiareolar Skin thickening, Dilated lactiferous ducts)	N	N	N			CNB	DCIS	DCIS	2	DCIS	2	2.0	N	0/3	involved	mm	III	TisN0M0	0	Positive, >90%	Positive, 50%	Positive, 70%(2+)	2		999		Luminal B1	Total	Nipple sparing mastectomy	SLNB		Y	YES	NO	NO	YES	2017-11-20	right bresat
339	F	#REF!	159	78	1.85607	30.8532	Right	1.0	4.9	3.2	Y(Dilated duct (lactiferous duct))	N	N	N			CNB(by桃園聖保祿)	DCIS	DCIS	2	DCIS	2	3.5	N	0/2	N	mm	II	TisN0M0	0	Positive, >95%	Positive, 40%	weakly incomplete membrane staining	other		999		Luminal A	Partial	Partial mastectomy	SLNB		Y	NO	NO	NO	NO
340	F	#REF!	152	67	1.68193	28.9993	Left	4.2	6.1	0.7	Y(nipple retraction, dilated ducts)	N	N	N			CNB	IDC+DCIS	IDC(pT2)+DCIS<5%	5	IDC	1	4.8	N	0/1	N	mm	III	T2N0M0	II a	Negative	Negative	Positive, 10%(1+)	1		80		TNBC	Partial	Partial mastectomy	SLNB		Y	NO	NO	YES	NO
341	F	#REF!	155	55	1.53885	22.8928	Right	0.62	1.8	5.5	N	N	N	N			CNB	IDC	IDC	1	IDC	1	0.8	N	0/1	N	mm	II	T1bN0M0	I	Positive, >90%	Negative	Positive, 50%(1+)	1		5		Luminal A	Partial	Partial mastectomy, wire localized assisted	SLNB		Y	NO	NO	NO	NO
342	F	#REF!	152	47	1.4087	20.3428	Left	0.6	0.8	2.4	N	N	N	N			CNB	IDC	IDC+DCIS 40%	5	IDC+DCIS	5	0.2	N	0/2	N	mm	I	T1aN0M0	I	Positive, >90%	Positive, >95%	Positive, 30%(1+)	1		10		Luminal A	Partial	Partial mastectomy, wire localized assisted	SLNB		Y	NO	NO	NO	NO
343	F	#REF!	144	53	1.45602	25.5594	Left	1.1	2.2	3.2	N	N	N	N			stereotactic biopsy	DCIS	intraductal carcinoma	2	DCIS	2	5.9	N	0/3	N	mm	III	TisN0M0	0	Positive, 70%	Positive, 15%	Positive, 3+	3		999		Luminal B2	Partial	Partial mastectomy, wire localized assisted	SLNB		Y	NO	NO	NO	NO
344	F	#REF!	155	49	1.45249	20.3954	Right	1.1	2.8	5.0	N	N	N	N			CNB	IDC	IDC	1	IDC	1	0.9	N	0/1	N	mm	II	T1bN0M0	I	Negative	Positive, 80%	Positive, 30%(1+)	1		70		Luminal B1	Partial	Partial mastectomy	SLNB		Y	NO	NO	NO	NO
345	F	#REF!	150	45	1.36931	20	Left	1.0	6.2	1.7	Y(dilatation and enhancement of the lactiferous duct)	N	Y	N			CNB	IDC	IDC(pT1)+DCIS 20%+LCIS	6	IDC+DCIS+LCIS	6	1.2	N	0/1	N	mm	I	T1cN0M0	I	Positive, >90%	Positive, >90%	Positive, 80%(1+)	1		3		Luminal A	Total	Simple mastectomy	SLNB		Y	NO	NO	NO	NO
346	F	#REF!	158	52	1.5107	20.83	Left	3.52	1.5	3.1	N	N	N	Y			CNB	fibroepithelial lesion	mucinous carcinoma+DCIS 30%+low grade phyllodes tumor	11	mucinous	11	2.7	N	(-)	involved	mm	999	T2N0M0	II a	Positive, 95%	Positive, 40%	Positive, 20%(1+)	1		999		Luminal A	Partial	Partial mastectomy with round block technique	(-)	Right breast partial mastectomy->fibroadenoma	Y	NO	NO	NO	NO
347	F	#REF!	168	57	1.63095	20.1956	Right	2.8	4.7	2.9	N	Y	N	N			CNB	IDC	IDC(pT2(m))+DCIS<5%	5	IDC	1	2.8	Y	3/30	N	mm	III	T2N1M0	II b	Positive, 80%	Negative	Positive, 40%(2+, Amplified)	2	Amplified	45		Luminal B2	Total	Modified radical mastectomy	ALND		Y	NO	YES	NO	NO
348	F	#REF!	147	48	1.4	22.213	Right	1.61	3.3	4.1	N	N	Multicentric	Y			CNB	DCIS	DCIS	2	DCIS	2	1.8	N	0/4	N	mm	III	TisN0M0	0	Negative	Negative	Positive, 2+	2		999		TNBC	Total	Simple mastectomy	SLNB		Y	NO	NO	NO	NO
349	F	#REF!	161	50	1.49536	19.2894	Right	0.9	1.7	3.9	N	N	Y	N			CNB	IDC	IDC+DCIS 10%	5	IDC+DCIS	5	0.9	N	0/2	N	mm	II	T1bN0M0	I	Positive, 90%	Positive, 80%	Positive, 80%(1+)	1		20		Luminal B1	Partial	Partial mastectomy	SLNB		Y	NO	NO	NO	NO
350	F	#REF!	158	76	1.82635	30.4438	Left	999	8.8	0.0	Y	Y	Y	N			mammography stereotactic biopsy	DCIS+calcification	IDC+DCIS>95%+(nipple Paget's disease+DCIS)	5	IDC+DCIS	5	0.2	N	0/1	N	mm	II	T1aN0M0	I	Positive, 15%	Positive, 4%	Negative	N		20		Luminal B1	Total	Simple mastectomy	SLNB		Y	NO	NO	NO	NO
351	F	#REF!	156	49	1.45717	20.1348	Right	1.9	2.0	3.2	N	Y	Y	N			CNB(by秀傳)	IDC	IDC+DCIS 15%	5	IDC+DCIS	5	2.1	N	0/6	N	mm	II	T2N0M0	II a	Positive, >95%	Positive, >95%	Positive, 80%(1+)	1		20		Luminal B1	Partial	Partial mastectomy	SLNB+ALND		Y	NO	NO	NO	NO
352	F	#REF!	156	61	1.62583	25.0657	Left	1.0	1.8	1.8	Y(nipple retraction, dilated ducts)	N	N	N			CNB	intraductal papilloma and atyppical intraductal hyperplasia	DCIS	2	DCIS	2	1.5	N	0/1	N	mm	III	TisN0M0	0	Positive, >90%	Positive, 40%	Positive, 30%(2+)	2		999		Luminal B1	Total	Simple mastectomy	SLNB		Y	NO	NO	NO	NO
353	F	#REF!	150	55.2	1.51658	24.5333	Right	1.96	6.7	0.4	Y	N	Y	N			CNB	IDC	IDC+DCIS 75%+paget's disease	5	IDC+DCIS	5	1.3	N	0/9	N	mm	III	T1cN0M0	I a	Negative	Positive, 40%	Positive, 50%(3+)	3		20		Luminal B2	Total	Simple mastectomy	SLNB+ALND		Y	NO	YES	NO	NO
354	F	#REF!	164	52	1.53912	19.3337	Left	3.18	7.0	1.1	Y(dilated ducts (lactiferous))	Y	N	N			CNB	DCIS	IDC+DCIS 95%+Paget's disease	5	IDC+DCIS 95%	5	0.4	N	0/4	N	mm	II	T1aN0M0	I	Negative	Negative	Positive, 15%(1+)	1		<5		TNBC	Total	Endoscopy assisted skin sparing mastectomy	SLNB		Y	NO	NO	NO	NO
355	F	#REF!	152	56	1.53768	24.2382	Right	>5.0	9.6	0.2	Y(nipple retraction, dilated ducts)	N	N	N			CNB	IDC	metaplastic carcinoma with mesenchymal differentiation+DCIS <5%		metaplastic	13	8.0	N	0/20	N	mm	III	T3N0M0	II b	Negative	Negative	Positive, 15%(2+, Not amplified)	2	Not amplified	20		TNBC	Total	Simple mastectomy	SLNB+ALND		Y	NO	NO	NO	NO
356	F	#REF!	166	43.9	1.42277	15.9312	Right	2.8	4.9	0.1	N	Y	N	N			CNB	IDC	IDC+DCIS<5%	5	IDC	1	3.8	Y	14/23	N	mm	III	T2N3M0	III c	Positive, 70%	Positive, 60%	Positive, 20%(1+), Not amplified	1	Not amplified	50		Luminal B1	Total	Modified radical mastectomy	ALND		Y	NO	YES	NO	NO
357	F	#REF!	155	61.5	1.62724	25.5983	Right	3.1	5.5	0.1	Y(nipple retraction, dilated ducts(lactiferous))	Y	Y	N			CNB	IDC	IDC+DCIS<5%	5	IDC	1	3.5	N	0/2	N	mm	III	T2N0M0	II a	Negative	Negative	Negative	N		30		TNBC	Total	Simple mastectomy	SLNB		Y	NO	NO	NO	NO
358	F	#REF!	155	61.5	1.62724	25.5983	Left	2.8	2.3	2.9	N	Y	Y	N			CNB	IDC	IDC+DCIS 5%	5	IDC	1	2.5	Y	17/24	N	mm	II	T2N3M0	III c	Positive, 90%	Positive, 90%	Positive, 15%(2+, Amplified)	2	Amplified	10-15		Luminal B2	Total	Modified radical mastectomy	ALND		Y	NO	NO	NO	NO
359	F	#REF!	145	55	1.48838	26.1593	Right	1.63	2.8	2.5	Y	Y	N	N			mammographic stereotactic biopsy	IDC+DCIS	IDC+DCIS 80%	5	IDC+DCIS	5	1.9	N	0/2	N	mm	II	T1cN0M0	I	Positive, >90%	Positive, >90%	Negative	N		20		Luminal B1	Total	Simple mastectomy	SLNB		Y	NO	NO	NO	NO
360	F	#REF!	160	50	1.49071	19.5312	Right	2.68	2.7	6.9	N	Y	N	N			CNB	IDC	IDC+DCIS 10%+LCIS	6	IDC+DCIS+LCIS	6	1.9	Y	1/20	N	mm	I	T1N1M0	II b	Positive, >90%	Positive, >90%	Positive, 70%(1+)	1		50		Luminal B1	Total	Endoscopy assisted nipple sparing mastectomy	SLNB		Y	NO	NO	NO	NO
361	F	#REF!	157	66	1.69657	26.7759	Right	1.3	5.5	6.2	Y(nipple retraction, dilated ducts(lactiferous))	N	Y	N			CNB	IDC	IDC(ypT2)+DCIS<5%+LCIS	6	IDC+LCIS	7	4.2	N	0/3	N	mm	II	T2N0M0	II a	Positive, >95%	Positive, 20%	Positive, 30%(1+)	1		8		Luminal A	Total	Modified radical mastectomy	SLNB		Y	YES	NO	YES	YES	2013-06-14	right breast
362	F	#REF!	154	62	1.62856	26.1427	Right	3.46	5.0	N	Y	N	N	Y			CNB	DCIS	IDC+DCIS>95%	5	IDC+DCIS	5	<0.1	N	0/1	N	mm	999	T1miN0M0	I	Negative	Negative	positive, 90%(3+)	3		15		HER-2 type	Total	Simple mastectomy	SLNB		Y	NO	NO	NO	NO
363	F	#REF!	160	54	1.54919	21.0937	Right	0.98	1.3	8.9	N	N	Multicentric	N			CNB	IDC	IDC+DCIS 35%	5	IDC+DCIS	5	1.3	N	0/1	N	mm	II	T1cN0M0	I	Positive, >95%	Positive, >95%	Positive, 80%(1+)	1		10		Luminal A	Partial	Partial mastectomy	SLNB		Y	NO	NO	NO	NO
364	F	#REF!	160	54	1.54919	21.0937	Left	2.08	3.5	3.8	N	N	Multicentric	N			CNB	IDC	IDC(pT2)+DCIS 10%	5	IDC+DCIS	5	2.2	N	0/4	N	mm	II	T2N0M0	II a	Positive, >95%	Positive, 70%	Positive, 80%(1+)	1		3		Luminal A	Partial	Partial mastectomy	SLNB+ALND		Y	NO	NO	NO	NO
365	F	#REF!	151	53	1.49099	23.2446	Right	999.0	1.4	4.3	N	N	N	N			MMT	DCIS	DCIS	2	DCIS	2	0.7	N	0/2	N	mm	II	TisN0M0	0	Positive, 90%	Positive, 90%	positive, 40%(weak)	other		999		Luminal A	Partial	Partial mastectomy	SLNB		Y	NO	NO	NO	NO
366	F	#REF!	147	50	1.42887	23.1385	Left	1.72	2.7	4.9	Y(ipple retraction, dilated ducts(lactiferous duct))	Y	Y	N			CNB(by何醫院)	IDC	IDC+DCIS 15%	5	IDC+DCIS	5	2.5	Y	1/18	N	mm	II	T2N1M0	II b	Positive, >95%	Positive, 15%	Positive, 10%(1+), Not amplified	1	Not amplified	8		Luminal A	Total	Modified radical mastectomy	ALND		Y	YES	YES	NO	YES	2014-11-25	left axillary
367	F	#REF!	162	70	1.77482	26.6728	Right	2.0	4.3	0.1	Y(nipple retraction)	Y	N	N			CNB	IDC	IDC+DCIS 10%	5	IDC+DCIS	5	3.3	Y	5/12	N	mm	II	T4N2M0	III b	Positive, >95%	Positive, 90%	Positive, 15%(1+), Not amplified	1	Not amplified	5		Luminal A	Total	Simple mastectomy	SLNB+ALND		Y	NO	NO	NO	NO
368	F	#REF!	160	81	1.89737	31.6406	Right	2.04	2.7	1.1	N	Y	N	N			CNB	IDC	IDC+DCIS<5%	5	IDC	1	2.0	Y	1/8	N	mm	II	T1cN1M0	II a	Positive, 90%	Positive, 80%	Positive, 20%(1+), Not amplified	1	Not amplified	25		Luminal B1	Total	Simple mastectomy	ALND		Y	NO	NO	NO	NO
369	F	#REF!	165	76.7	1.87494	28.1726	Right	2.01	2.3	6.8	N	N	Y	Y			CNB	IDC+focal DCIS	IDC+DCIS 5%	5	IDC	1	2.3	Y	1/2	N	mm	II	T2N1M0	II b	Positive, 95%	Positive, 95%	Positive, 60%(1+), Not amplified	1	Not amplified	25		Luminal B1	Total	Endoscopy assisted nipple sparing mastectomy	SLNB		Y	NO	NO	NO	NO
370	F	#REF!	155	45	1.39194	18.7305	Right	999.0	0.7	1.9	N	N	N	N			stereotactic biopsy	IDC+fibrocystic change with microcalcification	IDC+DCIS 20%	5	IDC+DCIS	5	1.2	N	0/1	N	mm	II	T1cN0M0	I	Positive, 40%	Positive, 80%	Positive, 90%(1+)	1		15		Luminal B1	Total	Simple mastectomy	SLNB		Y	NO	NO	NO	NO
371	F	#REF!	158	67.7	1.72374	27.1191	Left	3.6	3.9	3.3	Y(dilated lactiferous duct)	Y	Y	N			CNB(by中國)	IDC	IDC(pT2)+DCIS<5%	5	IDC	1	3.8	Y	1/32	N	mm	III	T2N1aM0	II b	Positive, >95%	Positive, 2%	Positive, 15%(2+, Amplified)	2	Amplified	45		Luminal B2	Partial	Partial mastectomy	ALND		Y	NO	NO	NO	NO
372	F	#REF!	158	66.5	1.70839	26.6384	Right	1.91	3.1	1.9	Y(dilated ducts(lactiferous duct))	N	N	N			CNB	IDC	IDC+DCIS 5%+LCIS	6	IDC+LCIS	7	3.0	N	0/2	N	mm	II	T2N0M0	II a	Positive, >90%	Positive, 90%	Positive, 40%(1+)	1		15		Luminal B1	Partial	Partial mastectomy (Hemi-Batwing incision)	SLNB		Y	NO	NO	NO	NO
373	F	#REF!	167	70	1.80201	25.0995	Right	1.5	2.2	4.5	N	N	N	N			CNB	IDC+DCIS	IDC+DCIS 20%	5	IDC+DCIS	5	1.6	Y	2/26	N	mm	I	T1cN1M0	II a	Positive, >90%	Positive, >90%	Positive, 90%(1+), Not amplified	1	Not amplified	1		Luminal A	Partial	Partial mastectomy	SLNB+ALND		Y	NO	YES	NO	NO
374	F	#REF!	165	75	1.85405	27.5482	Left	2.8	5.1	4.3	N	Y	N	N			CNB	IDC	IDC+DCIS 5%	5	IDC	1	4.3	Y	11/18	N	mm	II	T2N3M0	III c	Positive, 90%	Positive, 80%	Positive, 25%(2+), Not amplified	2		30		Luminal B1	Total	Nipple-preserving subcutaneous mastectomy	ALND		Y	NO	NO	NO	NO
375	F	#REF!	151	76.2	1.78778	33.4196	Right	2.2	3.0	0.3	Y(nipple retraction)	N	N	N			CNB	IDC	IDC(pT2)+DCIS<5%	5	IDC	1	3.0	N	0/1	N	mm	I	T2N0M0	II a	Positive, > 95%	Positive, 80%	Positive, 60%(1+)	1		8		Luminal A	Total	Simple mastectomy	SLNB		Y	NO	NO	NO	NO
376	F	#REF!	148	59	1.55742	26.9357	Right	2.75	2.6	5.9	N	N	N	N			CNB	IDC	IDC+DCIS 3%	5	IDC	1	2.8	N	0/3	N	mm	II	T2N0M0	II a	Positive, 90%	Positive, 40%	Positive, 15%(1+)	1		20		Luminal B1	Total	Simple mastectomy	SLNB		Y	NO	NO	NO	NO
377	F	#REF!	162	67	1.73638	25.5296	Right	2.85	4.2	4.3	N	Y	N	N			CNB	IDC	IDC+DCIS 25%	5	IDC+DCIS	5	3.1	Y	1/14	N	mm	II	T2N1M0	II b	Positive, 90%	Positive, 60%	Positive, 30%(1+), Not amplified	1	Not amplified	5		Luminal A	Partial	Partial mastectomy	ALND		Y	NO	NO	NO	NO
378	F	#REF!	160	60	1.63299	23.4375	Left	0.97	0.7	5.7	N	N	N	N			CNB	IDC+DCIS	IDC+DCIS 10%	5	IDC+DCIS	5	0.6	N	0/1	N	mm	I	T1bN0M0	I	Positive, >90%	Positive, >90%	Positive, 12%(2+, Not amplified)	2	Not amplified	5		Luminal A	Partial	Endoscopy assisted partial mastectomy	SLNB		Y	NO	NO	NO	NO
379	F	#REF!	166	67	1.75768	24.3141	Left	1.58	5.3	0.3	Y(dilated ducts(lactiferous))	Y	N	N			CNB	IDC+DCIS	IDC+DCIS 15%	5	IDC+DCIS	5	1.7	N	0/2	N	mm	III	T1cN0M0	I	Positive, 2%	Positive, 5%	Positive, >90%(3+)	3		25		Luminal B2	Total	Subcutaneous mastectomy	SLNB		Y	NO	NO	NO	NO
380	F	#REF!	156	49.8	1.46901	20.4635	Left	1.5	2.0	5.5	N	Y	N	N			CNB	IDC	IDC+DCIS 5%	5	IDC	1	1.5	Y	1/12	N	mm	II	T1cN1bM0	II a	Positive, 90%	Positive, 90%	Negative	N		8		Luminal A	Partial	Partial mastectomy	SLNB+ALND		Y	NO	NO	NO	NO
381	F	#REF!	153	50	1.45774	21.3593	Left	999.0	3.6	2.6	N	N	N	N			mammotome	DCIS	DCIS	2	DCIS	2	2.5	N	0/1	N	mm	III	TisN0M0	0	Negative	Negative	Positive, 3+	3		999		HER-2 type	Total	Simple mastectomy	SLNB		Y	NO	NO	NO	NO
382	F	#REF!	152	53	1.49592	22.9398	Right	2.5	2.4	1.9	Y(nipple retraction(suspected), dilated ducts(lactiferous duct))	Y	Y	N			CNB	IDC	IDC+DCIS 10%	5	IDC+DCIS	5	1.8	Y	1/13	N	mm	II	T1cN1M0	II a	Positive, 90%	Positive, 60%	Positive, 40%(1+), Not amplified	1	Not amplified	20		Luminal B1	Total	Modified radical mastectomy	SLNB+ALND		Y	NO	NO	NO	NO
383	F	#REF!	144	51.5	1.43527	24.836	Left	1.3	5.6	1.2	N	N	N	N			CNB	DCIS	DCIS	2	DCIS	2	1.5	N	0/1	N	mm	III	TisN0M0	0	Positive, 90%	Positive, 90%	Positive, 15%(weak)	other		999		Luminal A	Total	Nipple-preserving mastectomy	SLNB		Y	YES	NO	YES	YES	2017-08-30	Skin, nipple, right
384	F	#REF!	154	59	1.58868	24.8777	Right	999.0	1.9	4.1	N	N	N	N			MMG stereotactic biopsy	DCIS	DCIS	2	DCIS	2	1.5	N	0/1	N	mm	II	TisN0M0	0	Positive, >90%	Positive, >90%	Positive, 15%(complete membrane staining)	other		999	P63(+)	Luminal A	Partial	Partial mastectomy	SLNB		Y	NO	NO	NO	NO
385	F	#REF!	152	53	1.49592	22.9398	Left	999.0	3.6	2.2	Y(dilated ducus(lactiferous duct))	Y	N	N			stereotactic mammtome biopsy	DCIS+microcalcification	IDC+DCIS 95%	5	IDC+DCIS	5	≦0.1	Y	4/9	N	mm	not graded	T1aN2M0	III a	Positive, 5%	Positive, 5%	Positive, 35%(3+)	3		999		Luminal B2	Total	Nipple-preserving mastectomy	ALND		Y	NO	NO	YES	NO
386	F	#REF!	152	51.9	1.48032	22.4636	Right	3.39	7.0	1.2	Y(dilated ducts)	N	N	Y			stereotactic mammtome biopsy	DCIS and microcalcification	DCIS	2	DCIS	2	5.5	N	0/4	N	mm	III	TisN0M0	0	Positive, 10%	Positive, 20%	Nil	other		999		Luminal A	Partial	Endoscopy assisted partial mastectomy	SLNB		Y	NO	NO	NO	NO
387	F	#REF!	157	64	1.67066	25.9645	Left	1.79	2.9	3.8	Y(dilated ducts)	Y	Y	N			CNB	IDC+DCIS	IDC+DCIS 5%	5	IDC	1	2.3	Y	1/2	N	mm	II	T2N1M0	II b	Positive, 95%	Positive, 15%	Negative	N		5		Luminal A	Total	Simple mastectomy	SLNB		Y	NO	NO	NO	NO
388	F	#REF!	144	55.6	1.49131	26.8133	Left	1.9	1.7	1.7	N	N	Y	N			CNB	carcinoma with mucin production	mucinous carcinoma+intraductal papilloma	11	mucinous	11	1.5	N	0/2	N	mm	I	T1cN0M0	I	Positive, >90%	Positive, >90%	Negative	N		10		Luminal A	Total	Simple mastectomy	SLNB		Y	NO	NO	NO	NO
389	F	#REF!	158	58	1.59548	23.2335	Left	1.4	3.5	5.3	N	N	N	N			CNB	DCIS	DCIS	2	DCIS	2	1.1	N	0/3	N	mm	III	TisN0M0	0	Negative	Positive, 20%	Positive, 3+	3		999		Luminal B2	Partial	Partial mastectomy	SLNB		Y	NO	NO	NO	NO
390	F	#REF!	162	54	1.55885	20.5761	Left	0.87	3.1	2.4	N	N	N	N			CNB	IDC+DCIS	IDC+residual DCIS>90%	5	IDC+DCIS	5	0.4	N	(-)	N	mm	II	T1aN0M0	I	Negative	Negative	Positive, 3+	3		30		HER-2 type	Partial	Partial mastectomy	(-)		Y	YES	NO	NO	YES	2010-08-17	left axillary
391	F	#REF!	151	57	1.54623	24.9989	Right	2.8	7.8	0.0	Y(dilated ducus(lactiferous duct))	N	N	N			CNB	DCIS	DCIS	2	DCIS	2	8.0	N	0/7	N	mm	III	TisN0M0	0	Positive, 5%	Positive, 5%	Positive, 50%(strong)	other		999		Luminal B2	Total	Simple mastectomy	SLNB		Y	NO	NO	NO	NO
392	F	#REF!	162	46.5	1.44655	17.7183	Left	1.3	1.4	5.3	N	N	N	N			CNB	ILC	ILC+LCIS	8	ILC+LCIS	8	1.6	N	0/1	N	mm	I	T1cN0M0	I	Positive, >90%	Positive, 80%	Positive, <10%(1+)	1		<10		Luminal A	Partial	Partial mastectomy	SLNB		Y	NO	NO	NO	NO
393	F	#REF!	160	56	1.57762	21.875	Right	2.8	4.4	3.7	N	Y	N	N			CNB(by署彰)	IDC	IDC+DCIS 20%	5	IDC+DCIS	5	3.7	Y	2/15	N	mm	III	T2N1M0	II b	Positive, 90%	Positive, 90%	Positive, 50%(1+), Not amplified	1	Not amplified	40		Luminal B1	Total	Nipple-preserving mastectomy	ALND		Y	NO	NO	NO	NO
394	F	#REF!	149	51.7	1.46281	23.2872	Left	1.5	3.7	1.8	Y(lactiferous duct with niple retraction.)	N	Y(Multiple)	N			CNB(by署台中)	IDC	IDC+DCIS 5%	5	IDC	1	1.9	N	0/1	N	mm	II	T1cN0M0	I a	Positive, 90%	Positive, 5%	Positive, 15%(2+, Not amplified)	2	Not amplified	20		Luminal B1	Total	Subcutaneous mastectomy	SLNB		Y	NO	NO	NO	NO
395	F	#REF!	155	51	1.48183	21.2279	Left	4.1	5.5	1.5	N	Y	Y	N			CNB	DCIS	DCIS	2	DCIS	2	4.5	N	0/3	N	mm	III	TisN0M0	0	Negative	Negative	Positive, 40%(2+)	2		999		TNBC	Total	Simple mestectomy	SLNB		Y	NO	NO	NO	NO
396	F	#REF!	152	51	1.46742	22.0741	Left	1.3	2.6	8.5	N	N	N	N			CNB	IDC	IDC+DCIS 5%	5	IDC	1	1.3	Y	1/2	involved	mm	II	T1cN1micM0	II a	Positive, >90%	Positive, <10%	Positive, 70%(2+, Not amplified)	2	Not amplified	20		Luminal B1	Partial	Partial mastectomy	SLNB		Y	NO	NO	NO	NO
397	F	#REF!	158	60	1.62275	24.0346	Right	1.1	2.4	5.8	N	N	Y	Y			excision(LMD)	intraductal carcinoma	IDC+DCIS 10%+atypical lobular hyperplasia	5	IDC+DCIS	5	0.5	N	0/2	N	mm	I	T1bN0M0	I a	Positive,>95%	Positive, >95%	Positive, 20%(1+)	1		999		Luminal A	Partial	Partial mastectomy	SLNB		Y	NO	NO	NO	NO
398	F	#REF!	165	55	1.58771	20.202	Right	1.2	2.0	4.4	N	Y	N	N			CNB	IDC	IDC+DCIS 30%	5	IDC+DCIS	5	1.7	N	0/3	N	mm	II	T1cN0M0	I	Positive, 90%	Positive, >95%	Positive, 20%(2+, Amplified)	2	Amplified	15		Luminal B2	Partial	Partial mastectomy	SLNB		Y	NO	NO	NO	NO
399	F	#REF!	154	46	1.40278	19.3962	Left	2.0	3.5	4.9	N	N	N	N			CNB	IDC+DCIS	IDC+DCIS 90%	5	IDC+DCIS	5	2.5	Y	1/4	N	mm	II	T2N1M0	II b	Positive, >95%	Positive, 5%	Positive, 70%(3+)	3		20		Luminal B2	Partial	Partial mastectomy	SLNB		Y	Yes	NO	NO	Yes	2017-02-22	left breast
400	F	#REF!	153	43	1.35185	18.369	Left	3.2	5.4	3.0	N	N	N	N			CNB(by台中仁愛)	IDC+DCIS	IDC+DCIS 85%	5	IDC+DCIS	5	1.7	N	0/12	N	mm	I	T1cN0M0	I	Positive, >90%	Positive, >90%	Positive, 12%(2+, Not amplified)	2	Not amplified	3.7		Luminal A	Total	Nipple-preserving mastectomy	SLNB		Y	NO	NO	NO	NO
401	F	#REF!	154	75	1.79118	31.6242	Left	1.7	5.4	3.1	N	Y	N	N			CNB	IDC	IDC+DCIS 20%	5	IDC+DCIS	5	2.1	Y	1/2	N	mm	III	T2N1M0	II b	Positive, >90%	Positive, >90%	Positive, 20%(1+), Not amplified	1	Not amplified	20		Luminal B1	Partial	Partial mastectomy	SLNB		Y	NO	NO	NO	NO
402	F	#REF!	165	57	1.61632	20.9366	Right	0.8	2.8	3.8	N	Y	Y(Multiple)	N			CNB	IDC+DCIS	IDC+DCIS 20%	5	IDC+DCIS	5	1.5	N	0/1	N	mm	I	T1cN0M0	I	Positive, >90%	Positive, <10%	Positive, 30%(1+)	1		10.3		Luminal A	Total	Nipple-preserving mastectomy	SLNB		Y	YES	NO	NO	YES	2013-07-26	right breast
403	F	#REF!	159	59	1.61426	23.3377	Right	1.8	2.1	4.2	N	N	N	N			CNB	infiltrating carcinoma with mucinous feature	mucinous carcinoma, pT2	11	mucinous	11	2.1	N	0/2	N	mm	I	T2N0M0	II a	Positive, >95%	Positive, >95%	Positive, 90%(1+)	1		0.5		Luminal A	Partial	Partial mastectomy	SLNB		Y	NO	NO	NO	NO
404	F	#REF!	163	65	1.71553	24.4646	Left	999.0	4.3	4.4	N	N	N	N			mammotome	DCIS	no residual DICS+columnar cell change+intraductal papilloma		DCIS	2	999.0	N	0/1	N	mm	II	TisN0M0	0	Positive	Positive	Nil	Nil		999		Luminal A	Partial	Partial mastectomy	SLNB		Y	NO	NO	NO	NO
405	F	#REF!	156	63.5	1.65881	26.093	Left	999.0	8.9	0.1	Y(dilated ducts(lactiferous))	N	N	N			Stereotactic mammographic guide suction biopsy	DCIS+flat epithelial atypia+microcalcification.	DCIS	2	DCIS	2	4.5	N	0/1	N	mm	III	TisN0M0	0	Positive, >90%	Positive, >90%	Positive, 2+	2		999		Luminal A	Total	Subcutaneous mastectomy	SLNB		Y	NO	NO	NO	NO
406	F	#REF!	152	56	1.53768	24.2382	Left	2.3	2.4	2.8	Y(dilated ducts(lactiferous))	Y	N	N			CNB	IDC	IDC with signet-ring feature and focal micropapillary pattern+DCIS<5%	5	IDC	1	2.1	Y	1/11	N	mm	II	T2N1M0	II b	Positive, >90%	Positive, 10%	Positive, 30%(1+), Not amplified	1	Not amplified	20		Luminal B1	Partial	Partial mastectomy	SLNB+ALND		Y	NO	NO	NO	NO
407	F	#REF!	166	56	1.60693	20.3223	Left	1.6	3.7	4.2	N	Y	N	N			CNB	IDC	IDC+DCIS <5%	5	IDC	1	1.7	Y	1/1	N	mm	III	T1cN1M0	II a	Negative	Negative	Positive, 30%(1+), Not amplified	1	Not amplified	35		TNBC	Partial	Partial mastectomy	SLNB		Y	YES	NO	NO	YES	2013-12-16	left breast
408	F	#REF!	148	43	1.32958	19.6311	Left	2.5	2.7	5.6	N	N	N	N			CNB	IDC	IDC+DCIS 5%	5	IDC	1	2.2	N	0/4	involved	mm	III	T2N0M0	II a	Negative	Positive, 5%	Positive, >90%(3+)	3		40		Luminal B2	Partial	Partial mastectomy	SLNB		Y	NO	NO	NO	NO
409	F	#REF!	159	53	1.52998	20.9644	Left	2.0	4.4	1.9	N	N	Y	Y			CNB	DCIS	DCIS	2	DCIS	2	5.0	N	0/1	N	mm	II	TisN0M0	0	Positive, 90%	Positive, 90%	Positive, 15%(2+)	2		999		Luminal A	Total	Nipple preserving subcutaneous mestectomy	SLNB		Y	NO	NO	YES	NO
410	F	#REF!	166	55	1.59252	19.9594	Right	999.0	1.9	4.5	N	N	N	N			Stereotactic biopsy	DCIS	DCIS	2	DCIS	2	5.5	N	0/2	N	mm	III	TisN0M0	0	Positive, 90%	Positive, 40%	Positive, 30%(1+)	1		999		Luminal A	Total	Endoscopy assisted nipple sparing mastectomy	SLNB		Y	NO	NO	NO	NO
411	F	#REF!	160	70	1.76383	27.3437	Left	3.6	3.8	3.8	N	Y	N	N			CNB	IDC	IDC+DCIS	5	IDC+DCIS	5	3.2	N	0/1	N	mm	II	T2N0M0	II a	Positive, 99-100%	Positive, 99-100%	Negative	N		20		Luminal B1	Total	Simple mastectomy	SLNB		Y	NO	NO	NO	NO
412	F	#REF!	147	53.5	1.47803	24.7582	Left	0.8	2.4	6.0	N	N	N	N			CNB	IDC	IDC+DCIS<5%	5	IDC	1	2.1	N	0/2	N	mm	II	T2N0M0	II a	Positive, >90%	Positive, >90%	Positive, 20%(1+)	1		999		Luminal A	Partial	Partial mastectomy	SLNB		Y	NO	NO	NO	NO
413	F	#REF!	158	56	1.56773	22.4323	Right	1.8	2.4	4.6	N	Y	N	N			CNB	papillary DCIS	DCIS	2	DCIS	2	1.3	N	(-)	N	mm	III	TisN0M0	0	Positive, <10%	Positive, <10%	Positive, 3+	3		999		Luminal B2	Partial	Partial mastectomy	(-)		Y	NO	NO	NO	NO
414	F	#REF!	148	46.5	1.38263	21.229	Left	2.3	4.7	3.3	Y(nipple retraction)	Y	Y(Multicentric)	N			CNB	IDC	IDC+DCIS 60%	5	IDC+DCIS	5	2.4	Y	12/26	N	mm	III	T2N3M0	III c	Negative	Negative	Positive, 90%(3+)	3		26.8		HER-2 type	Total	Modified radical mastectomy	ALND		Y	NO	NO	NO	NO
415	F	#REF!	150	88	1.91485	39.1111	Right	3.4	5.9	4.8	Y(nipple retraction)	Y	N	N			CNB	IDC	IDC(pT2)	1	IDC	1	4.0	Y	7/15	N	mm	II	T2N2M0	III a	Negative	Negative	Positive, 20%(1+), Not amplified	1	Not amplified	20.3		TNBC	Total	Modified radical mastectomy	ALND		Y	YES	YES	NO	YES	2015-08-15	right chest wall
416	F	#REF!	156	56	1.55778	23.0112	Left	2.6	3.3	3.9	N	Y	Y(Multicentric)	N			CNB	IDC	IDC+DCIS<5%	5	IDC+DCIS	1	4.5	Y	6/19	N	mm	II	T2N2M0	III a	Positive, 90%	Positive, 5%	Positive, 60%(1+), Not amplified	1	Not amplified	60		Luminal B1	Total	Nipple sparing mastectomy	ALND		Y	NO	NO	NO	NO
417	F	#REF!	150	46.8	1.39642	20.8	Right	1.1	4.8	3.3	N	N	Y	N			CNB	DCIS	IDC+DCIS 75%	5	IDC+DCIS	5	1.5	Y	3/10	N	mm	II	T1cN1M0	II a	Negative	Negative	Positive, 60%(2+, Amplified)	2	Amplified	999		HER-2 type	Partial	Partial mastectomy	SLNB+ALND		Y	NO	NO	NO	NO
418	F	#REF!	161	54	1.55403	20.8325	Right	2.6	3.2	3.6	N	N	N	N			CNB	DCIS	DCIS	2	DCIS	2	2.3	N	0/1	N	mm	II	TisN0M0	0	Positive, ~100%	Positive, ~100%	Positive, 2+	2		999		Luminal A	Partial	Partial mastectomy	SLNB		Y	NO	NO	NO	NO
419	F	#REF!	162	58	1.61555	22.1003	Right	2.6	2.3	4.9	N	N	N	N			CNB	IDC	IDC+DCIS<5 %	5	IDC	1	2.1	N	0/4	N	mm	II	T2N0M0	II a	Positive, >90%	Positive, 70%	Positive, 60%(1+)	1		20		Luminal B1	Partial	Endoscopy assisted partial mastectomy	SLNB		Y	NO	NO	NO	NO
420	F	#REF!	146	62.8	1.5959	29.4614	Right	2.2	2.7	10.6	N	N	N	N			CNB	IDC	IDC	1	IDC	1	2.1	N	0/3	N	mm	II	T2N0M0	II a	Positive, >90%	Negative	Positive, 20%(2+, Not amplified)	2	Not amplified	5		Luminal A	Partial	Partial mastectomy	SLNB		Y	NO	NO	NO	NO
421	F	#REF!	152	44	1.363	19.0443	Left	1.8	2.7	4.1	N	N	N	N			CNB	IDC	IDC+DCIS<10 %	5	IDC	1	2.0	Y	1/16	involved	mm	II	T1cN1M0	II a	Positive,e 80%	Positive, 80%	Positive, 80%(2+, Not amplified)	2	Not amplified	10		Luminal A	Partial	Partial mastectomy	SLNB+ALND		Y	NO	YES	NO	NO
422	F	#REF!	170	52	1.56702	17.9931	Right	1.9	2.3	4.2	N	Y	N	N			CNB	IDC	IDC+DCIS<5 %	5	IDC	1	1.8	N	0/4	N	mm	III	T1cN0M0	I	Positive, >90%	Positive, 20%	Positive, 70%(1+)	1		16		Luminal B1	Partial	Partial mastectomy	SLNB		Y	YES	NO	NO	YES	2015-10-26	Breast right
423	F	#REF!	158	60	1.62275	24.0346	Left	1.4	1.6	4.3	N	N	N	N			CNB	papillary DCIS	DCIS	2	DCIS	2	1.5	N	0/2	N	mm	II	TisN0M0	0	Positive	Positive	Positive, (weakly partial membrane positive)	other		999		Luminal A	Total	Simple mastectomy	SLNB		Y	NO	NO	NO	NO
424	F	#REF!	165	62.9	1.69792	23.1038	Left	1.0	1.6	6.8	N	N	N	N			CNB(by台大雲林分院)	IDC	IDC	1	IDC	1	1.2	N	0/1	N	mm	I	T1cN0M0	I	Positive, 90%	Negative	Poditive, 40%(1+)	1		10	E-cadherin(+)	Luminal A	Partial	Partial mastectomy	SLNB		Y	NO	NO	NO	NO
425	F	#REF!	154	54	1.51987	22.7694	Right	2.6	5.3	4.8	N	Y	N	N			CNB	IDC	IDC+DCIS<5%	5	IDC	1	3.3	Y	1/24	N	mm	II	T2N1M0	II b	Negative	Negative	Negative	N		15		TNBC	Total	Endoscopy assisted nipple sparing mastectomy	SLNB+ALND		Y	NO	NO	NO	NO
426	F	#REF!	161	59	1.62438	22.7615	Right	0.9	3.4	3.1	Y(dilatation of the lactiferous duct)	N	N	Y			CNB	DCIS	IDC+DCIS 95%	5	IDC+DCIS	5	0.2	N	0/2	N	mm	II	T1aN0M0	I	Positive, 95%	Positive, 60%	positive, 35%(3+)	3		15		Luminal B2	Total	Simple mastectomy	SLNB		Y	NO	NO	NO	NO
427	F	#REF!	161	59	1.62438	22.7615	Left	0.3	4.2	3.3	N	N	N	Y			CNB	IDC	IDC+DCIS 10%	5	IDC+DCIS	5	2.3	Y	1/4	N	mm	III	T2N1M0	II a	Positive, 40%	Positive, 10%	Positive, 50%(3+)	3		40		Luminal B2	Total	Simple mastectomy	SLNB		Y	NO	NO	NO	NO
428	F	#REF!	152	51	1.46742	22.0741	Right	999.0	4.0	3.1	Y(nipple retraction)	N	Y	N			Stereotactic biopsy	DCIS	IDC(pT1(m)) +DCIS 90%	5	IDC+DCIS	5	0.3	N	0/1	N	mm	II/I	T1aN0M0	I	Negative	Negative	Positive, 40%(3+)	3		30		HER-2 type	Total	Simple mastectomy	SLNB		Y	NO	NO	NO	NO
429	F	#REF!	152	60.7	1.6009	26.2725	Left	1.1	4.3	4.9	N	Y	Y(Multicentric)	N			CNB	IDC	IDC+DCIS<5%	5	IDC	1	3.5	Y	2/9	involved	mm	I/II	T2N1M0	II b	Positive, 95%	Positive, 95%	Positive, 80%(1+), Not amplified	1	Not amplified	40		Luminal B1	Total	Subcutaneous mastectomy	SLNB+ALND		Y	NO	NO	NO	NO
430	F	#REF!	166.6	120	2.35655	43.2346	Right	2.6	3.5	6	N	N	N	N			CNB(by秀傳)	carcinoma	mucinous carcinoma	11	mucinous	11	3.7	N	0/1	N	mm	I	T2N0M0	II a	Positive, >90%	Positive, >90%	Popsitive, 70%(1+)	1		8.7		Luminal A	Partial	Partial mestectomy	SLNB		Y	NO	NO	NO	NO
431	F	#REF!	146	58.6	1.54161	27.4911	Right	1.3	2.5	0.8	Y	N	Y	N			CNB	IDC	IDC+DCIS 35%	5	IDC+DCIS	5	0.9	N	0/2	N	mm	II	T2N0M0	II a	Positive, >90%	Positive, 40%	Negative	N		3		Luminal A	Total	Simple mestectomy	SLNB		Y	NO	NO	NO	NO
432	F	#REF!	159	59.6	1.62245	23.575	Right	1.5	6.4	0.6	N	N	N	N			CNB	DCIS	IDC+DCIS 95%	5	IDC+DCIS	5	1.2	N	0/2	N	mm	II	T1cN0M0	I	Positive, >90%	Positive, >90%	Positive, 20%(2+, Not amplified)	2	Not amplified	4		Luminal A	Total	Skin sparing(nipple invaded found by intra-OP frozen biopsy) mastectomy	SLNB		Y	NO	NO	NO	NO
433	F	#REF!	154	53	1.50573	22.3478	Left	1.9	2.7	1.5	N	Y	N	N			CNB	DCIS	IDC+DCIS 99%	5	IDC+DCIS	5	≦0.1	N	0/3	N	mm	Only microinvasion present (not graded)	T1aN0M0	I	Negative	Positive, 5%	Positive, 100%(3+)	3		999		Luminal B2	Partial	Partial mastectomy	(-)		Y	NO	NO	NO	NO
434	F	#REF!	157	65	1.68366	26.3702	Right	999.0	2.3	4.9	N	Y	N	N			(-)	(-)	DCIS	2	DCIS	2	0.7	N	0/1	N	mm	I	TisN0M0	0	Positive, >90%	Positive, 85%	Positive 1+	1		999		Luminal A	Total	Subcutaneous mastectomy for microcalcifications	SLNB		Y	NO	NO	NO	NO
435	F	#REF!	157	65	1.68366	26.3702	Left	999.0	Nil	Nil	Nil	Nil	Nil	Y			MMT	atypical ductal hyperplasia+ fibrocytic change+ columnar cell change and columnar cell hyperplasia+ microcalcification.	DCIS	2	DCIS	2	0.8	N	0/1	N	mm	I	TisN0M0	0	Positive	Positive	Positive 1+	1		999		Luminal A	Total	Endoscopy assisted nipple sparing mastectomy	SLNB		Y	NO	NO	NO	NO
436	F	#REF!	160	63.5	1.67995	24.8047	Left	0.9	3.2	2.5	N	N	N	N			CNB	DCIS	DCIS	2	DCIS	2	2.4	N	0/1	N	mm	III	TisN0M0	0	Positive, 90%(3+)	Positive, 80%(2-3+)	Positive, 2+	2		999		Luminal B1	Partial	Partial mestectomy	SLNB		Y	NO	NO	NO	NO
437	F	#REF!	165	74	1.84165	27.1809	Left	1.6	2.3	5.6	N	N	N	N			CNB(員生)	IDC	IDC+DCIS 3%	5	IDC+DCIS	5	1.8	N	0/6	N	mm	III	T1cN0M0	I	Negative	Negative	Positive, 15%(1+)	1		60		TNBC	Total	Simple mestectomy	SLNB		Y	NO	NO	NO	NO
438	F	#REF!	163	63	1.68893	23.7118	Right	1.5	2.5	4.8	N	Y	N	N			CNB	IDC+DCIS	IDC+DCIS 60%	5	IDC+DCIS	5	1.5	Y	1/1	N	mm	II	T1cN1M0	II a	Positive, 80%	positive, 90%	Positive, 90%(1+)	1		30		Luminal B1	Partial	Partial mestectomy	SLNB		Y	NO	NO	NO	NO
439	F	#REF!	162	48	1.46969	18.2899	Left	1.1	4.4	4.3	N	N	N	Y			CNB	IDC	IDC+DCIS 80%	5	IDC+DCIS	5	1.0	Y	1/1	involved	mm	II	T1cN1miM0	II a	Positive, >90%	positive, >90%	Positive, 80%(1+), Not amplified	1	Not amplified	30		Luminal B1	Total	Nipple sparing mestectomy	SLNB		Y	YES	YES	NO	YES	2017-08-10	left breast
440	F	#REF!	157	60	1.61761	24.3418	Right	2.5	3.6	0.9	Y(dilatation and enhanvement lactiferous duct, possble invasion the nipple or secondary Paget's disease likely )	N	N	N			CNB	IDC+DCIS	IDC+DCIS 90%	5	IDC+DCIS	5	0.4	N	0/1	N	mm	II	T1aN0M0	I	Positive, 1%	Positive, 5%	Positive, 90%(3+)	3		14		Luminal B2	Total	Simple mestectomy	SLNB		Y	NO	YES	NO	NO
441	F	#REF!	159	56	1.57268	22.151	Right	1.0	1.4	7.0	N	Y	N	N			CNB	IDC	IDC+DCIS<5%	5	IDC	1	1.0	N	0/1	N	mm	II	T1bN0M0	O	Positive, 80%	Positve, 3%	Positive, 20%(2+), non-amplified	2	Not amplified	20		Luminal B1	Partial	Partial mestectomy	SLNB		Y	NO	NO	NO	NO
442	F	#REF!	148	45	1.36015	20.5442	Left	1.0	5.2	1.2	Y(lactiferous duct dilatation)	N	N	N			CNB	DCIS	DCIS	2	DCIS	2	2.5	N	0/3	N	mm	III	TisN0M0	0	Positive	Positive	Positive(3+)	3		999		Luminal B2	Total	Nipple sparing mestectomy	SLNB		Y	YES	NO	NO	YES	2017-10-19	left bresat
443	F	#REF!	163	83	1.93857	31.2394	Right	2.4	4.2	1.2	Y(lactiferous duct dulation and enhancement toward the nipple)	N	N	N			CNB	DCIS	IDC+DCIS 90%	5	IDC+DCIS	5	0.2	N	0/1	N	mm	II	T1aN0M0	I	Negative	Negative	Positive, 90%(3+)	3		15		HER-2 type	Total	Total mestectomy	SLNB		Y	NO	NO	NO	NO
444	F	#REF!	138	37	1.19094	19.4287	Right	1.8	2.0	3.7	N	N	N	N			CNB	IDC	IDC+DCIS 10%	5	IDC+DCIS	5	1.4	N	0/1	N	mm	II	T1cN0M0	I	Positive, 90%	Positive, 10%	Positive, 15%(2+, non-amplified)	2	Not amplified	11		Luminal A	Partial	Partial mestectomy	SLNB		Y	NO	YES	NO	NO
445	F	#REF!	158	55	1.55367	22.0317	Right	0.9	1.0	7.2	N	N	Y	Y			CNB(員生)	ILC+LCIS	ILC+LCIS	8	ILC+LCIS	8	1.5	N	0/3	N	mm	II	T1cN0M0	I	Positive, 80%	Positive, 80%	Positive, 30%(1+)	1		5		Luminal A	Partial	Partial mestectomy	SLNB		Y	NO	YES	NO	NO
446	F	#REF!	154	53.2	1.50857	22.4321	Right	2.2	1.0	3.9	N	N	Y	Y			CNB	IDC	IDC+DCIS<5%	5	IDC	1	1.1	N	0/2	N	mm	I	T1cN0M0	I	Posotive, 90%	Positive, <10%	Positive, 20%(1+)	1		1		Luminal A	Partial	Partial mestectomy	SLNB+ALND		Y	NO	NO	NO	NO
447	F	#REF!	154	53.2	1.50857	22.4321	Left	999.0	3.8	5.3	N	N	Y	Y			excision(LMD)	IDC	IDC	1	IDC	1	2.1	Y	1/14	N	mm	II	T2N1M0	II a	Positive, ~100%	Positive, 20%	Positive, 70%(1+)	1		10		Luminal A	Partial	Partial mestectomy	SLNB		Y	NO	NO	NO	NO
448	F	#REF!	159	49.1	1.47261	19.4217	Right	3.2	3.7	1.9	Y(dilatation of the lactiferous duct)	N	N	N			CNB(by LMD)	IDC	DCIS	2	DCIS	2	3.5	N	0/6	N	mm	II	TisN0M0	0	Negative	Negative	Positive, 3+	3		999		HER-2 type	Total	Simple mestectomy	SLNB		Y	NO	NO	NO	NO
449	F	#REF!	150	53.6	1.49443	23.8222	Left	0.9	1.8	5.5	N	N	Y	Y			CNB(by署彰)	IDC	IDC	1	IDC	1	1.2	N	0/1	N	mm	I	T1cN0M0	I	Positive, >95%	Negative	Positive, 50%(2+, non-amplified)	2	Not amplified	7.3		Luminal A	Partial	Partial mestectomy	SLNB		Y	NO	NO	NO	NO
450	F	#REF!	167	57	1.62609	20.4382	Left	1.4	1.8	3.2	N	N	N	N			CNB(by秀傳)	IDC	DCIS	2	DCIS	2	1.5	N	0/2	N	mm	II	TisN0M0	0	Positive, 90%	Positive, 60%	Positive, 90(1+)	1		999		Luminal A	Total	Nipple sparing subcutaneous mestectomy	SLNB		Y	NO	NO	NO	NO
451	F	#REF!	159	53	1.52998	20.9644	Right	999.0	2.7	3.1	N	N	Y	Y			(-)	(-)	DCIS involving in sclerosing adenosis	2	DCIS	2	0.3	N	0/2	N	mm	II	TisN0M0	0	Positive, 80%	Positive, 80%	Positive, 15%(2+)	2		999		Luminal A	Partial	MRI-localized partial mastectomy	(-)		Y	NO	NO	NO	NO
452	F	#REF!	157	53	1.52033	21.5019	Left	1.9	4.4	3.4	N	N	Y	Y			CNB	IDC+DCIS+papillary	IDC+DCIS 80%+LCIS	6	IDC+DCIS+LCIS	6	1.1	N	0/2	N	mm	I	T1cN0M0	I	Positive, >90%	positive, >90%	Positive, 20%(2+, non-amplified)	2	Not amplified	5		Luminal A	Total	Nipple preserving mastectomy	SLNB		Y	NO	NO	NO	NO
453	F	#REF!	151	44	1.35851	19.2974	Right	1.4	1.6	6.5	N	Y	N	N			CNB	IDC	IDC+DCIS 5%	5	IDC	1	1.3	N	0/2	N	mm	I	T1cN0M0	1	Positive, >90%	positive, >90%	Positive, >90%(1+)	1		7		Luminal A	Partial	Partial mestectomy+excision	SLNB		Y	NO	NO	NO	NO
454	F	#REF!	158	45.3	1.41002	18.1461	Left	1.2	2.3	4.1	N	N	Y(Multicentric)	Y			CNB	IDC	IDC+DCIS 5%+ILC+LCIS	16	IDC+ILC+LCIS	15	2.0	Y	1/1	N	mm	II	T1N1M0	II a	Positive, 80%	Positive, 90%	Positive, 5%(2+, Amplified)	2	Amplified	20		Luminal B2	Total	Simple mestectomy	SLNB		Y	NO	NO	NO	NO
455	F	#REF!	159	61	1.64139	24.1288	Left	1.4	1.8	3.6	N	N	Y	N			CNB	IDC	IDC+DCIS 30%	5	IDC+DCIS	5	1.6	N	0/1	N	mm	II	T1cN0M0	I	Negative	Negative	Negative	N		999		TNBC	Total	Nipple-sparing mestectomy	SLNB		Y	NO	NO	NO	NO
456	F	#REF!	156	55	1.5438	22.6003	Left	0.7	3.8	8.9	N	N	Y	N			Stereotactic mammographic guide suction biopsy	DCIS	DCIS	2	DCIS	2	2.1	N	0/5	N	mm	III	TisN0M0	0	Negative	Positive, <1%	Positive, >80%(moderate to strong complete membrane staining)	other		999		Luminal B2	Total	Simple mestectomy	SLNB		Y	NO	NO	NO	NO
457	F	#REF!	150	63.8	1.63044	28.3556	Right	1.8	4.8	4.2	N	Y	N	N			CNB	mucinous	mucinous carcinoma+papillary DCIS 5%		mucinous	11	3.7	N	0/14	N	mm	I	T2N0M0	II a	Positive, >90%	Positive, 40%	Negative	N		5		Luminal A	Partial	Partial mestectomy	SLNB		Y	YES	NO	NO	YES	2017-05-03	right breast
458	F	#REF!	160	56	1.57762	21.875	Right	2.2	2.1	7.3	N	N	N	N			CNB	IDC	IDC+DCIS 5%	5	IDC	1	1.6	N	0/1	N	mm	I	T1cN0M0	I	Positive, 80%	Positive, 70%	Positive, 40%(2+, non-amplified)	2	Not amplified	10		Luminal A	Partial	Partial mestectomy	SLNB		Y	NO	NO	NO	NO
459	F	#REF!	155	53	1.51061	22.0604	Right	0.8	2.4	2.0	Y	N	N	N			Excision	Paget's disease	DCIS	2	DCIS	2	0.5	N	0/4	N	mm	III	TisN0M0	0	Negative	Negative	Positive 3+	3		999		HER-2 type	Total	Simple mestectomy	SLNB		Y	NO	NO	NO	NO
460	F	#REF!	150	71	1.71998	31.5556	Left	0.6	1.6	4.8	Y(nipple retraction, dilated ducts (lactiferous duct))	Y	Y(Multicentric)	N			CNB	IDC	IDC+DCIS 5%	5	IDC	1	0.6	N	0/13	N	mm	I	T1bN0M0	I	Positive, >90%	Positive, 80%	Positive, 50%(1+)	1		5		Luminal A	Total	Nipple sparing mestectomy	SLNB		Y	NO	NO	NO	NO
461	F	#REF!	154	48.3	1.43742	20.366	Left	2.9	4.9	2.1	Y(nipple retraction, dilated ducts)	N	N	Y			CNB	DCIS	DCIS	2	DCIS	2	4.7	N	0/1	involved	mm	III	TisN0M0	0	Positive, >90%	positive, >90%	Positive, 15%(weak to moderate complete membrane staining)	other		999		Luminal A	Total	Simple mestectomy	SLNB		Y	NO	NO	NO	NO
462	F	#REF!	152	53	1.49592	22.9398	Left	3.4	3.6	3.3	N	N	N	Y			CNB(by秀傳)	IDC	IDC+DCIS 20%	5	IDC+DCIS	5	3.0	N	0/1	N	mm	III	T2N0M0	II a	Negative	Negative	Positive, >10%(1+)	1		50		TNBC	Total	Simple mestectomy	SLNB		Y	NO	NO	NO	NO
463	F	#REF!	162	55	1.57321	20.9572	Right	2.2	2.6	3.4	N	N	N	N			CNB	IDC+DCIS	IDC+DCIS 10%	5	IDC+DCIS	5	2.3	Y	1/16	N	mm	II	T2N1bM0	II b	Positive, >90%	Positive, 70%	Positive, >90%(1+), Not amplified	1	Not amplified	25		Luminal B1	Partial	Partial mestectomy	SLNB+ALND		Y	NO	NO	NO	NO
464	F	#REF!	160	62.5	1.66667	24.4141	Right	>10.0	5.6	3.7	N	N	N	N			CNB(by中國)	IDC	IDC+DCIS >95%	5	IDC+DCIS	5	0.2	N	0/5	N	mm	III	ypT1N0M0	I	Negative	Positive, 5%	Positive, 80%(3+)	3		999		Luminal B2	Total	Modified radical mastectomy	ALND		Y	YES	YES	NO	YES	2015-02-13	right chest wall+right axillary
465	F	#REF!	158	61	1.63622	24.4352	Left	2.7	5.1	1.1	Y(dilated ducts-lactiferous duct)	Y	N	Y			CNB	IDC+DCIS	IDC+DCIS 5%	5	IDC	1	3.4	N	0/2	N	mm	II	T2N0M0	II a	Positive, >95%	Positive, >95%	Positive, 20%(2+, non-amplified)	2	Not amplified	20		Luminal B1	Total	Simple mastectomy	SLNB		Y	NO	NO	NO	NO
466	F	#REF!	150	49	1.42887	21.7778	Right	4.2	6.6	0.0	Y(nipple retraction)	Y	Y	N			CNB	ILC	ILC+LCIS	8	ILC+LCIS	8	4.5	Y	1/2	N	mm	II	T2N1M0	II b	Positive, >90%	Positive, >90%	Positive, 80%(1+)	1		14.6		Luminal A	Total	Simple mastectomy	SLNB		Y	NO	NO	NO	NO
467	F	#REF!	152	54.4	1.51555	23.5457	Left	1.9	6.6	8.2	N	Y	Y	N			CNB(by柳營奇美)	IDC	IDC+DCIS 2%	5	IDC	1	2.1	Y	9/21	N	mm	III	T2N3M0	III c	Positive, >90%	Positive, 80%	Positive, 20%(1+), Not amplified	1	Not amplified	40		Luminal B1	Total	Nipple sparing mastectomy	ALND		Y	NO	NO	NO	NO
468	F	#REF!	152	62	1.61795	26.8352	Left	2.0	2.4	2.5	Y(dilated ducts)	N	N	N			CNB(LMD)	DCIS	IDC+DCIS >90%	5	IDC+DCIS	5	0.1	N	0/2	N	mm	I	T1miN0M0	I a	Positive, 100%	Positive, 60%	Positive, 50%(1+)	1		999		Luminal A	Partial	Partial mastectomy	SLNB		Y	NO	NO	NO	NO
469	F	#REF!	161	75	1.83144	28.9341	Right	1.3	3.8	0.9	Y(nipple retraction, dilated ducts)	Y	N	N			CNB	ILC+LCIS	ILC+LCIS	8	ILC+LCIS	8	3.5	Y	27/29	N	mm	II	T2N3M0	III c	Positive, >90%	Positive, >90%	Positive, 20%(1+), Not amplified	1	Not amplified	20		Luminal B1	Total	Modified radical mastectomy	ALND		Y	NO	NO	NO	NO
470	F	#REF!	152	50	1.45297	21.6413	Left	2.4	2.2	5.6	N	Y	N	Y			CNB	mucinous	Mucinous carcinoma	11	mucinous	11	2.2	N	0/1	N	mm	I	T2N0M0	II a	Positive, >95%	Negative	Positive, 20%(1+)	1		1		Luminal A	Partial	Partial mastectomy	SLNB		Y	NO	NO	NO	NO
471	F	#REF!	160	62	1.65999	24.2187	Right	999.0	1.8	7.5	N	N	N	N			Stereotactic mammographic guide suction biopsy	DCIS	DCIS	2	DCIS	2	0.3	N	0/1	N	mm	II	TisN0M0	0	Positive	Positive	Positive 1+	1		999		Luminal A	Partial	Partial mastectomy (wire localization)	SLNB		Y	NO	NO	NO	NO
472	F	#REF!	165	49.5	1.50624	18.1818	Left	3.6	7.1	0.4	Y(dilatation of the lactiferous duct)		N	N			CNB(by LMD)	IDC	DCIS	2	DCIS	2	6.5	N	0/2	N	mm	III	TisN0M0	0	Negative	Negative	Positive, 75%(3+)	3		999		HER-2 type	Total	Simple mastectomy	SLNB		Y	NO	NO	NO	NO
473	F	#REF!	151	47	1.40406	20.6131	Right	2.1	2.5	5.0	N	N	N	N			CNB	IDC+DCIS	IDC+DCIS 50%	5	IDC+DCIS	5	1.9	N	0/3	N	mm	II	T1cN0M0	I	Positive, 20%	Negative	positive, >90%(3+)	3		40		Luminal B2	Total	Endoscopy assisted nipple sparing mastectomy	SLNB		Y	YES	NO	NO	YES	2015-02-11	right axillary
474	F	#REF!	157	60	1.61761	24.3418	Left	999.0									mammotome	DCIS	residual DCIS	5	DCIS	2	0.4	N		N	mm	II	TisN0M0	0	Positive, 100%	Positive, 100%	Negative	N		999		Luminal A	Partial	Partial mastectomy	(-)		Y	NO	NO	NO	NO
475	F	#REF!	144	63	1.58745	30.3819	Right	2.7	3.3	8.0	N	N	N	N			CNB(by嘉義陽明)	IDC	IDC+DCIS 40%	5	IDC+DCIS	5	2.1	N	0/1	N	mm	III	T2N0M0	II a	Positive, 3%	Positive, 3%	Positive, 40%(3+)	3		40		Luminal B2	Total	Nipple sparing mastectomy	SLNB		Y	NO	NO	NO	NO
476	F	#REF!	157	53	1.52033	21.5019	Right	2.5	3.1	1.9	N	N	N	N			CNB	DCIS with suspicious focal stromal invasion	IDC+DCIS 75%	5	IDC+DCIS	5	1.3	N	0/1	N	mm	III	T1cN0M0	I	Negative	Negative	Positive, 30%(1+)	1		50		TNBC	Total	Nipple-preserving mastectomy	SLNB		Y	NO	NO	NO	NO
477	F	#REF!	164	50	1.50923	18.5901	Left	999.0	1.8	6.7	N	N	N	N			stereotactic biopsy	IDC	IDC+DCIS 5%	5	IDC	1	0.5	Y	1/16	N	mm	I	yPT1bN1M0	II a	Positive, >90%	Positive, 60%	Positive, >90%(1+), Not amplified	1	Not amplified	2.9		Luminal A	Partial	Partial mastectomy	SLNB+ALND		Y	NO	NO	NO	NO
478	F	#REF!	155	51	1.48183	21.2279	Right	0.8	4.6	1.7	Y	N	N	N			stereotactic mammtome biopsy	DCIS	DCIS+hematoma.	2	DCIS	2	1.6	N	0/3	N	mm	II	TisN0M0	0	Positive, 90%	Positive, >95%	Positive, 3+	3		999		Luminal B2	Total	Skin sparing mastectomy	SLNB		Y	NO	NO	NO	NO
479	F	#REF!	169	64	1.73333	22.4082	Right	>4.0	1.0	10.1	N	N	N	N			Excision(by林新)	IDC with margin close	residual DCIS	2	IDC+DCIS	5	1.3	N	0/2	N	mm	II	T1cN0M0	I	Negative	Negative	Positive, 3+	3		999		TNBC	Partial	Partial mastectomy	SLNB		Y	YES	NO	NO	YES	2015-01-07	right breast
480	F	#REF!	161	56	1.58254	21.6041	Left	2.0	2.0	4.4	N	N	Y	N			CNB	IDC	IDC+DCIS <5%	5	IDC	1	1.3	N	0/2	N	mm	II	T1cN0M0	I	Negative	Negative	Positive, 100%(3+)	3		70		HER-2 type	Total	Simple mastectomy	SLNB		Y	NO	NO	NO	NO
481	F	#REF!	164	51.6	1.53319	19.185	Left	1.8	1.9	4.9	N	N	N	N			CNB	IDC with mucinous lesion	DCIS	2	DCIS	2	1.3	N	0/6	N	mm	III	TisN0M0	0	Positive	Positive	weak positive	other		999		Luminal A	Partial	Partial mastectomy	SLNB		Y	NO	NO	NO	NO
482	F	#REF!	166	83	1.95633	30.1205	Left	1.6	3.2	3.5	N	N	N	N			CNB	DCIS+papillary lesion	IDC+DCIS 60%	5	IDC+DCIS	5	1.4	N	0/5	N	mm	II	T1cN0M0	I	Positive, >90%	Positive, 90%	Positive 20%(1+)	1		10		Luminal A	Partial	Partial mastectomy	SLNB		Y	NO	NO	NO	NO
483	F	#REF!	160	65	1.69967	25.3906	Right	1.1	2.1	3.5	N	N	N	N			CNB	IDC+DCIS	IDC+DCIS 90%+intraductal papilloma with stromal sclerosis and usual ductal hyperplasia	5	IDC+DCIS	5	0.8	N	0/3	N	mm	II	T1bN0M0	I	Positive, >90%	Positive, >90%	Positive, 30%(1+)	1		15		Luminal B1	Partial	Partial mastectomy	SLNB		Y	NO	NO	NO	NO
484	F	#REF!	155	78	1.83258	32.4662	Right	2.5	2.1	3.5	N	N	N	N			CNB	IDC	IDC+DCIS 1%	5	IDC	1	4.5	Y	12/20	N	mm	II	T2N3M0	III c	Negative	Negative	Positive, 60%(1+), Not amplified	1	Not amplified	35		TNBC	Total	Modified radical mastectomy	ALND		Y	NO	NO	NO	NO
485	F	#REF!	150	53	1.48605	23.5556	Left	3.5	4.5	1.2	Y(dilatation of the lactiferous duct with nipple retaction)	N	Multicentric	N			CNB	IDC	IDC with micropapillary+DCIS 10%	5	IDC+DCIS	5	3.7	Y	27/29	N	mm	II	T2N3M0	III c	Positive, 70%	Positive, 30%	Positive, 80%(1+), Not amplified	1	Not amplified	40		Luminal B1	Total	Modified radical mastectomy	ALND		Y	Yes	YES	NO	Yes	2017-06-05	breast, left
486	F	#REF!	157	49	1.46183	19.8791	Right	1.4	5.1	1.3	Y(dilatation of the lactiferous duct)	N	N	N			CNB	IDC+DCIS	IDC+DCIS 80%	5	IDC+DCIS	5	1.5	N	0/1	N	mm	II	T1cN0M0	I	Positive, >90%	Positive, 3%	Positive, 20%(2+, non-amplified)	2	Not amplified	10		Luminal A	Total	Simple mastectomy	SLNB		Y	NO	NO	NO	NO
487	F	#REF!	156	71.7	1.76267	29.4625	Right	0.7	1.6	6.4	N	Y	N	Y			CNB	IDC	IDC+DCIS <5%	5	IDC	1	1.0	N	0/1	N	mm	I	T1bN0M0	I	Positive, >95%	Positive, >95%	Positive, 40%(1+)	1		6.5		Luminal A	Partial	Endoscopy assisted partial mastectomy	SLNB		Y	NO	NO	NO	NO
488	F	#REF!	157	55	1.54875	22.3133	Right	2.2	6.3	5.7	N	Y	Multicentric	N			CNB	IDC	IDC+DCIS <5%	5	IDC	1	2.3	Y	1/17	N	mm	III	T2N1M0	II b	Negative	Positive, 15%	Positive, >90%(3+)	3		20		Luminal B2	Total	Nipple sparing mastectomy	SLNB+ALND		Y	YES	NO	NO	YES	2015-10-09	right axillary lymph node
489	F	#REF!	158	60	1.62275	24.0346	Left	3.3	2.6	2.0	N	N	N	Y			CNB	DCIS	IDC+DCIS 65%	5	IDC+DCIS	5	1.3	Y	1/5	N	mm	II	T1cN1M0	II a	Negative	Positive, 10%	Positive, 30%(1+)	1		32.2		Luminal B1	Total	Simple mestectomy	SLNB		Y	NO	NO	NO	NO
490	F	#REF!	150	63	1.62019	28	Right	999.0	8.5	1.4	Y(nipple retraction)	Y	Multicentric	Y			CNB(by LMD)	IDC	IDC+DCIS 60%	5	IDC+DCIS	5	7.0	N	0/6	N	mm	III	T3N0M0	II b	Positive, 95%	Positive, 30%	Positive, 40%(1+)	1		50		Luminal B1	Total	Simple mastectomy	SLNB		Y	NO	NO	NO	NO
491	F	#REF!	160	52	1.52023	20.3125	Left	1.2	5.1	3.5	N	N	N	N			CNB	IDC	IDC+DCIS 40%	5	IDC+DCIS	5	1.4	N	0/1	N	mm	III	T1cN0M0	I	Negative	Negative	Positive, 100%(3+)	3		75		HER-2 type	Partial	Partial mastectomy	SLNB		Y	YES	NO	NO	YES	2013-11-13	left axillary lymph node
492	F	#REF!	153	71	1.7371	30.3302	Right	999.0	2.2	5.0	N	N	N	N			MMT	DCIS	DCIS	2	DCIS	2	0.8	N	0/1	N	mm	III	TisN0M0	0	Negative	Negative	Positive 3+	3		999		HER-2 type	Partial	Partial mastectomy	SLNB		Y	NO	NO	NO	NO
493	F	#REF!	156	54	1.52971	22.1893	Left	1.2	1.5	5.8	Y(nipple retraction, dilated ducts)	Y	N	N			CNB	IDC	IDC+DCIS <5%	5	IDC	1	1.2	N	0/4	N	mm	I	T1cN0M0	I a	Positive, >95%	Positive, <5%	Positive, 40%(1+)	1		6.4		Luminal A	Partial	Partial mastectomy	SLNB		Y	NO	NO	NO	NO
494	F	#REF!	160	54	1.54919	21.0937	Right	2.8	2.6	2.2	N	N	N	N			CNB(by LMD)		IDC+DCIS 20%	5	IDC+DCIS	5	2.1	Y	1/1	N	mm	I	T2N1M0	II b	Positive, >95%	Positive, 80%	Positive, 40%(1+), Not amplified	1	Not amplified	7		Luminal A	Total	Nipple-preserving subcutaneous mastectomy	SLNB		Y	NO	NO	NO	NO
495	F	#REF!	156	50	1.47196	20.5457	Left	3.0	6.6	6.2	Y(dilated ducts-lactiferous duct)	N	N	N			CNB(by中國)	invasive carcinoma	poorly differentiated neuroendocrine carcinoma/small cell carcinoma+DCIS	14	neuroendocrine carcinoma	14	4.7	N	0/1	N	mm	III	T2N0M0	II a	Negative	Positive, 9%	Negative	N		67		Luminal B1	Total	Nipple-preserving mastectomy	SLNB		Y	NO	YES	NO	NO
496	F	#REF!	151	52	1.47686	22.806	Left	0.6	1.6	1.5	Y(nipple retraction,dilatation of the lactiferous )	Y	N	N			CNB	DCIS with apocrine metaplasia	DCIS	2	DCIS	2	1.1	N	0/2	N	mm	II	TisN0M0	0	Positive, 85%	Positive, 35%	Popsitive, 70%(3+)	3		999		Luminal B2	Total	Simple mastectomy	SLNB		Y	NO	NO	NO	NO
497	F	#REF!	151	42	1.32728	18.4202	Left	999.0	5.5	0.8	Y(dilatation of the lactiferous duct)	Y	N	N			CNB(by中榮)	DCIS	LCIS	4	LCIS	4	999.0	N	0/2	N	mm	999	TisN0M0	0	Negative	Positive	Positive, 1+	1		999	E-cadherin(-)	Luminal A	Total	Simple mastectomy	SLNB		Y	NO	NO	NO	NO
498	F	#REF!	153	64	1.64924	27.3399	Right	1.2	1.6	4.2	N	N	N	N			CNB(by高雄阮綜合)	IDC	IDC+DCIS 10%	5	IDC+DCIS	5	1.3	Y	1/8	N	mm	I	T1cN1M0	II a	Positive, >90%	Positive, >90%	Positive, >90%(1+)	1		2		Luminal A	Partial	Partial mastectomy	SLNB+ALND		Y	NO	NO	NO	NO
499	F	#REF!	156	60	1.61245	24.6548	Right	1.3	1.7	1.5	N	N	Y	N			CNB	DCIS	DCIS	2	DCIS	2	1.3	N	0/1	N	mm	II	TisN0M0	0	Positive, 90%	Positive, 90%	Positive, 2+	2		999		Luminal A	Total	Simple mastectomy	SLNB		Y	NO	NO	YES	NO
500	F	#REF!	162	52	1.52971	19.8141	Right	3.1	3.5	3.5	N	N	N	N			CNB	IDC	IDC+DCIS <1%	5	IDC	1	3.6	Y	1/21	N	mm	III	T2N1M0	II b	Positive, >90%	Positive, >90%	Positive, 40%(3+)	3		40		Luminal B2	Partial	Partial mastectomy 0	SLNB+ALND		Y	NO	NO	NO	NO
501	F	#REF!	173	63	1.73997	21.0498	Left	1.1	4.9	2.8	N	N	Y(Multiple)	N			CNB/stereotactic	sclerosing/atypical ductal hyperplasia, usual ductal hyperplasia, columnar cell change, microcalcification	IDC+DCIS 15%	5	IDC+DCIS	2	3.0	N	0/4	N	mm	II	T1bN0M0	I	Nil	Nil	Positive	other		999		HER-2 type	Total	Subcutaneous mastectomy	SLNB		Y	NO	NO	NO	NO
502	F	#REF!	149	53	1.48108	23.8728	Left	1.7	2.3	3.7	N	N	N	N			CNB	IDC+focal DCIS	IDC+DCIS 10%	5	IDC+DCIS	5	1.7	Y	4/10	involved	mm	II	T1cN2M0	III a	Positive, 100%	Positive, 90%	Positive, 80%(1+)	1		30		Luminal B1	Partial	Partial mastectomy	SLNB+ALND		Y	NO	NO	NO	NO
503	F	#REF!	147	38	1.24566	17.5853	Left	2.8	2.8	1.9	N	N	N	N			CNB	IDC	IDC	1	IDC	1	1.5	Y	1/6	N	mm	III	T1cN1M0	II a	Positive, <5%	Negative	Positive, 30%(2+, Amplified)	2	Amplified	60		Luminal B2	Partial	Partial mastectomy	SLNB+ALND		Y	NO	NO	NO	NO
504	F	#REF!	156	52	1.50111	21.3675	Right	0.9	2.1	8.3	N	Y	N	N			CNB(by台大雲林分院)	IDC	IDC+DCIS 5%	5	IDC	1	1.4	N	0/1	involved	mm	I	T1cN0M0	I	Positive, >90%	Positive, >90%	Positive, 10-15%(1+)	1		10		Luminal A	Partial	Partial mastectomy	SLNB		Y	NO	NO	NO	NO
505	F	#REF!	166	59	1.64941	21.4109	Right	1.1	2.7	4.7	N	Y	N	N			CNB	IDC	IDC+DCIS <5%	5	IDC	1	1.3	Y	10/22	N	mm	III	T1cN3M0	III c	Positive, 80%	Positive, 70%	Positive, 30%(1+), Not amplified	1	Not amplified	50		Luminal B1	Partial	Partial mastectomy	ALND		Y	NO	YES	NO	NO
506	F	#REF!	161	52	1.52498	20.061	Right	999.0	2.1	2.8	N	N	N	N			CNB	IDC	IDC+DCIS 70%	5	IDC+DCIS	5	1.0	N	0/1	N	mm	II	T1N0M0	I a	Positive, 90%	Positive, 90%	Positive, 80%(1+)	1		20		Luminal B1	Partial	Partial mastectomy	SLNB		Y	NO	NO	NO	NO
507	F	#REF!	160	64	1.68655	25	Right	0.9	2.0	5.3	N	N	N	N			CNB	IDC+DCIS	IDC+DCIS 20%	5	IDC+DCIS	5	1.3	N	0/5	N	mm	I	T1N0M0	I	Positive, >95%	Positive, >95%	Positive, 80%(1+)	1		30		Luminal B1	Partial	Partial mastectomy	SLNB		Y	NO	YES	NO	NO
508	F	#REF!	160	79	1.8738	30.8594	Left	1.6	(-)	(-)	(-)	(-)	(-)	(-)			CNB	DCIS	IDCextensive DCIS >95%	5	IDC+DCIS	5	0.4	N	0/2	involved	mm	II	T1N0M0	I	Positive, 90%	Positive, 80%	Positive, 40%, 2+	2		999		Luminal A	Total	Nipple-preserving mastectomy+SLNB	SLNB		N	NO	NO	NO	NO
509	F	#REF!	157	56	1.56276	22.719	Right	1.6	1.8	5.8	N	N	Multicentric	N			CNB(by和信)	invasive carcinoma	IDC+DCIS 40%+LCIS+fibroadenoma	6	IDC+DCIS+LCIS	6	1.8	N	0/5	N	mm	I	T1cN0M0	I	Positive, 60%	Positive, 80%	Positive, 80%(1+)	1		3		Luminal A	Partial	Partial mastectomy	SLNB		Y	NO	NO	NO	NO
510	F	#REF!	163	60	1.64823	22.5827	Left	1.0	3.5	2.8	N	N	Multicentric	N			CNB	DCIS	DCIS	2	DCIS	2	2.7	N	0/1	N	mm	II	TisN0M0	0	Positive, 90%	Positive, 80%	Positive, 80%(1+)	1		999		Luminal A	Total	Simple mastectomy	SLNB		Y	NO	NO	YES	NO
511	F	#REF!	151	50	1.44818	21.9289	Right	2.2	6.4	1.4	Y(lactiferous duct dilatation)	N	Multicentric	N			CNB	DCIS	DCIS	2	DCIS	2	6.0	N	0/1	N	mm	II	TisN0M0	0	Positive	Positive	positive, 2+	2		999		Luminal A	Total	Simple mastectomy	SLNB		Y	NO	NO	NO	NO
512	F	#REF!	164	68	1.76005	25.2826	Left	2.4	4.0	4.3	N	N	N	N			CNB	IDC	IDC+DCIS 40%	5	IDC+DCIS	5	2.6	N	0/3	N	mm	II	T2N0M0	II a	Positive, 100%	Positive, >90%	Positive, 50%(1+)	1		50		Luminal B1	Partial	Partial mastectomy	SLNB+ALND		Y	NO	NO	NO	NO
513	F	#REF!	155	58	1.58026	24.1415	Right	1.3	2.3	5.7	N	N	N	N			CNB	IDC	IDC+DCIS <5%	5	IDC	1	1.5	N	0/3	N	mm	II	T1cN0M0	I	Positive, 100%	Positive, 100%	Positive, 20%(1+)	1		20		Luminal B1	Partial	Partial mastectomy	SLNB+ALND		Y	NO	NO	NO	NO
514	F	#REF!	149	50.9	1.45145	22.9269	Left	1.3	2.4	5.1	N	Y	N	N			CNB(by LMD)	IDC	IDC+DCIS 30%	5	IDC+DCIS	5	1.3	N	0/2	N	mm	III	T1cN0M0	I	Positive, >95%	Positive, >95%	Positive, 90%(1+)	1		30		Luminal B1	Partial	Partial mastectomy	SLNB		Y	NO	NO	NO	NO
515	F	#REF!	163	51	1.51959	19.1953	Right	2.8									CNB	mucinous carcinoma	mucinous carcinoma	11	mucinous	11	2.5	N	0/1	N	mm	I	T2N0M0	II a	Positive, >95%	Positive, 90%	Positive, 80%(1+)	1		15		Luminal B1	Total	Simple mastectomy	SLNB		Y	NO	YES	NO	NO
516	F	27.6194	163	54	1.56365	20.3244	Left	>3.8	1.2	1.1	N	N	N	N			partial mestectomy	DCIS	DCIS	2	DCIS	2	2.5	N	0/2	N	mm	III	TisN0M0	0	Positive	Positive	Nil	other		999		Luminal A	Partial	Partial mastectomy	SLNB		Y	YES	NO	NO	YES	2015-03-03	Left breast
517	F	#REF!	145	68	1.65496	32.3424	Left	999.0	2.4	(-)	N	N	N	N			mammography stereotactic biopsy	DCIS	DCIS	2	DCIS	2	1.5	N	0/1	N	mm	III	TisN0M0	0	Positive, 3%	Positive, 15%	Positive, 100%(3+)	3		999		Luminal B2	Total	Nipple-preserving mastectomy	SLNB		Y	NO	NO	NO	NO
518	F	#REF!	162	53	1.54434	20.1951	Right	2.3	6.6	(-)	Y(dilated ducts(lactiferous))	Y	N	Y			CNB(by LMD)	IDC	IDC+DCIS 30%	5	IDC+DCIS	5	3.2	N	0/4	N	mm	II	T2N0M0	II a	Positive, >95%	Positive, >95%	Positive, 80%(1+)	1		30		Luminal B1	Total	Nipple-preserving mastectomy	SLNB+ALND		Y	NO	NO	NO	NO
519	F	#REF!	156	53	1.51548	21.7784	Right	2.8	5.6	5.0	N	N	Y(Multicentric)	N			CNB(by新竹國泰)	IDC	IDC+DCIS 10-15%	5	IDC+DCID	5	1.2	Y	1/6	N	mm	III	T1cN1M0	II a	Negative	Negative	Positive, 40-50%(2+, non-amplified)	2		60		HER-2 type	Total	Nipple sparing mastectomy	SLNB+ALND		Y	NO	NO	NO	NO
520	F	#REF!	164	53	1.55385	19.7055	Left	1.8	5.5	1.1	N	N	N	N			CNB	IDC+DCIS	IDC+DCIS 85%	5	IDC+DCIS	5	1.0	N	0/1	N	mm	II	T1bN0M0	I	Positive, 95%	Negative	Positive, 20%(1+)	1		40		Luminal B1	Total	Simple mastectomy	SLNB		Y	NO	NO	NO	NO
521	F	#REF!	157	58	1.59042	23.5304	Left	2.1	2.3	3.5	Y(dilated ducts)	N	N	N			FNAC(by LMD)	suspicious for carcinoma	IDC, pT2+DCIS <5%	5	IDC	1	2.5	N	0/1	N	mm	I	T2N0M0	II a	Positive, >95%	Positive, 90%	Positive, 50%(1+)	1		5		Luminal A	Partial	Partial mastectomy	SLNB		Y	NO	NO	NO	NO
522	F	#REF!	162	55	1.57321	20.9572	Left	2.0	1.8	4.0	N	N	N	N			CNB	IDC	IDC+DCIS 10%	5	IDC+DCIS	5	1.7	N	0/2	N	mm	II	T1cN0M0	I	Positive, 90%	Positive, 40%	Positive, 25%(2+, Not amplified)	2		7		Luminal A	Partial	Partial mastectomy	SLNB		Y	NO	NO	NO	NO
523	F	#REF!	151	55	1.51886	24.1217	Right	1.9	2.1	3.9	N	N	N	N			CNB	IDC	IDC	1	IDC	1	1.4	N	0/3	N	mm	II	T1cN0M0	I	Positive, 90%	Negative	Positive, 80%(1+)	1		25		Luminal B1	Partial	Partial mastectomy	SLNB		Y	NO	NO	NO	NO
524	F	#REF!	156	53	1.51548	21.7784	Left	0.5	3.8	2.3	N	N	Y	N			CNB	DCIS	intraductal carcinoma		DCIS	1	1.5	N	0/2	N	mm	II	TisN0M0	0	Positive, 90%	Positive, 80%	Positive, 1+	1		999		Luminal A	Partial	Partial mastectomy	SLNB		Y	NO	NO	NO	NO
525	F	#REF!	163	68	1.75468	25.5937	Left	2.3	3.1	0.4	Y(dilated ducts)	N	Y	N			CNB	IDC	IDC+DCIS 15%	5	IDC+DCIS	5	2.3	N	0/1	N	mm	III	T2N0M0	II a	Positive, 90%	Positive, 60%	Positive, 20%(1+)	1		20		Luminal B1	Partial	Partial mastectomy	SLNB		Y	NO	NO	NO	NO
526	F	#REF!	514	53	2.75086	2.00609	Right	4.7	5.6	3.0	N	Y	N	N			CNB(by LMD)	IDC	IDC+DCIS <5%	5	IDC	1	5.3	Y	14/26	N	mm	II	T2N3M0	III c	Positive, 90%	Positive, 20%	positive, 80%(3+)	3		45		Luminal B2	Total	Modified radical mastectomy	ALND		Y	NO	NO	NO	NO
527	F	#REF!	159	44	1.39403	17.4044	Left	3.7	4.9	0.6	N	N	N	N			CNB	IDC	IDC+DCIS 5%	5	IDC	1	4.6	Y	14/19	N	mm	III	T2N3M0	III c	Negative	Negative	Positive, 95%(3+)	3		21		HER-2 type	Total	Simple mastectomy	SLNB+ALND		Y	NO	NO	NO	NO
528	F	#REF!	162	54	1.55885	20.5761	Right	0.7	2.0	4.6	N	N	N	N			CNB	high grade DCIS with microinvasion	IDC+DCIS 80%	5	IDC+DCIS	5	0.6	N	0/1	N	mm	II	T1bN0M0	I	Positive, >90%	Positive, 20%	Positive, 60%(1+)	1		20		Luminal B1	Partial	Partial mastectomy	SLNB		Y	NO	NO	NO	NO
529	F	#REF!	164	60	1.65328	22.3081	Left	1.2	4.5	0.6	Y(nipple retraction, dilated ducts)	N	N	N			CNB	DCIS	DCIS	2	DCIS	2	5.4	N	0/3	N	mm	II	TisN0M0	0	Positive, >90%	Positive, 5%	Positive, 3+	3		999		Luminal B2	Total	Nipple-preserving mastectomy subcutaneous mastectomy	SLNB		Y	NO	NO	NO	NO
530	F	#REF!	158	58	1.59548	23.2335	Left	2.9	4.0	3.2	N	Y	N	N			CNB(by沙童)	IDC	IDC+DCIS 40%	5	IDC+DCIS	5	3.8	Y	2/9	N	mm	III	T2N1M0	II b	Negative	Negative	Positive, 70%(3+)	3		50		HER-2 type	Total	Nipple-preserving mastectomy	SLNB+ALND		Y	NO	YES	NO	NO
531	F	#REF!	173	65	1.76737	21.7181	Left	2.1	4.5	5.4	N	Y	N	N			CNB(by中國)	IDC	IDC, pT2+DCIS 10%	5	IDC+DCIS	5	2.7	Y	3/14	N	mm	III	T2N1M0	II b	Negative	Negative	Positive, 60%(3+)	3		50		HER-2 type	Partial	Partial mastectomy	ALND		Y	NO	NO	NO	NO
532	F	#REF!	168	58	1.6452	20.5499	Left	1.0	1.7	6.0	N	N	N	N			CNB	IDC	IDC+DCIS <5%	5	IDC	1	1.5	N	0/3	N	mm	II	T1cN0M0	I	Positive, 80%	Positive, 90%	Positive, 20%(1+)	1		20		Luminal B1	Partial	Partial mastectomy	SLNB		Y	NO	NO	NO	NO
533	F	#REF!	154	50	1.46249	21.0828	Right	1.7	2.7	5.7	N	Y	Y	N			CNB(by中國)	IDC	IDC+DCIS <5%	5	IDC	1	1.9	N	0/2	N	mm	II	T1cN0M0	I	Positive, 90%	Positive, 90%	Positive, 50%(1+)	1		10		Luminal A	Partial	Partial mastectomy (quadrantectomy)	SLNB		Y	NO	NO	NO	NO
534	F	#REF!	156	60	1.61245	24.6548	Left	2.7	2.9	2.3	Y(nipple retraction)	N	N	N			CNB	IDC	IDC,pT2+DCIS <5%	5	IDC	1	2.5	Y	3/13	N	mm	II	T2N1M0	II b	Positive, >90%	Positive, 60%	Positive, 15%(2+, Amplified)	2	Amplified	30		Luminal B2	Partial	Partial mastectomy	SLNB+ALND		Y	NO	NO	NO	NO
535	F	#REF!	146	47	1.38062	22.0492	Left	0.7	4.8	1.9	N	N	N	Y			CNB	ILC with lobular feature	ILC+LCIS <5%	8	ILC	3	3.4	Y	1/8	N	mm	I	T2N1M0	II b	Positive, 95%	Negative	Positive, 80%(1+)	1		15		Luminal B1	Partial	Partial mastectomy	SLNB+ALND		Y	NO	NO	NO	NO
536	F	#REF!	155	53.5	1.51772	22.2685	Left	2.2	2.8	6.3	N	N	N	N			CNB	IDC	IDC	1	IDC	1	2.4	Y	1/3	N	mm	III	T2N1M0	II b	Positive, >90%	Positive, 65%	Positive, 15%(2+, Not amplified)	2	Not amplified	20		Luminal B2	Partial	Partial mastectomy	SLNB		Y	NO	NO	NO	NO
537	F	#REF!	140	48	1.36626	24.4898	Right	2.8	6.1	2.8	Y(nipple retraction)	Y	N	N			CNB	IDC	IDC+DCIS 40%	5	IDC+DCIS	5	4.3	Y	1/10	N	mm	II	T2N1M0	II b	Positive, 100%	Positive, 100%	Positive, 60%(2+, Not amplified)	2	Not amplified	5		Luminal A	Total	Modified radical mastectomy	ALND		Y	NO	NO	NO	NO
538	F	#REF!	152	47	1.4087	20.3428	Right	0.8	1.5	5.4	N	Y	N	N			CNB	IDC	IDC+DCIS 10%	5	IDC+DCIS	5	1.1	Y	2/10	N	mm	I	T1cN1M0	II a	Positive, >90%	Positive, >90%	Positive, 90%(1+)	1		2		Luminal A	Partial	Partial mastectomy	SLNB+ALND		Y	NO	NO	NO	NO
539	F	#REF!	158	52	1.5107	20.83	Left	1.4	2.4	4.6	N	Y	N	N			CNB	IDC	IDC+DCIS 5%	5	IDC	1	1.6	Y	1/14	N	mm	II	T1cN1M0	II a	Positive, 90%	Positive, <10%	Positive, 70%(1+)	1		40		Luminal B1	Partial	Partial mastectomy	SLNB+ALND		Y	NO	NO	NO	NO
540	F	#REF!	149	55.3	1.51288	24.9088	Left	2.8	4.3	2.5	N	Y	N	N			CNB	IDC	IDC+DCIS 50%	5	IDC+DCIS	5	3.0	Y	6/22	N	mm	III	T2N2M0	III a	Positive, 90%	Positive, 50%	Positive, 90%(1+)	1		40		Luminal B1	Total	Modified radical mastectomy	ALND		Y	NO	YES	NO	NO
541	F	#REF!	163	57.8	1.61773	21.7547	Right	0.6	7.9	1.6	N	Y	N	N			CNB	DCIS	DCIS	2	DCIS	2	8.0	N	0/2	N	mm	III	TisN0M0	0	Negative	Negative	Positive, 3+	3		999	CNB data	HER-2 type	Total	Nipple-preserving mastectomy	SLNB		Y	NO	NO	NO	NO
542	F	#REF!	152	63	1.63095	27.268	Left	1.9	3.9	4.8	N	Y	N	N			CNB(by中國)	IDC	IDC+DCIS <5%	5	IDC	1	2.9	Y	10/14	N	mm	II	T2N3M0	III c	Positive, 95%	Positive, 95%	Positive, 40%(1+)	1		5		Luminal A	Total	Subcutaneous mastectomy	ALND		Y	NO	NO	NO	NO
543	F	#REF!	158	78	1.85023	31.245	Right	1.4	2.4	9.0	N	Y	N	N			CNB	IDC+DCIS	IDC+DCIS 5%	5	IDC+DCIS	5	1.9	N	0/2	N	mm	III	T1cN0M0	I	Positive, 90%	Positive, 5%	Positive, 15%(2+, Amplified)	2	Amplified	999		Luminal B2	Partial	Partial mastectomy	SLNB		Y	NO	NO	NO	NO
544	F	#REF!	157	56	1.56276	22.719	Right	2.5	4.2	4.4	N	Y	N	N			CNB	IDC	IDC+DCIS 10%	5	IDC+DCIS	5	3.3	Y	2/17	N	mm	II	T2N1M0	II b	Positive, 30%	Positive, 30%	Positive, 90%(3+)	3		50		Luminal B2	Partial	Partial mastectomy	ALND		Y	NO	NO	NO	NO
545	F	#REF!	158	66	1.70196	26.4381	Right	3.5	3.2	0.2	Y(nipple retraction)	N	N	N			CNB	IDC	IDC+DCIS 20%	5	IDC+DCIS	5	2.5	N	1/26	N	mm	I	T2N1M0	II b	Positive, >90%	Positive, >90%	Negative	N		25		Luminal B1	Total	Simple mastectomy	SLNB+ALND		Y	NO	NO	NO	NO
546	F	#REF!	160	68	1.73845	26.5625	Left	2.5	3.3	3.8	N	N	N	Y			CNB(by何醫院)	IDC	IDC,pT2+DCIS <5%	5	IDC	1	2.4	N	0/3	N	mm	II	T2N0M0	II a	Positive, >90%	Positive, 70%	Positive, 40%(1+)	1		999		Luminal A	Partial	Endoscopy assisted partial mastectomy	SLNB		Y	NO	NO	NO	NO
547	F	#REF!	158	90	1.98746	36.0519	Left	1.8	2.7	2.6	Y(nipple retraction)	Y	N	N			CNB(by何醫院)	invasive carcinoma	IDC	1	IDC	1	1.5	N	0/1	N	mm	II	T1cN0M0	I	Positive, >90%	Positive, 90%	Positive, >90%(1+)	1		1		Luminal A	Partial	Partial mastectomy with round block technique	SLNB		Y	NO	NO	NO	NO
548	F	#REF!	161	57	1.59661	21.9899	Left	3.3	5.3	5.4	N	Y	N	N			CNB	IDC	IDC+DCIS 10%	5	IDC+DCIS	5	3.1	Y	1/3	N	mm	III	T2N1M0	II b	Positive, 60%	Positive, 5%	Positive, 70%(3+)	3		50		Luminal B2	Total	Total mastectomy	SLNB+ALND		Y	NO	NO	NO	NO
549	F	#REF!	159	78	1.85607	30.8532	Right	1.9	3.2	3.2	N	Y	N	N			CNB	IDC	IDC+DCIS 1%	5	IDC	1	2.2	Y	2/13	N	mm	I	T2N1M0	II b	Positive, 95%	Positive, 40%	Positive, 70%(1+)	1		8		Luminal A	Partial	Partial mastectomy	ALND		Y	NO	NO	NO	NO
550	F	#REF!	158	53	1.52516	21.2306	Right	0.4	1.4	2.7	N	N	N	N			CNB	DCIS	DCIS	2	DCIS	2	3.5	N	0/2	N	mm	III	TisN0M0	0	Positive, 5%	Positive, 5%	Positive, 3+	3		999		Luminal B2	Partial	Partial mastectomy	SLNB		Y	NO	NO	NO	NO
551	F	#REF!	158	57	1.58167	22.8329	Right	1.7	2.4	3.3	N	N	N	N			CNB	IDC	IDC+DCIS 10%	5	IDC+DCIS	5	1.6	N	0/2	N	mm	II	T1cN0M0	I	Positive, >95%	Positive, 20%	Positive, 80%(1+)	1		40		Luminal B1	Partial	Partial mastectomy	SLNB		Y	NO	NO	YES	NO
552	F	#REF!	162	61	1.6568	23.2434	Left	2.2	3.5	2.7	N	N	N	N			CNB	DCIS	IDC+DCIS >95%	5	IDC+DCIS	5	0.1	N	0/1	N	mm	not graded	T1aN0M0	I	Negative	Negative	Positive, 95%(3+)	3		999		HER-2 type	Partial	Partial mastectomy	SLNB		Y	NO	NO	NO	NO
553	F	#REF!	148	43.8	1.34189	19.9963	Right	3.5	5.8	2.8	N	N	N	N			CNB	IDC+DCIS	IDC+DCIS 60%	5	IDC+DCIS	5	1.6	N	0/1	N	mm	II	T1cN0M0	I	Positive, 90%	Positive, 5%	Positive, 40%(1+)	1		999		Luminal A	Total	Simple mastectomy	SLNB		Y	NO	NO	NO	NO
554	F	#REF!	152	39.9	1.29795	17.2697	Right	1.9	4.8	0.6	N	N	N	Y			CNB	IDC+DCIS	IDC(ypT4b)+DCIS 20%	5	IDC+DCIS	5	2.5	Y	1/13	N	mm	III	T2N1M0	II b	Positive, >90%	Positive, 90%	Positive, 90%(1+)	1		20		Luminal B1	Total	Modified radical mastectomy	ALND		Y	NO	NO	NO	NO
555	F	#REF!	150	48	1.41421	21.3333	Left	8.9	6.6	4.3	N	N	N	N			CNB	IDC+DCIS	IDC+DCIS 30%	5	IDC+DCIS	5	1.0	Y	1/1	N	mm	II	T1cN1M0	II a	Positive, >90%	Positive, 80%	Positive, 60%(1+)	1		5-10		Luminal A	Partial	Partial mastectomy	SLNB		Y	NO	NO	NO	NO
556	F	#REF!	154	61	1.61538	25.721	Left	3.8	3.2	4.5	N	Y	N	N			CNB	IDC+focal DCIS	IDC+DCIS 15%	5	IDC+DCIS	5	3.5	Y	2/17	N	mm	II	T2N1M0	II b	Positive, >90%	Positive, >90%	Positive, 15%(1+)	1		10		Luminal A	Partial	Partial mastectomy	ALND		Y	NO	NO	NO	NO
557	F	#REF!	156	54	1.52971	22.1893	Left	1.7	1.5	3.5	N	N	N	N			CNB	IDC	IDC+DCIS <5%	5	IDC	1	1.5	N	0/6	N	mm	II	T1cN0M0	I	Positive, 50%	Positive, 50%	Positive, 90%(2+)	2		70		Luminal B2	Partial	Partial mastectomy	SLNB+ALND		Y	NO	NO	YES	NO
558	F	#REF!	151	60	1.5864	26.3146	Right	1.3	2.5	2.2	N	N	N	N			CNB	DCIS	IDC+DCIS 50%	5	IDC+DCIS	5	0.8	Y	2/13	N	mm	II	T1bN1M0	II a	Positive, 90%	Positive, 90%	Positive, 15%(1+)	1		35		Luminal B1	Total	Simple mastectomy	SLNB+ALND		Y	NO	NO	NO	NO
559	F	#REF!	157	56	1.56276	22.719	Right	0.8	2.7	4.7	N	N	N	N			CNB	IDC	IDC,pT1(m)+DCIS 60%	5	IDC+DCIS	5	0.8	Y	7/10	N	mm	I	T2N2M1	IV	Positive, 90%	Negative	Positive, 80%(1+)	1		18		Luminal B1	Partial	Partial mastectomy	ALND		Y	NO	YES	YES	NO
560	F	#REF!	162	54	1.55885	20.5761	Left	3.0	1.8	2.5	N	N	N	N			CNB	IDC+DCIS	IDC+DCIS <5%	5	IDC	1	1.8	Y	2/15	N	mm	III	T1cN1M0	II a	Positive, 95%	Positive, 95%	Positive, 70%(1+)	1		35		Luminal B1	Total	Nipple-preserving mastectomy	SLNB+ALND		Y	YES	YES	NO	YES	2014-03-03	left axillary lymph node+left cheat wall
561	F	#REF!	156	50	1.47196	20.5457	Left	4.0	7.0	5.3	N	N	N	N			Excision(by秀傳)	malignant phylloids tumor	malignat phyllodes tumor		malignat phyllodes tumor		6.0	N	(-)	involved	mm	999	T2N0M0	II a	999	999	999	999		999		999	Total	Nipple-preserving mastectomy	(-)		Y	YES	YES	NO	YES	2011-12-16	left breast
562	F	#REF!	151	57	1.54623	24.9989	Left	3.7	5.0	1.2	Y(nipple retraction, dilated ducts)	Y	N	N			CNB	IDC+DCIS	IDC+DCIS 20%	5	IDC+DCIS	5	5.3	N	0/2	N	mm	II	T3N0M0	II a	Positive, 90%	Positive, 85%	Positive, 25%(1+)	1		10		Luminal A	Total	Simple mastectomy	SLNB		Y	NO	NO	NO	NO
563	F	#REF!	155	57	1.56658	23.7253	Left	3.6	10.0	0.0	Y(nipple retraction, dilated ducts)	Y	N	N			CNB	IDC	IDC+DCIS 5%	5	IDC	1	10.0	Y	22/22	N	mm	III	T3N3M0	III c	Negative	Negative	Positive, >90%(3+)	3		40		HER-2 type	Total	Modified radical mastectomy	ALND		Y	YES	NO	NO	NO
564	F	#REF!	161	57	1.59661	21.9899	Left	1.7	4.0	3.4	N	Y	N	N			CNB	IDC+DCIS	IDC+DCIS 75%	5	IDC+DCIS	5	2.2	Y	1/1	N	mm	II	T2N1M0	II b	Positive, 90%	Positive, 90%	Positive, 80%(1+), Not amplified	1	Not amplified	999		Luminal A	Total	Endoscopy assisted nipple sparing mastectomy	SLNB		Y	NO	NO	NO	NO
565	F	#REF!	152	66	1.66933	28.5665	Right	0.9	3.8	0.3	Y(nipple retraction, dilated ducts)	Y	N	N			CNB	DCIS	DCIS	2	DCIS	2	3.0	N	0/2	N	mm	III	TisN0M0	0	Positive, 15%	Positive, 2%	Positive, 60%(weak to moderate and incomplete membranous staining)	other		999		Luminal A	Partial	Partial mastectomy	SLNB		Y	NO	NO	NO	NO
566	F	#REF!	157	60	1.61761	24.3418	Left	1.6	4.7	4.4	N	Y	N	N			CNB	IDC	IDC+DCIS 10%	5	IDC+DCIS	5	2.3	N	0/1	N	mm	III	T2N0M0	II a	Negative	Negative	Positive, 70%(1+)	1		50		TNBC	Partial	Partial mastectomy	SLNB		Y	NO	NO	NO	NO
567	F	#REF!	161	48	1.46515	18.5178	Left	3.8	3.5	3.6	N	N	N	N			CNB	IDC	IDC+DCIS 60%	5	IDC+DCIS	5	3.0	Y	1/8	N	mm	I	T2N1M0	II b	Positive, 90%	Positive, 90%	Positive, 80%(1+)	1		2		Luminal A	Total	Nipple sparing mastectomy	SLNB+ALND		Y	NO	NO	NO	NO
568	F	#REF!	155	58	1.58026	24.1415	Right	5.0	6.1	3.0	N	N	N	N			CNB(中國北港分院)	mucinous	mucinous carcinoma	11	mucinous	11	5.2	N	0/5	N	mm	I	T3 N0 M0	II b	Positive, >90%	Negative	Positive, 50%(1+)	1		2		Luminal A	Total	Simple mastectomy	ALND		Y	NO	NO	NO	NO
569	F	#REF!	153	52	1.48661	22.2137	Left	2.8	4.9	2.2	Y(nipple retraction, periareolar skin thickening)	Y	N	N			CNB	DCIS	DCIS+Paget's disease in the nipple skinwith some DCIS focus in the subnipple ducts	2	DCIS	2	3.0	N	0/2	N	mm	III	TisN0M0	0	Negative	Negative	Positive, 3+	3		999		HER-2 type	Total	Simple mastectomy	SLNB		Y	NO	NO	NO	NO
570	F	#REF!	155	53.5	1.51772	22.2685	Left	1.0	1.4	3.9	N	N	N	N			CNB	DCIS	DCIS	2	DCIS	2	1.4	N	0/1	N	mm	II	TisN0M0	0	Positive, 90%	Positive, 90%	Positive, 2+	2		999		Luminal A	Partial	Partial mastectomy	SLNB		Y	NO	NO	NO	NO
571	F	#REF!	152	52	1.48174	22.5069	Left	1.5	2.4	3.7	Y(nipple retraction)	N	Y	Y			CNB	IDC+DCIS	IDC+DCIS <5%	5	IDC	1	1.5	Y	1/2	N	mm	III	T1cN0iM0	I	Positive, 90%	Positive, 15%	Positive, 40%(1+)	1		20		Luminal B1	Partial	Partial mastectomy	SLNB		Y	NO	NO	NO	NO
572	F	#REF!	152	52	1.48174	22.5069	Right	999.0	0.9	999.0	N	N	N	N			(-)	(-)	DCIS	2	DCIS	2	0.6	N		involved	mm	II	TisN0M0	0	Positive, 90%	Positive, 90%	Positive, 50%(1+)	1		999		Luminal A	Partial	Partial mastectomy after MRI localization	(-)		Y	NO	NO	NO	NO
573	F	#REF!	158.5	47	1.43851	18.7085	Right	1.7	3.3	3.4	N	N	N	N			MMT	DCIS	residual DCIS	2	DCIS	2	2.0	N	0/1	N	mm	II	TisN0M0	0	Positive	Positive	Positive, 1+	1		999	CNB data	Luminal A	Total	Nipple-preserving mastectomy	SLNB		Y	YES	NO	NO	YES	2017-01-13	right breast
574	F	#REF!	162	67	1.73638	25.5296	Left	2.4	3.5	2.1	N	N	N	N			CNB	IDC	IDC+DCIS <5%	5	IDC	1	2.6	Y	1/18	N	mm	III	T2N1M0	Iiｂ	Negative	Positive, <5%	Positive, 15%(2+)	2		999		Luminal B1	Total	Modified radical mastectomy	ALND		Y	NO	NO	NO	NO
575	F	#REF!	162	65	1.71026	24.7676	Left	999.0	3.3	3.7	N	N	N	N			stereotactic mammotome biopsy	DCIS	residual DCIS	2	DCIS	2	0.6	N	0/1	N	mm	I	TisN0M0	0	Positive, 90%	Positive, 50%	Positive, 80%(2+)	2		999		Luminal A	Partial	Partial mastectomy	SLNB		Y	NO	NO	NO	NO
576	F	#REF!	173	57	1.65504	19.0451	Right	3.2	3.6	3.7	N	N	Multicentric	N			CNB	IDC	IDC+DCIS 10%	5	IDC+DCIS	5	3.5	Y	1/18	N	mm	I	T2N1M0	II b	Positive, 90%	Positive, 25%	Positive, 60%(1+)	1		30		Luminal B1	Total	Simple mastectomy	SLNB		Y	NO	NO	NO	NO
577	F	#REF!	149	47	1.39473	21.1702	Right	2.1	7.2	0.0	Y(nipple retraction)	N	N	N			CNB	IDC	IDC+DCIS 60%	5	IDC+DCIS	5	3.8	N	0/3	N	mm	III	T2N0M0	II a	Negative	Negative	Positive, 70%(3+)	3		20		HER-2 type	Total	Simple mastectomy	SLNB		Y	NO	NO	NO	NO
578	F	#REF!	140	60.6	1.53514	30.9184	Right	1.6	3.3	1.0	Y(nipple retraction, periareolar skin thickening)	N	N	Y			CNB	ILC+LCIS	DCIS 15%+ILC+LCIS		DCIS+LIC+LCIS		1.9	Y	3/51	N	mm	I	T1cN1M0	II a	Positive, 90%	Positive, 90%	Positive, 80%(1+)	1		5		Luminal A	Total	Subcutaneous mastectom	SLNB+ALND		Y	NO	NO	NO	NO
579	F	#REF!	140	60.6	1.53514	30.9184	Left	0.5	2.4	1.7	N	N	N	Y			CNB	DCIS	DCIS+LCIS		DCIS+LCIS		0.7	N	0/2	N	mm	I(low)	T1bN0M0	I	Positive	Positive	Positive, 1+	1		999	CNB data	Luminal A	Total	Nipple-preserving subcutaneous mastectomy	SLNB		Y	NO	NO	NO	NO
580	F	#REF!	161	56	1.58254	21.6041	Left	1.0	3.0	2.6	N	N	N	N			CNB	DCIS	DCIS	2	DCIS	2	1.1	N	0/2	N	mm	II	TisN0M0	0	Positive, 90%	Positive, 70%	Positive, 30%	other		999		Luminal A	Partial	Partial mastectomy	SLNB		Y	NO	NO	NO	NO
581	F	#REF!	164	82	1.93276	30.4878	Left	3.4	4.2	3.5	Y(nipple retraction, dilated ducts)	Y	N	N			CNB	IDC	IDC+DCIS 5%	5	IDC	1	2.6	N	0/9	N	mm	III	T2N0M0	II a	Negative	Positive, 5%	positive, 90%(3+)	3		50		Luminal B2	Total	Simple mastectomy	SLNB+ALND		Y	NO	NO	NO	NO
582	F	#REF!	158	58	1.59548	23.2335	Right	999.0	6.2	2.5	N	N	N	N			MMT	intraductal papilloma with atypical intraductal hyperplasia and focal low grade DCIS	DCIS	2	DCIS	2	3.8	N	0/1	involved	mm	II	TisN0M0	0	Positive	Positive	Positive, 2+	2		999		Luminal A	Partial	Partial mastectomy	SLNB		Y	NO	NO	NO	NO
583	F	#REF!	150	47	1.3994	20.8889	Left	1.7	5.0	1.8	N	N	N	N			CNB	DCIS	DCIS	2	DCIS	2	≦0.1	N	0/1	N	mm	II	TisN0M0	0	Negative	Negative	Positive, 3+	3		999		HER-2 type	Total	Simple mastectomy	SLNB		Y	NO	NO	NO	NO
584	F	#REF!	162	65.5	1.71683	24.9581	Left	0.5	3.1	2.8	N	N	N	N			MMT	DCIS	DCIS	2	DCIS	2	3.0	N	0/7	involved	mm	II	TisN0M0	0	Positive, >90%	Positive, 10%	Positive, 10%(2+)	2		999		Luminal A	Partial	Wire-localized partial mastectomy	ALND		Y	NO	NO	NO	NO
585	F	#REF!	151	58.5	1.56645	25.6568	Right	1.2	4.0	0.2	Y(nipple retraction)	N	N	N			CNB	IDC	IDC+DCIS 10%	5	IDC+DCIS	5	3.3	N	0/1	N	mm	II	T2N0M0	II a	Positive, 90%	Positive, 80%	Positive, 60%(1+)	1		10		Luminal A	Total	Total mastectomy	SLNB		Y	NO	NO	NO	NO
586	F	#REF!	158	73	1.78994	29.2421	Left	1.4	3.8	2.7	N	N	N	N			MRI guide CNB	morphologic description	IDC+DCIS >90%	5	IDC+DCIS	5	0.5	N	0/2	involved	mm	II	T1cN0M0	I	Positive, 30%	Negative	Positive, >90%, 3+	3		40		Luminal B2	Total	Simple mastectomy	SLNB		Y	NO	NO	NO	NO
587	F	#REF!	159	58	1.60052	22.9421	Right	2.1	3.1	5.3	N	Y	N	N			CNB	IDC+focal DCIS	IDC+DCIS 10%	5	IDC+DCIS	5	2.1	Y	1/26	involved	mm	II	T2N1M0	II b	Positive, 70%	Positive, 70%	Positive, 80%(1+)	1		10		Luminal A	Partial	Endoscopy assisted partial mastectomy	SLNB+ALND		Y	NO	NO	NO	NO
588	F	#REF!	162	74	1.82483	28.1969	Right	1.2	3.9	3.0	N	N	N	N			CNB(by秀傳)	IDC	IDC+DCIS 5%	5	IDC	1	1.8	Y	4/18	N	mm	I	T1cN2M0	III a	Positive, 90%	Positive, 20%	Positive, 40%(1+)	1		5		Luminal A	Partial	Partial mastectomy	SLNB		Y	NO	NO	NO	NO
589	F	#REF!	155	63	1.64697	26.2227	Left	5.1	3.2	2.9	Y(nipple retraction, dilated ducts(focal segmental))	Y	N	N			CNB	IDC+DCIS	IDC,pT2+DCIS 5%	5	IDC	1	3.0	N	0/2	N	mm	II	T2N0M0	II a	Positive, 90%	Positive, 90%	Positive, 40%(1+)	1		15		Luminal B1	Total	Subcutaneous mastectomy(niple sparing mastectomy)	SLNB		Y	NO	NO	NO	NO
590	F	#REF!	160	55	1.56347	21.4844	Left	0.6	6.3	3.1	N	Y	N	N			CNB	IDC	IDC+DCIS <5%	5	IDC	1	4.5	Y	2/16	N	mm	II	T2N1M0	II b	Positive, 90%	Positive, 5%	Positive, 70%(1+)	1		999		Luminal A	Total	Subcutaneous mastectomy (Nipple-preserving)	SLNB+ALND		Y	NO	NO	NO	NO
591	F	#REF!	155	60	1.60728	24.974	Left	999.0	5.6	1.6	Y(nipple retraction, dilated ducts)	Y	N	N			CNB	DCIS	DCIS	2	DCIS	2	5.8	N	0/2	N	mm	III	TisN0M0	0	Positive, 30%	Negative	Positive,>90%(3+)	3		999		Luminal B2	Total	Simple mastectomy	SLNB		Y	NO	NO	YES	NO
592	F	#REF!	156	70	1.74165	28.764	Left	1.9	2.0	3.3	N	N	N	N			CNB	IDC+DCIS	IDC+DCIS 10%	5	IDC+DCIS	5	1.5	N	0/3	N	mm	I	T1cN0M0	I	Positive, 80%	Positive, 90%	Positive, 80%(1+)	1		10		Luminal A	Partial	Partial mastectomy	SLNB		Y	NO	NO	NO	NO
593	F	#REF!	158	81	1.88547	32.4467	Left	1.6	1.1	10.5	N	Y	N	N			CNB(by澄清)	IDC	IDC	1	IDC	1	0.4	N	0/20	N	mm	III	T1aN0M0	I	Negative	Negative	Negative	N		40		TNBC	Partial	Partial mastectomy	ALND		Y	NO	NO	NO	NO
594	F	#REF!	158	61	1.63622	24.4352	Right	1.5	6.4	0.9	N	N	N	N			CNB	DCIS	IDC+DCIS with microinvasion, pT1mi	5	IDC+DCIS	2	≦0.1	N	0/1	N	mm	not graded	T1aN0M0	I	Negative	Negative	Positive, 3+	3		30		HER-2 type	Total	Simple mastectomy	SLNB		Y	NO	NO	NO	NO
595	F	#REF!	149	57	1.53596	25.6745	Right	1.6	2.1	3.1	Y(dilated ducts(single))	N	N	N			CNB	IDC	IDC+DCIS 10%	5	IDC+DCIS	10%	1.5	N	0/1	N	mm	II	T1cN0M0	I	Positive, 90%	Positive, 1%	Positive, 5%(1+)	1		5		Luminal A	Total	Subcutaneous mastectomy	SLNB		Y	NO	NO	NO	NO
596	F	#REF!	158	52	1.5107	20.83	Left	0.9	1.5	3.0	N	N	N	N			CNB(by大林慈濟)	IDC	IDC+DCIS 10%	5	IDC+DCIS	5	1.1	N	0/1	N	mm	II	T1cN0M0	I	Positive, 90%	Positive, 25%	Positive, 70%(1+)	1		4.5		Luminal A	Partial	Partial mastectomy	SLNB		Y	NO	NO	NO	NO
597	F	#REF!	162	67	1.73638	25.5296	Left	1.7	2.1	2.9	N	N	N	N			CNB	DCIS	IDC+DCIS 60%	5	IDC+DCIS	5	0.7	N	0/3	N	mm	II	T1bN0M0	I	Positive, 90%	Positive, 80%	Negative	N		<1		Luminal A	Total	Simple mastectomy	SLNB		Y	NO	NO	NO	NO
598	F	#REF!	156	53	1.51548	21.7784	Right	1.3	2.1	3.3	N	N	N	N			CNB	focal IDC in extensive DCIS	IDC+DCIS 70%	5	IDC+DCIS	5	0.7	N	0/5	N	mm	II	T1bN0M0	I	Positive, 90%	Positive, 5%	Positive, 15%(1+)	1		30		Luminal B1	Partial	Partial mastectomy	SLNB		Y	NO	NO	NO	NO
599	F	#REF!	159	57.4	1.59222	22.7048	Right	>5.0	5.0	1.9	N	Y	N	N			CNB	IDC+DCIS	IDC+DCIS <5%	5	IDC	1	4.2	N	0/6	N	mm	III	T2N0M0	II a	Negative	Negative	Positive, 70%(1+)	1		999		TNBC	Total	Subcutaneous mastectomy	SLNB+ALND		Y	NO	NO	NO	NO
600	F	#REF!	160	60	1.63299	23.4375	Left	999.0	4.5	2.5	N	N	N	N			CNB	DCIS	DCIS	2	DCIS	2	2.4	N	0/2	N	mm	II	TisN0M0	0	Positive, 90%	Positive, 90%	Positive, 3+	3		999		Luminal B2	Partial	Partial mastectomy	SLNB		Y	NO	NO	NO	NO
601	F	#REF!	166	66	1.74452	23.9512	Left	0.7	1.8	1.7	N	N	N	N			CNB(by秀傳)	IDC	IDC+DCIS 5%	5	IDC	1	0.9	N	0/1	N	mm	II	T1bN0M0	I	Positive, 95%	Positive, 95%	Positive, 30%(1+)	1		33		Luminal B1	Partial	Partial mastectomy	SLNB		Y	NO	NO	NO	NO
602	F	#REF!	162	71.1	1.78871	27.0919	Left	2.2	6.0	2.2	Y(nipple retraction, dilated ducts)	N	Y	N			CNB	IDC	IDC+DCIS 5%	5	IDC	1	2.7	Y	1/22	N	mm	II	T2N1M0	II b	Positive, 90%	Positive, 95%	Negative	N		30		Luminal B1	Total	Modified radical mastectomy	SLNB+ALND		Y	NO	NO	NO	NO
603	F	#REF!	161	55	1.56835	21.2183	Left	999.0	7.1	0.2	Y(nipple retraction)	Y	N	N			CNB	IDC	IDC+DCIS <5%	5	IDC	1	5.5	Y	10/15	N	mm	III	T3N3M0	III c	Negative	Negative	Positive, 40%(3+)	3		50		HER-2 type	Total	Modified radical mastectomy	ALND		Y	NO	YES	NO	NO
604	F	#REF!	157	52	1.50591	21.0962	Left	1.8	3.7	3.1	N	N	N	N			CNB	IDC	IDC	1	IDC	1	1.5	Y	1/18	involved	mm	III	T1cN1M0	II a	Positive, 5%	Negative	Negative	N		90		Luminal B1	Partial	Partial mastectomy	SLNB+ALND		Y	NO	NO	NO	NO
605	F	#REF!	157	62	1.64435	25.1532	Right	999.0	6.1	3.2	N	Y	N	N			CNB	IDC	IDC+DCIS <5%	5	IDC	1	6.2	N	0/1	N	mm	II	T3N0M0	II b	Positive, >90%	Negative	Positive, 60%(1+)	1		6		Luminal A	Partial	Partial mastectomy	SLNB		Y	NO	NO	NO	NO
606	F	#REF!	168	64	1.7282	22.6757	Left	1.2	2.7	5.8	N	N	N	N			CNB	IDC	IDC+DCIS 20%	5	IDC+DCIS	5	1.0	N	0/6	N	mm	II	T1bN0M0	I	Negative	Negative	Positive, 15%(1+)	1		80		TNBC	Partial	Endoscopy assisted partial mastectomy	SLNB		Y	NO	NO	NO	NO
607	F	#REF!	168	78	1.90788	27.6361	Right	999.0	1.7	4.7	N	N	N	N			MMT	DCIS	DCIS with microcalcification	2	DCIS	2	1.4	N	0/5	N	mm	II	TisN0M0	0	Positive, 90%	Positive, 30%	Positive, 2+	2		999	E-cadherin(+)	Luminal A	Total	Subcutaneous mastectomy	ALND		Y	YES	NO	NO	YES	2012-02-23	right breast
608	F	#REF!	159	65	1.69435	25.711	Left	1.3	1.9	5.0	N	N	N	N			CNB	IDC+focal DCIS	IDC+DCIS 5%	5	IDC	1	1.3	N	0/2	N	mm	II	T1cN0M0	I	Positive, 95%	Positive, 70%	Positive, 60%(1+)	1		12		Luminal A	Partial	Partial mastectomy	SLNB		Y	NO	NO	NO	NO
609	F	#REF!	168	72	1.83303	25.5102	Left	2.4	5.7	4.6	N	Y	N	N			CNB	IDC	IDC+DCIS <5%	5	IDC	1	7.0	N	0/3	N	mm	II	T3N0M0	II b	Positive, 30%	Positive, 30%	Positive, 60%(1+)	1		5		Luminal A	Total	Nipple-preserving mastectomy	SLNB		Y	NO	NO	NO	NO
610	F	#REF!	152	49	1.43836	21.2084	Right	3.0	4.6	2.8	N	N	N	N			CNB	IDC	IDC	1	IDC	1	3.2	Y	4/5	N	mm	II	T2N2M0	III a	Negative	Negative	Positive, 90%(3+)	3		999		HER-2 type	Partial	Partial mastectomy	SLNB+ALND		Y	NO	NO	NO	NO
611	F	#REF!	158	41	1.34143	16.4237	Left	3.6	4.7	6.4	N	N	N	N			CNB	IDC	IDC+DCIS 15%	5	IDC+DCIS	5	1.4	N	0/1	involved	mm	III	T1cN0M0	I	Negative	Negative	Negative	N		999		TNBC	Partial	Partial mastectomy(round-block mammoplasty)	SLNB		Y	NO	NO	YES	NO
612	F	#REF!	159	73	1.7956	28.8754	Left	999.0	3.4	4.0	N	N	N	N			CNB	IDC	IDC+DCIS 5%	5	IDC	1	2.1	N	0/1	N	mm	II	T2N0M0	II a	Negative	Negative	Negative	N		35		TNBC	Partial	Partial mastectomy	SLNB		Y	NO	NO	NO	NO
613	F	#REF!	162	84	1.94422	32.0073	Left	1.7	4.4	2.8	N	N	Y	N			CNB	high grade DCIS	DCIS	2	DCIS	2	3.0	N	0/1	N	mm	III	TisN0M0	0	Negative	Positive, 3%	Positive, 100%(3+)	3		999		Luminal B2	Total	Simple mastectomy	SLNB		Y	NO	NO	NO	NO
614	F	#REF!	157	58	1.59042	23.5304	Left	2.9	6.5	2.1	Y(nipple retraction, periareolar skin thickening, dilated ducts)	N	N	N			CNB(by中國)	ILC	ILC+LCIS+atypical ductal hyperplasia	8	ILC+LCIS	8	4.5	N	0/4	N	mm	II	T2N0M0	II a	Positive, >90%	Positive, 50%	Positive, 70%(1+)	1		20		Luminal B1	Total	Simple mastectomy	SLNB		Y	YES	NO	NO	YES	2015-09-22	left chest wall
615	F	#REF!	150	79	1.8143	35.1111	Left	2.3	3.0	4.7	N	N	N	N			CNB	ILC	ILC+LCIS	8	ILC+LCIS	8	2.3	N	0/3	N	mm	II	T2N0M0	II a	Positive, >90%	Positive, 90%	Positive. >90%(1+)	1		15		Luminal B1	Partial	Partial mastectomy	SLNB		Y	YES	NO	NO	YES	2018-11-17	left breast
616	F	#REF!	156	64	1.66533	26.2985	Left	1.1	4.7	1.4	Y(nipple retraction and subareolar ductal ectasia or dilatation)	N	N	N			CNB	ILC	ILC,pT3+LCIS	8	ILC+LCIS	8	6.2	Y	1/21	N	mm	II	T3N1M0	III a	Positive, >90%	Positive, 60%	Positive, 90%(1+)	1		10		Luminal A	Total	Subcutaneous mastectomy	SLNB+ALND		Y	NO	NO	NO	NO
617	F	#REF!	161	56	1.58254	21.6041	Right	1.6	2.5	3.5	N	N	N	N			CNB	IDC+DCIS	IDC+DCIS 20%	5	IDC+DCIS	5	1.8	N	0/4	N	mm	II	T1N0M0	I	Positive, 3%	Negative	Positive, 20%(2+, Not amplified)	2	Not amplified	30		Luminal B1	Partial	Partial mastectomy	SLNB		Y	NO	NO	NO	NO
618	F	#REF!	154	64	1.65462	26.986	Right	2.8	4.3	8.2	N	Y	N	N			CNB	IDC+DCIS	IDC+DCIS 30%	5	IDC+DCIS	5	3.7	N	0/5	N	mm	II	T2N0M0	II a	Positive, 80%	Positive, 80%	Positive, 15%(2+, Amplified)	2	Amplified	30		Luminal B2	Partial	Partial mastectomy	SLNB+ALND		Y	YES	YES	NO	YES	2014-05-20	Breast, right
619	F	#REF!	157	51	1.49136	20.6905	Right	1.6	4.0	3.9	N	N	N	N			CNB	DCIS	DCIS	2	DCIS	2	6.0	N	0/1	N	mm	II	TisN0M0	0	Positive, 90%	Positive, 95%	Positive, 80%(1+)	1		999		Luminal A	Total	Nipple-preserving mastectomy	SLNB		Y	NO	NO	NO	NO
620	F	#REF!	164	55	1.58289	20.4491	Right	2.1	2.3	5.9	N	N	N	N			CNB	IDC with mucin production	mucinous carcinoma+DCIS <1%	11	mucinous	11	2.0	N	0/1	N	mm	II	T2N0M0	II a	Positive, 90%	Positive, 20%	Negative	N		12		Luminal A	Partial	Partial mastectomy	SLNB		Y	YES	NO	NO	YES	2012-05-12	Breast, right
621	F	#REF!	150	50	1.44338	22.2222	Right	3.5	3.2	1.3	N	N	N	N			MMG stereotactic biopsy	DCIS	IDC+DCIS 80%	5	IDC+DCIS	5	2.3	Y	1/1	involved	mm	I	T2N1M0	II b	Positive, 95%	Positive, 95%	Positive, 30%(1+)	1		5		Luminal A	Partial	Partial mastectomy	SLNB		Y	NO	NO	NO	NO
622	F	#REF!	167	62	1.69591	22.231	Right	2.2	2.6	5.4	N	N	N	N			CNB	IDC	IDC+DCIS 5%	5	IDC+DCIS	5	2.4	N	0/4	N	mm	III	T2N0M0	II a	Positive, >90%	Positive, 30%	Positive, >90%(1+)	1		17		Luminal B1	Partial	Partial mastectomy	SLNB		Y	NO	NO	NO	NO
623	F	#REF!	156	56	1.55778	23.0112	Left	2.5	5.2	2.8	N	N	N	N			CNB(by中國)	IDC	IDC+DCIS 20%+LCIS	6	IDC+DCIS+LCIS	6	1.7	N	0/7	N	mm	I	T1cN0M0	I	Positive, 90%	Positive, 90%	Positive, 30%(1+)	1		999		Luminal A	Total	Nipple-preserving mastectomy	SLNB		Y	NO	NO	NO	NO
624	F	#REF!	152	75	1.77951	32.4619	Left	4.7	8.0	0.3	Y(nipple retraction, dilated ducts)	Y	N	N			CNB	IDC+DCIS	IDC+DCIS >90%	5	IDC+DCIS	5	0.3	N	0/6	N	mm	II	T1cN0M0	I a	Positive, 90%	Positive, 95%	Positive, 15%(1+)	1		10		Luminal A	Partial	Partial mastectomy	SLNB		Y	NO	NO	NO	NO
625	F	#REF!	172	75	1.89297	25.3515	Right	3.3	3.9	6.6	N	N	N	N			CNB	IDC+DCIS	IDC+DCIS >95%	5	IDC+DCIS	5	0.8	N	0/1	N	mm	II	T1bN0M0	I	Negative	Negative	Positive, 90%(3+)	3		999		HER-2 type	Partial	Partial mastectomy	SLNB		Y	NO	NO	NO	NO
626	F	#REF!	151	59.7	1.58243	26.1831	Left	999.0	1.5	1.8	N	N	N	N			mammotone stereotaactic biopsy	DCIS	no residual DCIS				0.3	N	0/1	N	mm	II	T1aN0M0	I	Positive, 90%	Positive, 60%	Positive, 2+	2		999		Luminal A	Partial	Partial mastectomy ( guide wire localization)	SLNB		Y	NO	NO	NO	NO
627	F	#REF!	156	52	1.50111	21.3675	Left	999.0	1.5	5.4	N	Y	N	N			stereotactoc biopsy	IDC+LCIS+fibrocystic change+microclacification	IDC+LCIS	8	IDC+LCIS	8	0.4	N	0/1	N	mm	I	T1aN0M0	I	Positive, 95%	Positive, 40%	Positive, 30%(1+)	1		5		Luminal A	Partial	Partial mastectomy ( guide wire localized)	SLNB		Y	NO	NO	NO	NO
628	F	#REF!	154	58.5	1.58193	24.6669	Left	1.4	1.7	4.6	N	N	N	N			CNB	IDC	IDC+DCIS <5%	5	IDC	1	1.5	N	0/1	N	mm	III	T1cN0M0	I	Negative	Negative	Negative	N		60		TNBC	Partial	Partial mastectomy	SLNB		Y	NO	NO	NO	NO
629	F	#REF!	159	61	1.64139	24.1288	Right	2.1	2.5	5.0	N	N	Y	N			CNB(by何醫院)	IDC	IDC+DCIS 50%	5	IDC+DCIS	5	1.2	N	0/1	N	mm	III	T1cN0M0	I	Positive, 90%	Positive, 90%	Positive, 20%(1+), Not amplified	1	Not amplified	50		Luminal B1	Total	Nipple-preserving mastectomy	SLNB		Y	NO	NO	NO	NO
630	F	#REF!	155	51	1.48183	21.2279	Right	2.8	2.5	3.9	N	N	N	N			CNB	IDC	IDC+DCIS 20%	5	IDC+DCIS	5	2.3	N	0/1	N	mm	II	T2N0M0	II a	Positive, 90%	Positive, 90%	Positive, 60%(1+)	1		10		Luminal A	Partial	Partial mastectomy	SLNB		Y	NO	NO	NO	NO
631	F	#REF!	152	55	1.52388	23.8054	Left	1.8	1.5	1.5	N	Y	N	N			CNB	IDC	IDC+DCIS 50%	5	IDC+DCIS	5	0.5	N	0/1	N	mm	III	T1bN0M0	I	Negative	Negative	Positive, 70%(2+, Not amplified)	2	Not amplified	30		TNBC	Partial	Partial mastectomy	SLNB		Y	NO	NO	NO	NO
632	F	#REF!	148	48	1.40475	21.9138	Right	999.0	3.0	3.4	N	N	N	N			stereotactoc biopsy	DCIS	DCIS+LCIS	9	DCIS+LCIS	9	2.1	N	0/3	N	mm	II	T2N0M0	II a	Positive, 95%	Positive, 95%	Positive, 5%	other		999		Luminal A	Partial	Partial mastectomy	SLNB		Y	NO	NO	NO	NO
633	F	#REF!	155	53.5	1.51772	22.2685	Right	0.9	3.1	3.8	N	Y	N	N			CNB	IDC+focal DCIS	IDC+DCIS 30%	5	IDC+DCIS	5	2.5	N	0/3	N	mm	III	T2N0M0	II a	Negative	Negative	Positive, 50%(1+)	1		30		TNBC	Partial	Partial mastectomy	SLNB		Y	NO	NO	NO	NO
634	F	#REF!	156	65	1.67829	26.7094	Left	5.8	7.2	1.5	N	N	N	N			CNB(by彰濱秀傳)	IDC	IDC+DCIS 40%	5	IDC+DCIS	5	6.5	Y	7/18	N	mm	III	T3N3M0	III c	Positive, 90%	Positive, 70%	Positive, 80%(3+)	3		55		Luminal B2	Total	Subcutaneous mastectomy	ALND		Y	NO	NO	NO	NO
635	F	#REF!	168	58	1.6452	20.5499	Left	1.7	2.7	5.8	N	N	N	N			CNB	IDC	IDC+DCIS 20%	5	IDC+DCIS	5	1.5	N	0/1	N	mm	II	T1cN0M0	I a	Positive, 90%	Positive, 30%	Positive, 60%(1+)	1		20		Luminal B1	Partial	Partial mastectomy	SLNB		Y	NO	NO	NO	NO
636	F	#REF!	152	55	1.52388	23.8054	Right	0.9	1.9	4.6	N	Y	N	N			CNB	DCIS	IDC+DCIS 95%	5	IDC+DCIS	5	0.2	N	0/3	N	mm	I	T1aN0M0	I	Positive, >90%	Positive, 5%	Positive, 90%(1+)	1		999		Luminal A	Partial	Partial mastectomy	SLNB		Y	NO	NO	NO	NO
637	F	#REF!	160	63	1.67332	24.6094	Right	1.7	2.2	3.4	N	N	N	N			CNB	IDC	IDC+DCIS 10%	5	IDC+DCIS	5	2.2	N	0/1	N	mm	II	T2N0M0	II a	Positive, 5%	Positive, 5%	Positive, 40%(3+)	3		999		Luminal B2	Total	Simple mastectomy	SLNB		Y	NO	NO	NO	NO
638	F	#REF!	158	54	1.53948	21.6311	Right	2.5	2.9	4.3	N	N	N	N			CNB	IDC	IDC+DCIS <5%	5	IDC	1	2.5	Y	2/16	N	mm	III	T2N1M0	II b	Positive, >90%	Negative	Positive, 90%(1+)	1		15		Luminal B1	Partial	Partial mastectomy	ALND		Y	NO	NO	NO	NO
639	F	#REF!	153	56	1.54272	23.9224	Right	999.0	3.1	5.5	N	N	N	N			mammotone	IDC+DCIS+calcification	IDC+residual DCIS >80%	5	IDC+DCIS	5	0.15	N	0/1	N	mm	I	T1aN0M0	I	Positive, 90%	Negative	Psotivie, 60%(1+)	1		999		Luminal A	Partial	Endoscopy assisted partial mastectomy	SLNB		Y	NO	NO	NO	NO
640	F	#REF!	155	50	1.46723	20.8117	Right	2.6	4.4	0.2	N	N	N	N			CNB(by台大雲林分院)	invasive carcinoma	IDC+ILC+DCIS 25%	10	IDC+ILC+DCIS	10	3.5	Y	2/17	N	mm	III	T2N1M0	II b	Positive, >95%	Positive, 50%	Positive, 80%(1+)	1		10		Luminal A	Total	Simple mastectomy	SLNB+ALND		Y	NO	NO	NO	NO
641	F	#REF!	151	70	1.71351	30.7004	Right	1.8	4.3	3.5	N	Y	Y	N			CNB	IDC	IDC+DCIS 10%+focal LCIS	6	IDC+DCIS+LCIS	6	5.3	N	0/13	N	mm	II	T3N0M0	II b	Positive, 90%	Positive, 70%	Positive, 70%(1+)	1		999		Luminal A	Total	Nipple-preserving mastectomy	SLNB+ALND		Y	NO	NO	NO	NO
642	F	#REF!	153	50	1.45774	21.3593	Right	3.7	4.0	2.4	N	Y	N	N			CNB	IDC	IDC	1	IDC	1	3.1	Y	1/25	N	mm	III	T2N1M0	II b	Positive, 80%	Negative	Positive, 40%(1+)	1		35		Luminal B1	Total	Modified radical mastectomy	ALND		Y	NO	NO	NO	NO
643	F	#REF!	155	60	1.60728	24.974	Right	999.0	3.0	6.0	N	N	N	N			MMG stereotactic biopsy	DCIS	DCIS	2	DCIS	2	2.0	N	0/3	N	mm	I	TisN0M0	0	Positive, >90%	Positive, >90%	Positive, 30%(1+)	1		999		Luminal A	Partial	Partial mastectomy (guide wire localization)	SLNB		Y	NO	NO	NO	NO
644	F	#REF!	161	56	1.58254	21.6041	Right	1.6	2.1	3.1	Y(nipple retraction, dilated ducts)	N	N	N			CNB(by秀傳)	IDC	IDC+DCIS 20%	5	IDC+DCIS	5	1.5	N	0/3	N	mm	III	T1cN0M0	I	Negative	Negative	Positive, 90%(3+)	3		60		HER-2 type	Total	Total mastectomy	SLNB		Y	NO	NO	NO	NO
645	F	#REF!	146	61	1.57286	28.617	Left	2.3/2.8/2.0	6.8	2.1	Y	Y	N	N			CNB	IDC+DCIS	IDC+DCIS 50%	5	IDC+DCIS	5	0.9	N	0/2	N	mm	III	ypT1bN0M0	I	Negative	Negative	Positive, >90%(3+)	3		70		HER-2 type	Total	Simple mastectomy	SLNB		Y	NO	NO	NO	NO
646	F	#REF!	146	60	1.55991	28.1479	Left	3.96	3.6	3.1	Y(single ductal dilatation)	Y	Y	N			CNB(by秀傳)	IDC	IDC+DCIS 15%+fibroadenoma	5	IDC+DCIS	5	3.1	N	0/17	N	mm	III	T2N0M0	II a	Positive, 10%	Negative	Positive, 70%(3+)	3		40		Luminal B2	Total	Simple mastectomy	SLNB+ALND		Y	NO	NO	NO	NO
647	F	#REF!	160	62.5	1.66667	24.4141	Right	0.98	2.6	4.2	N	N	N	N			CNB	IDC+DCIS	IDC+DCIS 10%	5	IDC+DCIS	5	1.5	N	0/9	N	mm	III	T1cN0M0	I	Positive, 5%	Negative	Positive, >95%(3+)	3		999		Luminal B2	Partial	Partial mastectomy	SLNB+ALND		Y	NO	NO	NO	NO
648	F	#REF!	159	65	1.69435	25.711	Right	1.4	2.8	4.6	N	N	N	N			CNB	IDC	IDC+DCIS 15%	5	IDC+DCIS	5	1.3	N	0/1	N	mm	II	T1cN0M0	I	Positive, 80%	Positive, 60%	Positive, 25%(1+)	1		20		Luminal B1	Partial	Partial mastectomy	SLNB		Y	NO	NO	NO	NO
649	F	#REF!	166	59.8	1.66056	21.7013	Left	999.0	3.4	4.7	N	Y	N	N			CNB(LMD)	IDC	IDC+DCIS 10%	5	IDC+DCIS	5	3.0	N	0/1	N	mm	II	T2N0M0	II a	Negative	Negative	Positive, 60%(1+)	1		15		TNBC	Total	Endoscopy assisted nipple sparing mastectomy	SLNB		Y	NO	NO	NO	NO
650	F	#REF!	155	47	1.42254	19.563	Left	1.8	2.8	6.3	N	N	N	N			CNB	IDC+DCIS	IDC+DCIS 90%	5	IDC+DCIS	5	1.1	N	0/1	N	mm	I	T1cN0M0	I	Positive, 90%	Negative	Positive, 70%(1+)	1		<1		Luminal A	Partial	Partial mastectomy	SLNB		Y	NO	NO	NO	NO
651	F	#REF!	154	48	1.43295	20.2395	Left	2.4	3.2	7.4	N	Y	N	N			CNB	IDC	IDC+DCIS 70%	5	IDC+DCIS	5	2.3	N	0/11	N	mm	III	T2N0M0	II a	Positive, 80%	Postiive, 15%	Positive, 80%(3+)	3		50		Luminal B2	Partial	Partial mastectomy	SLNB+ALND		Y	NO	NO	NO	NO
652	F	#REF!	164	58	1.62549	21.5645	Left	1.8	2.4	3.1	N	N	Y	N			CNB(by秀傳)	DCIS	DCIS	2	DCIS	2	2.2	N	0/1	N	mm	II	TisN0M0	0	Positive, 90%	Positive, 90%	Psotivie, 2+	2		999		Luminal A	Total	Subcutaneous mastectomy	SLNB		Y	NO	NO	YES	NO
653	F	#REF!	148	48	1.40475	21.9138	Right	999.0	2.47	1.5	N	N	N	N			CNB	DCIS	DCIS	2	DCIS	2	0.5	N	0/2	N	mm	II	TisN0M0	0	Positive, 15%	Negative	strong HER2/neu membranous staining	other		999		Luminal B2	Partial	Partial mastectomy	SLNB		Y	NO	NO	YES	NO
654	F	#REF!	161	74	1.81919	28.5483	Right	2.7	2.4	3.1	N	N	Y	N			CNB(LMD)	mucinous carcinoma	mucinous carcinoma+DCIS 15%	11	mucinous	11	2.1	N	0/2	N	mm	I	T2N0M0	II a	Positive, 90%	Positive, 90%	Positive, 20%(1+)	1		999		Luminal A	Partial	Partial mastectomy	SLNB		Y	NO	NO	NO	NO
655	F	#REF!	163	71	1.79296	26.7229	Right	3.7	4.0	4.7	N	Y	N	N			CNB	IDC	IDC+DCIS less than 5%	5	IDC	1	3.6	N	0/2	N	mm	I	T2N0M0	II a	Positive, 95%	Positive, 95%	Positive, 40%(1+)	1		<1		Luminal A	Partial	Partial mastectomy	SLNB		Y	NO	NO	NO
656	F	#REF!	162	47	1.4543	17.9089	Left	1.6	2.3	1.7	Y(dilated ducts)	N	N	N			CNB	IDC+DCIS	IDC+DCIS 90%	5	IDC+DCIS	5	0.7	N	0/4	N	mm	II	T1bN0M0	I	Negative	Negative	Positive, 60%(3+)	3		40		HER-2 type	Total	Simple mastectomy	SLNB		Y	YES	NO	NO	YES	2012-07-26	left breast
657	F	#REF!	162	73	1.81246	27.8159	Right	1.7	2.1	9.1	N	N	N	N			CNB	IDC	IDC+DCIS >90%	5	IDC+DCIS	5	0.15	Y	3/31	N	mm	II	T1aN1M0	II a	Positive, 95%	Positive, 80%	Positive, 70%(partial weak to moderate membranous staining)	other		999		Luminal A	Partial	Partial mastectomy	SLNB+ALND		Y	NO	NO	NO	NO
658	F	#REF!	165	64	1.7127	23.5078	Left	2.13	3.3	3.4	N	N	N	N			CNB	IDC+DCIS	IDC+DCIS <1%	5	IDC	1	3.3	N	0/1	N	mm	III	T2N0M0	II a	Positive, 80%	Negative	Positive, 70%(1+)	1		80		Luminal B2	Partial	Partial mastectomy	SLNB		Y	NO	NO	NO	NO
659	F	#REF!	161	54	1.55403	20.8325	Right	1.9	2.2	2.4	N	N	N	N			CNB	IDC	IDC+DCIS 5%	5	IDC+DCIS	5	1.9	Y	1/1	N	mm	I	T1cN1M0	II a	Positive, >90%	Positive, 80%	Positive, 90%(1+)	1		10		Luminal A	Partial	Partial mastectomy	SLNB		Y	NO	NO	NO	NO
660	F	#REF!	166	68	1.77075	24.677	Right	1.87	2.9	7.2	N	N	Y	N			CNB	IDC	IDC+DCIS 5%	5	IDC	1	2.2	N	0/3	N	mm	II	T2N0M0	II a	Positive, 80%	Positive, 15%	Negative	N		11		Luminal A	Partial	Partial mastectomy	SLNB		Y	NO	NO	NO	NO
661	F	#REF!	168	56	1.61658	19.8413	Right	2.99	3.7	3.9	N	N	N	N			CNB	IDC	IDC+DCIS <5%	5	IDC	1	2.7	Y	4/5	N	mm	II	T2N1M0	II b	Positive, >95%	Positive, 20%	Positive, 80%(1+)	1		10		Luminal A	Partial	Partial mastectomy	ALND		Y	NO	NO	NO	NO
662	F	#REF!	145	66	1.63044	31.3912	Right	2.3	5.7	0.0	Y(nipple retraction)	Y	Y	N			CNB	IDC	IDC+DCIS <5%	5	IDC	1	2.3	Y	3/21	N	mm	III	T2N1M0	II b	Negative	Negative	Positive, 40%(3+)	3		999		HER-2 type	Total	Simple mastectomy	SLNB		Y	NO	YES	NO	NO
663	F	#REF!	161	63	1.67854	24.3046	Right	1.2	3.5	3.1	N	Y	N	N			CNB	IDC	IDC+DCIS 20%	5	IDC+DCIS	5	1.3	N	0/1	N	mm	II	T1cN0M0	I	Positive, 80%	Positive, 50%	Positive, 15%(1+)	1		33		Luminal B1	Partial	Partial mastectomy	SLNB		Y	NO	NO	NO	NO
664	F	#REF!	149	62	1.60191	27.9267	Right	1.7	5.3	1.1	Y(nipple retraction)	Y	N	N			CNB	IDC	IDC+DCIS 5%	5	IDC	1	3.6	Y	8/25	N	mm	II	T2N3M0	III c	Positive, 90%	Positive, 5%	Positive, 60%(1+)	1		5		Luminal A	Total	Modified radical mastectomy	ALND		Y	NO	NO	YES	NO
665	F	#REF!	163	59.3	1.63859	22.3192	Right	3.0	5.0	0.8	N	Y	N	N			CNB	IDC+DCIS	IDC+DCIS 50%	5	IDC+DCIS	5	4.6	Y	1/16	N	mm	II	T2N1M0	II b	Positive, 80%	Positive, 80%	Positive, 15%(2+, Not amplified)	2	Not amplified	5		Luminal A	Total	Subcutaneous mastectomy	SLNB+ALND		Y	NO	NO	NO	NO
666	F	#REF!	150	65.5	1.65202	29.1111	Right	3.71	5.2	2.7	N	Y	N	Y			CNB	IDC	IDC+DCIS <5%	5	IDC	1	4.2	Y	7/10	N	mm	II	T2N3M0	III c	Positive, 70%	Negative	Positive, 60%(1+)	1		10		Luminal A	Total	Modified radical mastectomy	SLNB+ALND		Y	NO	NO	NO	NO
667	F	#REF!	159	50	1.48605	19.7777	Left	1.33	1.6	6.5	N	N	N	N			CNB	IDC	IDC+DCIS <5%	5	IDC	1	1.7	Y	1/10	N	mm	I	T1N1M0	II a	Positive, >90%	Positive, 40%	Positive, 90%(1+)	1		5		Luminal A	Partial	Partial mastectomy	ALND		Y	NO	NO	NO	NO
668	F	#REF!	160	55	1.56347	21.4844	Left	2.4	4.1	6.3	N	Y	N	N			CNB	IDC	IDC	1	IDC	1	2.8	Y	1/5	N	mm	II	T2N1M0	II b	Positive, 95%	Positive, 85%	Positive, 80%(1+)	1		<10		Luminal A	Partial	Partial mastectomy	SLNB+ALND		Y	NO	NO	NO	NO
669	F	#REF!	160	55	1.56347	21.4844	Right	1.0	1.2	4.4	N	N	N	N			CNB	IDC	IDC+DCIS 40%+fibroadenoma	5	IDC+DCIS	5	1.6	N	0/2	N	mm	I	T1cN0M0	I	Positive, 15%	Negative	Positive, 60%(1+)	1		5		Luminal A	Partial	Partial mastectomy	SLNB		Y	NO	NO	NO	NO
670	F	#REF!	163	68	1.75468	25.5937	Left	1.7	2.9	5.0	N	Y	N	N			CNB	IDC	IDC+DCIS 5%	5	IDC	1	1.4	Y	1/22	N	mm	II	T1cN1M0	I	Positive, 95%	Positive, 80%	Positive, 70%(1+)	1		20-25		Luminal B1	Partial	Partial mastectomy	SLNB+ALND		Y	NO	NO	NO	NO
671	F	#REF!	159	63.5	1.67469	25.1177	Left	16	1.9	6.8	N	Y	N	N			CNB	IDC	IDC+DCIS <5%	5	IDC	1	1.5	Y	1/17	N	mm	II	T1cN1M0	II a	Positive, 90%	Positive, 90%	Positive, 80%(1+)	1		20		Luminal B1	Partial	Partial mastectomy	SLNB+ALND		Y	NO	NO	NO	NO
672	F	#REF!	150	62	1.60728	27.5556	Left	3.0	4.1	3.4	N	Y	N	N			CNB	IDC	IDC+DCIS <5%	5	IDC	1	3.0	Y	1/10	N	mm	III	T2N1M0	II b	Negative	Negative	Positive, 30%(1+)	1		50		TNBC	Partial	Partial mastectomy	ALND		Y	NO	NO	NO	NO
673	F	#REF!	162	50	1.5	19.052	Right	3.2	4.5	1.7	N	N	Y	Y			CNB	IDC+DCIS	IDC+DCIS+fibroadenoma	5	IDC+DCIS	5	1.5	N	0/1	N	mm	II	T1cN0M0	I	Positive, 80%	Positive, >90%	Positive, 30%(2+, Not amplified)	2	Not amplified	5		Luminal A	Total	Subcutaneous mastectomy	SLNB		Y	NO	NO	NO	NO
674	F	#REF!	168	68	1.78139	24.093	Left	1.1	2.7	4.3	N	Y	N	N			CNB(by署彰)	DCIS	intradutal papilloma with focal atypical ductal hyperplasia		DCIS	2	3.0	N	0/4	N	mm	999	TisN0M0	0	999	999	999	999		999		999	Partial	Partial mastectomy	SLNB		Y	NO	NO	NO	NO
675	F	#REF!	152	52	1.48174	22.5069	Right	2.4	5.2	3.3	N	N	Y	Y			CNB	DCIS	DCIS	2	DCIS	2	1.2	N	0/1	N	mm	II	TisN0M0	0	Positive	Positive	Positive, 2+	2		999		Luminal A	Total	NAC-preserving subcutaneous mastectomy	SLNB		Y	NO	NO	YES	NO
676	F	#REF!	155	54	1.5248	22.4766	Left	2.3	3.8	0.4	Y(nipple retraction)	N	N	N			CNB	DCIS	IDC+DCIS >95%	5	IDC+DCIS	5	0.4	Y	1/20	N	mm	I	T1aN1M0	II a	Positive, >95%	Positive, >95%	Negative	N		5		Luminal A	Total	Simple mastectomy	ALND		Y	NO	NO	NO	NO
677	F	#REF!	154	73.5	1.77318	30.9917	Left	1.5	2.3	2.8	N	Y	N	N			CNB(by秀傳)	IDC	IDC	1	IDC	1	2.3	Y	7/12	N	mm	III	T2N2M0	III a	Positive, 90%	Positive, 20%	Positive, 40%(1+)	1		50		Luminal B1	Partial	Partial mastectomy	ALND		Y	NO	YES	NO	NO
678	F	#REF!	147	46	1.37052	21.2874	Left	999.0	4.3	5.7	N	N	N	Y			stereotactoc biopsy	DCIS	DCIS+fibrocystic change	2	DCIS	2	1.2	N	0/1	N	mm	II	TisN0M0	0	Positive	Positive	Positive, 1+	1		999		Luminal A	Partial	Partial mastectomy(guide wire localization, MR guide)	SLNB		Y	NO	NO	NO	NO
679	F	#REF!	156	63	1.65227	25.8876	Right	1.8	2.6	1.3	Y(subareolar extension and nipple retraction)	N	Y	N			CNB	IDC	IDC+DCIS <5%	5	IDC	1	1.9	N	0/1	N	mm	I	T1cN0M0	I	Positive, 95%	Positive, 20%	positive, 70%(1+), Not amplified	1	Not amplified	3		Luminal A	Total	Simple mastectomy	SLNB		Y	NO	NO	NO	NO
680	F	#REF!	145	52	1.44722	24.7325	Left	2.0	2.6	6.8	N	Y	N	N			CNB(by秀傳)	IDC	IDC+DCIS 5%	5	IDC	1	2.2	Y	1/4	N	mm	II	T2N1M0	II b	Positive, 80%	Negative	Positive, 80%(1+)	1		5		Luminal A	Partial	Partial mastectomy	SLNB		Y	NO	NO	NO	NO
681	F	#REF!	162	56	1.58745	21.3382	Left	1.4	2.6	5.1	N	N	N	N			CNB	IDC	IDC	1	IDC	1	1.8	N	0/1	N	mm	II	T1cN0M0	I	Positive, 90%	Positive, 30%	Positive, 80%(1+)	1		10		Luminal A	Partial	Partial mastectomy	SLNB		Y	NO	NO	NO	NO
682	F	#REF!	154	65	1.6675	27.4077	Left	0.93	2.5	4.4	N	Y	N	N			CNB	infiltrting carcinoma	IDC+DCIS 20%	5	IDC+DCIS	5	1.6	N	0/5	N	mm	III	T1cN0M0	I	Negative	Negative	Positive, 40%(1+)	1		40		TNBC	Partial	Partial mastectomy	SLNB		Y	NO	NO	NO	NO
683	F	#REF!	158	57	1.58167	22.8329	Right	1.19	5.5	1.1	Y(dilated ducts)	Y	Y	Y			CNB	DCIS	IDC+DCIS >90%	5	IDC+DCIS	5	1.0	N	0/2	N	mm	II	T1bN0M0	I	Positive, 80%	Positive, 90%	Positive, >90%(3+)	3		30		Luminal B2	Total	Total mastectomy	SLNB		Y	NO	NO	NO	NO
684	F	#REF!	149	47	1.39473	21.1702	Right	1.7	3.4	2.4	N	N	Y	N			CNB	DCIS	IDC+DCIS 70%+LCIS	6	IDC+DCIS+LCIS	6	0.7	N	0/1	N	mm	II	T1bN0M0	I	Positive, 80%	Positive, 5%	Positive, 70%(1+)	1		30		Luminal B1	Total	Simple mastectomy	SLNB		Y	NO	NO	NO	NO
685	F	#REF!	155	52	1.49629	21.6441	Right	3.97	9.7	0.1	Y(nipple retraction)	N	N	N			CNB	IDC+DCIS	IDC+DCIS 10%	5	IDC+DCIS	5	5.5	Y	3/19	N	mm	III	T3N1M0	III a	Negative	Negative	Positive, 20%(1+)	1		40		TNBC	Total	Modified radical mastectomy	ALND		Y	NO	NO	NO	NO
686	F	#REF!	156	52	1.50111	21.3675	Left	2.4	3.1	2.4	Y(dilated ducts)	N	N	N			CNB	IDC	IDC+DCIS 10%	5	IDC+DCIS	5	2.5	Y	1/13	N	mm	III	T2N1M0	IIｂ	Positive, 70%	Negative	Positive, 50%(3+)	3		999		Luminal B2	Partial	Partial mastectomy	SLNB+ALND		Y	NO	NO	NO	NO
687	F	#REF!	147	80	1.80739	37.0216	Left	2.3	4.7	4.6	Y(nipple retraction, dilated ducts)	Y	N	N			CNB	IDC	IDC+DCIS 5%	5	IDC	1	4.0	Y	1/29	N	mm	III	T2N1M0	I b	Positive, 5%	Negative	Positive, 60%(3+)	3		30		Luminal B2	Total	Modified radical mastectomy	ALND		Y	NO	NO	NO	NO
688	F	#REF!	165	58	1.63044	21.3039	Right	2.06	5.9	2.3	N	Y	Multicentric	N			CNB	IDC	IDC+DCIS 10%	5	IDC+DCIS	5	5.1	Y	6/19	N	mm	III	T3N2M0	III a	Positive, 90%	Positive, 70%	Positive, 80(3+)	3		49		Luminal B2	Total	Subcutaneous mastectomy	ALND		Y	NO	NO	NO	NO
689	F	#REF!	160	53	1.53478	20.7031	Left	3.1	4.2	2.3	Y(nipple retraction)	N	N	N			CNB	infiltrting carcinoma	ILC+LCIS	8	ILC+LCIS	8	7.5	Y	3/14	N	mm	II	T3N1M0	III a	Positive, 80%	Positive, 90%	Positive, 90%(1+)	1		40		Luminal B1	Total	Modified radical mastectomy	SLNB+ALND		Y	NO	NO	NO
690	F	#REF!	158	67	1.7148	26.8386	Left	1.12	1.9	5.7	N	Y	N	N			CNB	IDC	IDC+DCIS 5%	5	IDC	1	0.8	Y	1/32	N	mm	II	T1bN1M0	II a	Positive, 70%	Positive, 25%	Positive, 95%(3+)	3		30		Luminal B2	Partial	Endoscopy assisted partial mastectmy	SLNB+ALND		Y	NO	NO	NO	NO
691	F	#REF!	160	57	1.59164	22.2656	Left	1.0	2.1	1.4	Y(nipple retraction, dilated ducts)	N	N	N			CNB	infiltrting carcinoma	DCIS+intraductal papilloma+columnar cell change				0.6	N	0/1	N	mm	not graded	T1bN0M0	I	Positive	Positive	weak Positive	other		999	CNB data	Luminal A	Partial	Partial mastectomy	SLNB		Y	NO	NO	YES	NO
692	F	#REF!	161	66	1.71804	25.462	Left	1.5	8.7	0.3	Y(nipple retraction)	Y	Multicentric	N			CNB	IDC	IDC+DCIS 5%	5	IDC	1	1.7	Y	10/25	N	mm	III	T1cN3M0	III c	Negative	Negative	Positive, 40%(3+)	3		50		HER-2 type	Total	Modified radical mastectomy	ALND		Y	NO	NO	NO	NO
693	F	#REF!	162	65	1.71026	24.7676	Left	3.21	3.4	3.5	N	Y	N	N			CNB(by國泰)	IDC	IDC+DCIS 10%	5	IDC+DCIS	5	1.3	Y	2/14	N	mm	II	T1cN1M0	II a	Positive, >90%	Positive, 40%	Positive, 70%(1+)	1		<5		Luminal A	Partial	Partial mastectomy	SLNB+ALND		Y	NO	YES	NO	NO
694	F	#REF!	158	55	1.55367	22.0317	Left	1.1	7.5	0.1	Y(dilated ducts)	Y	N	N			CNB	DCIS	IDC+DCIS >95%	5	IDC+DCIS	5	0.2	N	0/1	N	mm	II	T1aN0M0	I	Negative	Negative	Positive, 80%(2+), Amplified	2	Amplified	32		HER-2 type	Total	Simple mastectomy	SLNB		Y	YES	YES	NO	YES	2014-02-06	left breast
695	F	#REF!	167	56.8	1.62323	20.3665	Left	2.0	2.3	2.4	N	N	N	N			CNB	IDC	IDC	1	IDC	1	1.7	N	0/1	N	mm	I	T1cN0M0	I	Positive, 80%	Positive, >90%	Positive, 80%(1+)	1		5		Luminal A	Partial	Partial mastectomy	SLNB		Y	NO	NO	NO	NO
696	F	#REF!	160	73	1.80123	28.5156	Left	1.8	4.6	1.5	N	Y	N	N			CNB	IDC	IDC	1	IDC	1	2.0	Y	1/9	N	mm	III	T1cN1M0	II a	Positive, 100%	Positive, 100%	Negative	N		75		Luminal B1	Partial	Partial mastectomy	SLNB+ALND		Y	NO	NO	NO	NO
697	F	#REF!	158	80	1.8738	32.0461	Right	3.3	4.4	1.5	N	N	N	N			CNB	infiltrting carcinomawith mucinous feature	mucinous adenocarcinoma	11	mucinous	11	4.0	N	0/2	N	mm	I	T2N0M0	II a	Positive, 90%	Positive, 20%	Positive, 30%(1+)	1		15		Luminal B1	Partial	Partial mastectomy	SLNB		Y	NO	NO	NO	NO
698	F	#REF!	134	61	1.50684	33.9719	Left	3.03	4.4	2.6	N	Y	N	N			CNB	IDC+DCIS	IDC+DCIS 5%	5	IDC	1	3.0	Y	19/37	N	mm	III	T2N3M0	III c	Negative	Negative	Positive, 90%(3+)	3		90		HER-2 type	Total	Modified radical mastectomy	ALND		Y	YES	YES	NO	YES	2013-12-04	left axillary
699	F	#REF!	166	62	1.69082	22.4996	Left	2.43	3.5	4.4	N	Y	N	N			CNB	IDC	IDC+DCIS 5%	5	IDC	1	1.7	Y	14/19	N	mm	III	T1cN3M0	III c	Positive, 85%	Positive, 80%	Positive, 20%(2+, Amplified)	2	Amplified	30		Luminal B2	Partial	Partial mastectomy	ALND		Y	NO	NO	NO	NO
700	F	#REF!	147	58	1.53894	26.8407	Left	1.7	4.1	0.6	Y(nipple retraction, dilated ducts)	N	N	N			CNB	IDC	IDC+DCIS 40%+intraductal papilloma+atypical ductal hyperplasia	5	IDC+DCIS	5	1.7	N	0/2	N	mm	II	T1cN0M0	I	Positive, >90%	Positive, 70%	Positive, 30%(1+)	1		5		Luminal A	Total	Simple mastectomy	SLNB		Y	NO	NO	NO	NO
701	F	#REF!	158	90	1.98746	36.0519	Right	0.7	3.5	2.3	N	N	Y	N			stereotactoc mammotome biopsy	DCIS	IDC+DCIS 50%	5	IDC+DCIS	5	1.4	N	0/3	N	mm	II	T1cN0M0	I	Positive, >90%	Positive, 10%	Positive, 10%(1+), Not amplified	1	Not amplified	10		Luminal A	Total	Nipple-preserving mastectomy	SLNB		Y	YES	NO	YES	YES	2016-10-06	right axillary
702	F	#REF!	160	73	1.80123	28.5156	Left	3.2	8.5	0.3	N	Y	Multicentric	Y			CNB	IDC	IDC+DCIS 10%	5	IDC+DCIS	5	6.3	Y	2/16	N	mm	III	T3N1M0	III a	Positive, 80%	Positive, 3%	Positive, 40%(3+)	3		30		Luminal B2	Total	Simple mastectomy	SLNB+ALND		Y	YES	YES	NO	YES	2017-12-19	Breast, left
703	F	#REF!	165	69	1.77834	25.3444	Right	999.0	Tissue marker in the right between 11-12 O'clock from prior mammotome biopsy, no obvious abnormal enhancement lesion can be seen around the marker								stereotatic mammotome biopsy	LCIS	IDC+DCIS 80%+LCIS	6	IDC+DCIS+LCIS	6	0.3	N	0/1	N	mm	I	T1aN0M0	I	Positive, >90%	Positive, >90%	Positive, 50%(1+)	1		5		Luminal A	Total	Simple mastectomy	SLNB		Y	NO	NO	NO	NO
704	F	#REF!	165	69	1.77834	25.3444	Left	5.0	4.7	1.1	Y(nipple retraction)	Y	N	N			CNB	DCIS	DCIS+LCIS	9	DCIS+LCIS	9	6.0	N	0/1	N	mm	III	TisN0M0	0	Positive, 2%	Positive, 2%	Positive, 3+	3		999		Luminal B2	Total	Simple mastectomy	SLNB		Y	NO	NO	NO	NO
705	F	#REF!	147	85	1.86302	39.3355	Left	2.7	8.4	2.5	N	N	Multicentric	N			CNB	intraductal carcinoma	IDC+DCIS >95%+LCIS	6	IDC+DCIS+LCIS	6	≦0.1	N	0/1	N	mm	not graded	T1aN0M0	I	Negative	Negative	Positive, 3+	3		999		HER-2 type	Total	Simple mastectomy	SLNB		Y	NO	NO	NO	NO
706	F	#REF!	148	62	1.59652	28.3053	Left	1.5	2.3	5.3	N	Y	N	N			CNB	IDC	IDC+DCIS 5%	5	IDC	1	1.9	N	0/2	N	mm	II	T1cN0M0	I	Positive, >90%	Positive, 10%	Positive, 15%(2+, Not amplified)	2	Not amplified	80		Luminal B2	Partial	Partial mastectomy	SLNB		Y	NO	YES	NO	NO
707	F	#REF!	172	55	1.62104	18.5911	Right	3.0	3.4	4.3	N	N	N	N			excision(LMD)	DCIS	IDC+DCIS >95%	5	IDC+DCIS	5	microinvasion only	N	0/1	N	mm	not graded	T1aN0M0	I	Negative	Positive, 40%	Positive, >95%(strong complete membrane staining)	other		999		Luminal B2	Partial	Partial mastectomy	SLNB		Y	NO	NO	NO	NO
708	F	#REF!	164	58	1.62549	21.5645	Right	3.7	4.3	5.1	N	N	N	N			CNB	IDC+DCIS+fibrocystic change	IDC+DCIS 95%	5	IDC+DCIS	5	2.4	Y	1/9	N	mm	I	T2N1M0	II b	Positive, 80%	Positive, 90%	Positive, 50%(1+)	1		5		Luminal A	Total	Nipple-preserving mastectomy	SLNB+ALND		Y	NO	NO	NO	NO
709	F	#REF!	162.5	52	1.53206	19.6923	Left	2.6	5.2	2.8	N	Y	N	N			CNB	IDC	IDC+DCIS 5%	5	IDC	1	2.3	N	0/2	N	mm	II	T2N0M0	II a	Positive, 90%	Positive, 80%	Positive, 30%(1+), Not amplified	1	Not amplified	30		Luminal B1	Total	Nipple-preserving mastectomy	SLNB		Y	YES	NO	NO	YES	2015-09-10	Breast, left
710	F	#REF!	153	84	1.88944	35.8836	Left	2.0	5.3	2.6	Y(nipple retraction, dilated ducts)	N	N	N			CNB	DCIS	microinvasion IDC+DCIS >95%+intraduactal papilloma	5	IDC+DCIS	5	≦0.1	N	0/1	N	mm	not graded	T1aN0M0	I	Negative	Negative	Positive, 90%(3+)	3		999		HER-2 type	Total	Simple mastectomy	SLNB		Y	NO	NO	NO	NO
711	F	#REF!	156	70	1.74165	28.764	Right	1.8	3.4	6.2	N	Y	N	N			CNB	IDC	IDC+DCIS 5%	5	IDC	1	2.5	Y	1/25	N	mm	II	T2N1M0	II b	Positive, 90%	Positive, 30%	Positive, 80%(1+)	1		60		Luminal B1	Partial	Partial mastectomy	ALND		Y	NO	NO	NO	NO
712	F	#REF!	158	49	1.46648	19.6283	Right	1.09	1.9	11.1	N	N	N	Y			CNB	IDC	IDC	1	IDC	1	1.2	N	0/1	N	mm	III	T1cN0M0	I	Positive, 80%	Positive, 90%	Positive, 40%(1+)	1		15		Luminal B1	Partial	Partial mastectomy	SLNB		Y	NO	NO	NO	NO
713	F	#REF!	157	59	1.60407	23.9361	Right	3.8	>10.0->4.1	0->3.2	Y	Y	Multicentric	N			CNB	IDC	residual IDC+DCIS 1%	5	IDC	1	7.1	N	0/3	involved	mm	II	T3N0M0	III a	Positive, 80%	Negative	Positive, 50%(2+), Amplified	2	Amplified	2		Luminal A	Total	Modified radical mastectomy	ALND		Y	NO	YES	NO	NO
714	F	#REF!	168	67.9	1.78007	24.0575	Left	1.31	3.0	2.0	N	N	N	N			CNB	morphologic description	low grade DCIS	2	DCIS	2	3.5	N		involved	mm	I	TisN0M0	0	Positive, 80%	Positive, 80%	Positive, 80%(1+)	1		999		Luminal A	Partial	Endoscopy assisted partial mastectomy	SLNB		Y	NO	NO	NO	NO
715	F	#REF!	151	55	1.51886	24.1217	Left	3.8	8.4	0.2	Y(nipple retraction)	Y	N	N			CNB	IDC	residual IDC	1	IDC	1	0.2	Y	3/5	N	mm	II	T1aN1M0	II a	Positive, <5%	Negative	Positive, 90%(3+)	3		5-10		Luminal B2	Total	Endoscopy assisted nipple resected, areolar preserved mastectomy	ALND		Y	NO	NO	NO	NO
716	F	#REF!	160	61	1.64655	23.8281	Left	1.09		6.7	N	N	N	N			mammotome	DCIS	no residual DCIS+fibrocystic change with microcalcification	2	DCIS	2	999.0	N	0/1	N	mm	999	TisN0M0	0	Positive, 90%	Positive, 60%	Positive, 20%(2+)	2		999		Luminal A	Total	Endoscopy assisted nipple sparing mastectomy	SLNB		Y	NO	NO	NO	NO
717	F	#REF!	152	89	1.9385	38.5215	Right	3.21									CNB	DCIS	IDC+DCIS 75%	5	IDC+DCIS	5	4.5	Y	1/22	N	mm	III	T2N1M0	II b	Negative	Negative	Positive, 80%(3+)	3		999		HER-2 type	Total	Modified radical mastectomy	ALND		Y	NO	NO	NO	NO
718	F	#REF!	160	60	1.63299	23.4375	Left	999.0									mammotome/wide excision	atypical ductal hyperplasia+microcalcification/DCIS	DCIS	2	DCIS	2	5.2	N	0/2	N	mm	II	TisN0M0	0	Positive, 80%	Positive, 40%	Positive, 30%(1+)	1		999		Luminal A	Total	Nipple sparing mastectomy	SLNB		Y	NO	NO	NO	NO
719	F	#REF!	156	84.8	1.91694	34.8455	Right	1.8	2.8	4.7	N	N	N	N			excision(by大里仁愛)	IDC(0.8cm)	residual DCIS+intraductal papilloma	2	IDC+DCIS	5	0.8	N	0/6	N	mm	II	T1bN0M0	I	Positive, 90%	Positive, 70%	Positive, 90%(1+)	1		999		Luminal A	Partial	Endoscopy assisted partial mastectomy	SLNB+ALND		Y	NO	NO	NO	NO
720	F	#REF!	160	68	1.73845	26.5625	Right	1.47									CNB	papillary lesion	microinvasive IDC+DCIS >95%	5	IDC+DCIS	5	0.1	N	(-)	N	mm	not graded	T1aN0M0	I	Positive, 95%	Positive, 90%	Positive, 1+	1		999		Luminal A	Partial	Endoscopy assisted wide excision	(-)		Y	NO	NO	NO	NO
721	F	#REF!	150	52	1.47196	23.1111	Left	0.98	2.1	2.1	Y(nipple retraction)	N	N	N			CNB	atypical intraductal papillary lesion	DCIS+intraductal papilloma+fibrocystic change+microcalcification	2	DCIS	2		N	(-)	N	mm	I	TisN0M0	0	Positive, 90%	Negative	Positive, 90%(2+)	2		999		Luminal A	Partial	Endoscopy assisted partial mastectomy	(-)		Y	NO	NO	NO	NO
722	F	#REF!	157	64	1.67066	25.9645	Left	0.56									(-)	(-)	DCIS+fibrocystic change	2	DCIS	2	6.0	N	(-)	N	mm	II	TisN0M0	0	Positive, 90%	Positive, 80%	Positive, 15%	other		999		Luminal A	Partial	Endoscopy assisted wire localized wide excision	(-)		Y	NO	NO	NO	NO
723	F	#REF!	164	60	1.65328	22.3081	Left	1.76									CNB	ILC	ILC	3	ILC	3	1.5	N	0/2	N	mm	II	T1cN0M0	I	Positive, >90%	Positive, 3%	Positive, 60%(1+)	1		8		Luminal A	Total	Endoscopy assisted nipple sparing mastectomy	SLNB		Y	NO	NO	NO	NO
724	F	#REF!	163	70	1.78029	26.3465	Left	3.28									CNB	IDC	IDC+DCIS<5%	5	IDC	1	9.5	Y	19/30	N	mm	III	T3N3M0	III c	Positive, 90%	Positive, 2%	Positive, 40%, 1+	1		70		Luminal B1	Total	Modified radical mastectomy	ALND		Y	YES	YES	YES	YES	2011-06-11	right chest wall
725	F	#REF!	147	60.5	1.57176	27.9976	Left	1.92	5.9	6.7	N	N	N	N			excision(by聖馬爾定)	invasive micropapillary carcinoma	no residual malignant lesion+suture granuloma+fat necrosis		invasive micropapillary carcinoma	12	2.2	Y	2/14	N	mm	III	T2N0M0	II a	Positive, >90%	Negative	Positive, 70%(1+)	1		5		Luminal A	Partial	wide excision	ALND		Y	NO	NO	NO	NO
726	F	#REF!	154	51.2	1.47994	21.5888	Left	1.6	6.0	6.3	N	N	N	N			CNB/mammotome	atypical ductal cells/DCIS+atypical ductal hyperplasia	residual DCIS	2	DCIS	2	1.0	N	0/1	N	mm	II	TisN0M0	0	Positive, >90%	Positive, 90%	Positive, 2+	2		999	E-cadherin(+)	Luminal A	Total	Nipple-preserving mastectomy	SLNB		Y	NO	NO	NO	NO
727	F	#REF!	157	48	1.44684	19.4734	Left	999.0	0.9	5.3	N	N	N	N			CNB	fibroepithelial lesion	LCIS+fibrocystic change and columnar cell change	4	LCIS	4	999.0	N		N	mm	I	TisN0M0	0	Positive, 70%	Positive, 60%	Positive, 40%	999		999		Luminal A	Partial	Endoscopy assisted partial mastectomy	(-)		Y	YES	NO	NO	YES	2017-03-04	Breast, left
728	F	#REF!	164	65	1.72079	24.1672	Left	999.0	0.9	7.8	N	Y	N	N			CNB(lymph node)	metastatic carcinoma	fibrocystic change with microcalcification+fibroadenoma				999.0	Y	8/25	N	mm	999	TxN2M0	III a	Negative	Negative	Positive, >90%(3+)	3		999		HER-2 type	Partial	Partial mastectomy	ALND		Y	NO	NO	NO	NO
729	F	#REF!	166	55	1.59252	19.9594	Left	999.0	2.5	3.8	N	N	N	N			stereotactic mammotome biopsy	DCIS+microcalcification	DCIS	2	DCIS	2	0.5	N	(-)	N	mm	II	TisN0M0	0	Positive, 90%	Positive, 60%	Positive, 30%(3+)	3		999		Luminal B2	Partial	Partial mastectomy	(-)		Y	NO	NO	NO	NO
730	F	#REF!	153	59.1	1.58485	25.2467	Left	3.86	9.9	0.1	Y(nipple retraction, dilated ducts)	Y	N	N			CNB	IDC	residual IDC	1	IDC	1	0.3	Y	1/5	N	mm	II	T1aN1M0	II a	Negative	Positive, 10%	Positive, >90%(3+)	3		1	p63(-)	Luminal B2	Total	Modified radical mastectomy	ALND		Y	NO	YES	NO	NO
731	F	#REF!	152	53	1.49592	22.9398	Left	999.0	5.9	1.0	Y(nipple retraction, dilated ducts)	N	Multicentric	N			excision(by中榮)	IDC	residual IDC+extensive DCIS 50%	5	IDC+DCIS	5	1.5	N	0/8	N	mm	III	T1cN0M0	I	Positive, >90%	Positive, >90%	Positive, >90%(3+)	3		65		Luminal B2	Total	Subcutaneous mastectomy (nipple resected, areolar preserving)	SLNB+ALND		Y	NO	NO	NO	NO
732	F	#REF!	172	80	1.95505	27.0416	Right	2.99	2.8/1.3	1.7/5.2	Y(dilatation of the lactiferous duct)	N	Y	N			CNB(by和信)	IDC	residual IDC+DCIS 50%	5	IDC+DCIS	5	2.2/1.5	N	0/4	N	mm	II	T2N0M0	II a	Positive, 100%	Negative	Positive, 30%(2+), Non-amplified	2	Not amplified	<5		Luminal A	Total	Endoscopy assisted nipple sparing mastectomy	SLNB		Y	NO	NO	NO	NO
733	F	#REF!	161	62	1.66517	23.9188	Left	10.0	10.2->7.9	0.1->3.8	Y(nipple retraction)	Y	N	N			CNB	IDC	IDC	1	IDC	1	5.1	N	0/8	N	mm	II	T3N0M0	III a	Positive, >90%	Positive, <10%	Positive, 40%(2+), Amplified	2	Amplified	3		Luminal B2	Total	Modified radical mastectomy	ALND		Y	NO	YES	YES	NO
734	F	#REF!	161	65	1.70498	25.0762	Right	2.45	9.4	0.0	Y(nipple retraction)	Y	Multicentric	N			CNB	IDC	IDC+DCIS 5%	5	IDC+DCIS	5	9.5	Y	2/12	N	mm	III	T3N1M1	IV	Negative	Positive, 80%	Negative	N		70		Luminal A	Total	Modified radical mastectomy	ALND		Y	NO	YES	NO	NO
735	F	#REF!	146	52.3	1.45638	24.5356	Right	2.66	6.7	0.6	Y(enhancement and dilatation of the lactiferous duct into the nipple)	Y	Multicentric	N			CNB	IDC+DCIS	residual IDC+DCIS	5	IDC+DCIS	5	0.1	Y	15/17	N	mm	not graded	T1aN3M0	III c	Positive, 30%	Negative	Positive, 80%(2+)	2		999		Luminal B1	Total	Modified radical mastectomy	ALND		Y	NO	YES	NO	NO
736	F	#REF!	157	59	1.60407	23.9361	Left	2.28	3.2->1.7	6.8->6.6	N	Y	N	N			CNB	IDC	IDC	1	IDC	1	1.7	Y	5/18	N	mm	II	T2N1M0	II b	Positive, 20%	Negative	Negative	N		90		Luminal A	Partial	Partial mastectomy	ALND		Y	NO	NO	NO	NO
737	F	#REF!	157	47	1.43169	19.0677	Right	2.93	6.3	1.5	N	N	N	N			CNB	IDC	IDC+DCIS 20%	5	IDC+DCIS	5	3.3	N	0/2	N	mm	I	T2N0M0	II a	Positive, >95%	Positive, 80%	Positive, 80%(1+)	N		5		Luminal A	Total	Nipple-preserving mastectomy	SLNB		Y	YES	YES	NO	YES	2015-07-30	right axillary
738	F	#REF!	157	65.3	1.68754	26.4919	Left	2.64	4.0	3.7	N	Y	N	N			CNB(by何醫院)	DCIS	DCIS	2	DCIS	2	4.0	N	0/4	N	mm	II	TisN0M0	0	Positive, 90%	Positive, 50%	Positive, 1+	1		999		Luminal A	Partial	Endoscopy assisted partial mastectomy	SLNB		Y	NO	NO	NO	NO
739	F	#REF!	156	73	1.77858	29.9967	Right	1.4									mammatome	DCIS	DCIS	2	DCIS	2	1.5	N	0/1	N	mm	II	TisN0M0	0	Positive, 50%	Positive, 90%	Negative	N		999		Luminal A	Partial	Partial mestectomy	SLNB			NO	NO	NO	NO
740	F	#REF!	155	72	1.76068	29.9688	Left	1.5									CNB	IDC	IDC+DCIS 20%	5	IDC+DCIS	5	1.4	Y	1/16	N	mm	II	T1cN1M0	II a	Positive, 90%	Positive, 60%	Positive, 2+, equivocal	2		999		Luminal A	Total	Simple mestectomy	SLNB+ALND			YES	NO	NO	YES	2012-12-24	Breast, left
741	F	#REF!	153	47	1.41333	20.0777	Right	2.1									CNB	IDC+DCIS	IDC+DCIS 10%	5	IDC+DCIS	5	2.5	Y	1/16	N	mm	II	T2N1M0	II b	Positive, 95%	Positive, 95%	Positive, 1+	1		999		Luminal A	Total	Modified radical mestectomy	SLNB+ALND			NO	NO	NO	NO
742	F	#REF!	147	47.2	1.38828	21.8428	Right	2.66									CNB	papillary lesion with DCIS	DICS	2	DCIS	2	2.7	N	0/7	N	mm	II	TisN0M0	0	Positive, 95%	Positive, 95%	Negative	N		999		Luminal A	Total	Modified radical mestectomy	SLNB+ALND			NO	NO	NO	NO
743	F	#REF!	156	52	1.50111	21.3675	Left	2.8									CNB	invasive carcinoma	IDC+DCIS 5%	5	IDC	1	3.2	N	0/14	N	mm	II	T2N0M0	II a	Negative	Positive, 60%	Positive, 2+, equivocal	2		999	p53(+,strong)/E-cadherin(1+,weak)	Luminal A	Total	Simple mestectomy	SLNB+ALND			NO	YES	NO	NO
744	F	#REF!	163	66	1.72868	24.841	Right	2.6									CNB	IDC	IDC+DCIS 5%	5	IDC	1	3.4	N	0/24	N	mm	III	T2N0M0	II a	Positive, 5%	Positive, 5%	Negative	N		999		Luminal B1	Total	Modified radical mestectomy	ALND			NO	NO	NO
745	F	#REF!	161	77	1.8557	29.7056	Left	2.3									CNB	IDC	IDC+DCIS 5%	5	IDC	1	2.3	N	0/2	N	mm	II	T2N0M0	II a	Negative	Positive, 20%	Negative	N		999		Luminal A	Partial	Partial mestectomy	SLNB			NO	NO	NO	NO
746	F	#REF!	168	67	1.76824	23.7387	Right	999.0									mammatome	atypical ductal hyperplasia	DCIS	2	DCIS	2	0.5	N	(-)	N	mm	II	TisN0M0	0	Positive, 90%	Positive, 60%	Positive, 1+	1		999		Luminal A	Partial	Partial mestectomy	(-)			NO	NO	NO	NO
747	F	#REF!	146	56.8	1.51775	26.6467	Left	999.0									CNB	DCIS	DICS	2	DCIS	2	5.0	N	0/1	N	mm	III	TisN0M0	0	Positive	Positive	Positive, 2+, equivocal	2		999		Luminal B1	Total	Simple mestectomy	SLNB			NO	NO	NO	NO
748	F	#REF!	168	88	2.02649	31.1791	Right	2.5									CNB	invasive carcinoma	mucinous carcinoma with focal IDC+DCIS	11	mucinous	11	2.5	N	0/1	involved	mm	I	T2N0M0	II a	Positive, 90%	Positive, 95%	Negative	N		999		Luminal A	Partial	Partial mestectomy	SLNB			YES	NO	YES	YES	2014-07-16	right axillary
749	F	#REF!	163	53	1.5491	19.9481	Right	2.48									CNB	papillary lesion and adenosis	DCIS	2	DCIS	2	1.1	N	(-)	involved	mm	I	TisN0M0	0	Positive, 70%	Positive, 50%	Positive, 3+	3		999		Luminal B2	Partial	Excision	(-)			NO	NO	NO	NO
750	F	#REF!	149	67	1.66525	30.1788	Right	3.3									(-)	(-)	IDC	1	IDC	1	3.2	Y	1/18	N	mm	II	T2N1M0	II b	Negative	Negative	Positive, 3+	3		999		HER-2 type	Total	Simple mestectomy	SLNB+ALND			NO	NO	NO	NO
751	F	#REF!	153	70	1.72482	29.903	Left	1.6									Excision	ID with involved margin+DCIS	residual focal IDC+DCIS 5%	5	IDC	1	1.8	Y	1/5	N	mm	III	T1cN1M0	II a	Positive, 50%	Positive, 80%	Positive, 1+	1		999		Luminal B1	Total	Modified radical mestectomy	ALND			NO	NO	NO	NO
752	F	#REF!	161	56	1.58254	21.6041	Left	1.3									CNB	mucinous enoplasm	mucinous carcinoma+intraductal papilloma	11	mucinous	11	1.2	N	0/2	N	mm	I	T1cN0M0	I	Positive, 90%	Positive, 90%	Negative	N		999		Luminal A	Partial	Partial mestectomy	SLNB			YES	NO	NO	YES	2015-08-28	left breast
753	F	#REF!					Left	999.0									CNB	invasive carcinoma	IDC	1	IDC	1	3.5	N	0/27	N	mm	III	T2N0M0	II a	Negative	Negative	Positive, 1+	1		999		TNBC	Partial	Partial mestectomy	SLNB+ALND			NO	NO	NO	NO
754	F	#REF!	165	60	1.65831	22.0386	Left	5.06									CNB	IDC	IDC	1	IDC	1	2.5	Y	2/5	N	mm	II	T2N0M0	II a	Positive, 50%	Positive, 30%	Positive, 3+	3		999		Luminal B2	Total	Modified radical mestectomy	ALND			NO	YES	NO	YES	2010-03-11	left axillary
755	F	#REF!	147	58	1.53894	26.8407	Right	1.4									CNB	IDC	IDC	1	IDC	1	1.8	N	0/8	N	mm	III	T1cN0M0	I	Positive, 90%	Positive, 30%	Positive, 1+	1		999		Luminal B1	Partial	Partial mestectomy	SLNB+ALND			NO	NO	NO	NO
756	F	#REF!	161	65	1.70498	25.0762	Left	999.0									Excision	IDC+DCIS	IDC+DCIS 15%+lymphatic tumor emboli	5	IDC+DCIS	5	2.2	N	0/2	N	mm	III	T2N0M0	II a	Positive, 60%	Positive, 80%	Positive, 1+	1		999		Luminal B1	Partial	Partial mestectomy	SLNB			NO	NO	NO	NO
757	F	#REF!	156	48	1.44222	19.7239	Left	1.0									CNB	IDC	IDC+DCIS 10%	5	IDC+DCIS	5	1.4	N	0/1	N	mm	I	T1cN0M0	I	Positive, 90%	Positive, 90%	Positive, 1+	1		999		Luminal A	Total	Simple mestectomy	SLNB			NO	YES	NO	NO
758	F	#REF!	154	56	1.54776	23.6128	Right	1.2									CNB	IDC	IDC+DCIS 10%	5	IDC+DCIS	5	1.2	N	0/1	N	mm	I	T1cN0M0	I	Positive, 90%	Positive, 90%	Negative	N		999		Luminal A	Total	Simple mestectomy	SLNB			NO	NO	NO	NO
759	F	#REF!	170	63	1.72482	21.7993	Left	999.0									CNB	IDC+DCIS	IDC+DCIS 30%	5	IDC+DCIS	5	1.2	Y	1/21	N	mm	I	T1cN1M0	II a	Positive, 90%	Positive, 90%	Positive, 1+	1		999		Luminal A	Total	Modified radical mestectomy	SLNB+ALND			NO	NO	NO	NO
760	F	#REF!	165	51	1.52889	18.7328	Right	1.8									CNB	IDC+DCIS	IDC+DCIS 10%	5	IDC+DCIS	5	1.7	Y	3/30	N	mm	I	T1cN1M0	II a	Positive, 80%	Positive, 95%	Positive, 2+	2		999		Luminal A	Partial	Partial mestectomy	SLNB+ALND			NO	NO	NO	NO
761	F	#REF!	158	52	1.5107	20.83	Left	1.11									CNB	IDC	IDC+DCIS 5%	5	IDC	1	1.1	N	0/2	N	mm	I	T1cN0M0	I	Positive, 90%	Positive, 90%	Positive, 2+	2		999		Luminal A	Partial	Partial mestectomy	SLNB			NO	NO	MO	NO
762	F	#REF!	155	58	1.58026	24.1415	Right	1.91									CNB(by何醫院)	IDC	IDC	1	IDC	1	2.1	N	0/6	N	mm	II	T2N0M0	II a	Positive, 90%	Positive, 90%	Positive, 2+	2		999		Luminal A	Total	Modified radical mestectomy	SLNB+ALND			NO	YES	NO	NO
763	F	#REF!	168	62	1.70098	21.9671	Left	999.0									mammatome	DCIS	DCIS	2	DCIS	2	0.2	N	0/3	N	mm	II	TisN0M0	0	Positive	Positive	Positive, 3+	3		999		Luminal B2	Partial	Partial mestectomy	SLNB			NO	NO	NO	NO
764	F	#REF!	157	58	1.59042	23.5304	Right	999.0									CNB	IDC	IDC	1	IDC	1	2.5	Y	5/6	N	mm	I	T2N2M0	III a	Positive, 90%	Negative	Positive, 2+	2		999		Luminal A	Total	Simple mestectomy	ALND			NO	NO	NO	NO
765	F	#REF!	160	58	1.60555	22.6562	Right	2.66									CNB	DCIS	DCIS	2	DCIS	2	2.8	N	0/1	N	mm	II	TisN0M0	0	Negative	Positive, 50%	Positive, 3+	3		999		Luminal B2	Total	Simple mestectomy	SLNB			NO	NO	NO	NO
766	F	#REF!	160	58	1.60555	22.6562	Left	2.0									CNB	IDC+DCIS	IDC+DCIS 20%	5	IDC+DCIS	5	1.2	N	0/4	N	mm	III	T1cN0M0	I	Positive, 80%	Positive, 70%	Positive, 1+	1		999		Luminal B1	Partial	Partial mestectomy	SLNB+ALND			NO	NO	NO	NO
767	F	#REF!	147	37	1.22916	17.1225	Right	10.0									CNB	IDC	IDC+DCIS 20%+Paget's disease	5	IDC+DCIS	5	3.2	N	0/20	N	mm	II	T2N0M0	II a	Positive, 50%	Positive, 40%	Negative	N		999		Luminal A	Total	Modified radical mestectomy	ALND			YES	YES	YES	YES	2010-06-29	chest wall, right
768	F	#REF!	168	60	1.67332	21.2585	Left	2.0									CNB	atypical ductal hyperplasia	DCIS	2	DCIS	2	0.5	N	(-)	involved	mm	I	TisN0M0	0	Positive, 80%	Positive, 90%	Positive, 1+	1		999		Luminal A	Partial	Partial mestectomy	(-)			NO	NO	NO	NO
769	F	#REF!	150	61	1.59426	27.1111	Left	2.0									Excision	papillary DCIS with very closed margin	DCIS	2	DCIS	2	1.8	N	0/2	N	mm	II	TisN0M0	0	Positive, 80%	Positive, 90%	Positive, 1+	1		999		Luminal A	Partial	Partial mestectomy	SLNB			NO	NO	NO	NO
770	F	#REF!	161	66	1.71804	25.462	Left	2.7									Excision	papillary carcinoma	intraductal papilloma		intraductal papilloma		999.0	N	0/3	N	mm	999	TisN0M0	0	Positive, 90%	Positive, 90%	Positive, 1+	1		999		Luminal A	Partial	Partial mestectomy	SLNB			NO	NO	NO	NO
771	F	#REF!	160	67.7	1.73461	26.4453	Left	3.5									CNB	atypical papillary lesion with DCIS	invasive papillary carcinoma+DCIS 10%	12	papillary	12	3.7	N	0/5	N	mm	I	T2N0M0	II a	Positive, 80%	Positive, 85%	Positive, 1+	1		999		Luminal A	Total	Simple mestectomy	SLNB+ALND			NO	NO	NO	NO
772	F	#REF!	160	55	1.56347	21.4844	Right	2.11									CNB	IDC+DCIS	IDC+DCIS 10% with margin not free	5	IDC+DCIS	5	2.3	Y	3/11	involved	mm	II	T2N1M0	II b	Positive, 20%	Positive, 50%	Positive, 3+	3		999		Luminal B2	Partial	Partial mestectomy	SLNB+ALND			NO	YES	YES	NO
773	F	#REF!	154	62	1.62856	26.1427	Right	1.33									Excision	DCIS with positive margin	residual DCIS+LCIS	9	DCIS+LCIS	9	1.15	N	0/8	N	mm	II	T1cN0M0	I	Positive, 20%	Positive, 70%	Positive, 1+	1		999		Luminal A	Partial	Partial mestectomy	SLNB+ALND			NO	NO	NO	NO
774	F	#REF!	154	54	1.51987	22.7694	Right	1.32									Excision	IDC+DCIS	IDC+DCIS 10%	5	IDC+DCIS	5	1.5	N	0/13	N	mm	I	T1cN0M0	I	Positive, 95%	Negative	Positive, 3+	3		999		Luminal B2	Total	Modified radical mestectomy	ALND			NO	NO	NO	NO
775	F	#REF!	160	60	1.63299	23.4375	Right	2.4									CNB	invasive carcinoma with mucinous component	mucinous carcinoma	11	mucinous	11	3.3	N	52/52	N	mm	I	T2N3M0	III c	Negative	Positive, 20%	Positive, 3+	3		999		Luminal B2	Partial	Partial mestectomy	ALND			YES	YES	NO	YES	2010-11-04	right breast
776	F	#REF!	156	73	1.77858	29.9967	Left	1.6									CNB	IDC	IDC+DCIS <5%	5	IDC	1	2.0	N	0/1	involved	mm	II	T2N0M0	I	Positive, 85%	Positive, 29%	Negative	N		999		Luminal A	Partial	Partial mestectomy	SLNB			NO	NO	NO	NO
777	F	#REF!	147	48	1.4	22.213	Left	999.0									mammatome	DCIS with microcalcification	DCIS	2	DCIS	2	1.5	N	(-)	N	mm	II	TisN0M0	0	Positive, 30%	Positive, 10%	Positive, 3+	3		999		Luminal B2	Partial	Partial mestectomy	(-)			NO	NO	YES	NO
778	F	#REF!	157	51	1.49136	20.6905	Right	8.0									CNB	IDC	IDC	1	IDC	1	5.6	Y	8/11	N	mm	I	ypT3N2M0	III a	Positive, >90%	Positive, 50%	Positive, 1+	1		999		Luminal A	Total	Modified radical mestectomy	SLNB+ALND			YES	YES	NO	YES	2012-02-27	chest wall, right
779	F	#REF!	152	50	1.45297	21.6413	Left	3.89									CNB	IDC	IDC+Paget's disease		IDC	1	3.8	Y	3/3	N	mm	II	T2N1M0	II b	Positive, 80%	Positive, 80%	Positive, 1+	1		999		Luminal A	Total	Modified radical mestectomy	ALND			YES	YES	NO	YES	2014-07-22	breast, left
780	F	#REF!	162	51.4	1.52086	19.5854	Left	1.67									CNB(by署豐)	mucinous carcinoma	mucinous carcinoma	11	mucinous	11	1.5	N	0/1	N	mm	I	T1cN0M0	I	Positive, 80%	Positive, 90%	Positive, 2+	2		999		Luminal A	Total	Subcutaneous mestectomy	SLNB			NO	NO	NO	NO
781	F	#REF!	158	67	1.7148	26.8386	Right	1.2									CNB	IDC	IDC+DCIS 5%	5	IDC	1	1.8	N		N	mm	II	T1cN0M0	I	Negative	Negative	Positive, 1+	1		999		TNBC	Partial	Partial mestectomy	SLNB			NO	NO	NO	NO
782	F	#REF!	153	70	1.72482	29.903	Right	2.5									Excision(by秀傳)	IDC	residual IDC	1	IDC	1	3.5+0.1	Y	3/16	N	mm	III	T2N1M0	II b	Negative	Positive, 5%	Negative	N		999		Luminal B1	Total	Modified radical mestectomy	SLNB+ALND			NO	NO	NO	NO
783	F	#REF!	167	73	1.84021	26.1752	Left	1.6									CNB	IDC	IDC+DCIS <5%	5	IDC	1	1.7	Y	1/13	N	mm	I	T1cN1M0	I	Positive, >90%	Positive, 70%	Positive, 2+	2		999		Luminal A	Partial	Partial mestectomy	SLNB+ALND			NO	NO	NO	NO
784	F	#REF!	147	59.7	1.56133	27.6274	Right	2.4									CNB	IDC	IDC+DCIS 5%	5	IDC	1	2.5	Y	3/16	N	mm	II	T2N1M0	II b	Positive, 80%	Positive, 90%	Positive, 2+	2		999		Luminal A	Total	Modified radical mestectomy	ALND			NO	NO	NO	NO
785	F	#REF!	158	67	1.7148	26.8386	Right	999.0									CNB	IDC	IDC+DCIS 5%	5	IDC	1	2.1	N	0/1	N	mm	II	T2N0M0	II a	Negative	Negative	Positive, 1+	1		999		TNBC	Partial	Partial mestectomy	SLNB			YES	YES	NO	YES	2013-03-30	right chest wall
786	F	#REF!	158	47	1.43624	18.8271	Right	1.86									CNB	infiltrating carcinoma	ILC	3	ILC	3	2.3	Y	2/11	N	mm	II	T2N1M0	II b	Positive, 80%	Positive, 50%	Positive, 1+	1		999	E-cadherin(-)	Luminal A	Total	Modified radical mestectomy	ALND			NO	NO	NO	NO
787	F	#REF!	147	47	1.38534	21.7502	Left	999.0									(-)	(-)	DCIS	2	DCIS	2	1.7	N		close	mm	III	TisN0M0	0	Positive, 90%	Positive, 50%	Positive, 3+	3		999		Luminal B2	Partial	Partial mestectomy	(-)			NO	NO	NO	NO
788	F	#REF!	165	65	1.72603	23.8751	Left	3.2									Excision(by何醫院)	IDC	IDC	1	IDC	1	2.5	N	0/21	N	mm	II	T2N0M0	II a	Positive, 50%	Positive, 40%	Positive, 1+	1		999		Luminal A	Partial	Partial mestectomy	ALND			NO	NO	NO	NO	Recurrence or new development of malignancy should be ruling out in the left upper outer quadrant. Tissue confirmation is necessary.→但病人之後未再回診乳外
789	F	#REF!	154	50	1.46249	21.0828	Left	2.3									CNB	IDC	IDC+DCIS 10%	5	IDC+DCIS	5	1.5	Y	1/20	N	mm	II	T1cN1M0	II a	Positive, 70%	Positive, 90%	Positive, 1+	1		999		Luminal A	Partial	Partial mestectomy	SLNB+ALND			NO	YES	NO	NO
790	F	#REF!	158	56	1.56773	22.4323	Left	1.7									CNB	ductal carcinoma	IDC+DCIS 5%	5	IDC	1	1.5	N	0/2	N	mm	II	T1cN0M0	I	Negative	Positive, 60%	Positive, 2+			999		Luminal A	Partial	Partial mestectomy	SLNB			NO	NO	NO	NO
791	F	#REF!	165	48	1.48324	17.6309	Right	2.34									CNB	IDC+DCIS	IDC+DCIS	5	IDC+DCIS	5	1.1	Y	3/12	N	mm	II	T1cN1M0	II a	Positive	Positive	Positive, 1+			999	E-cadherin(+)	Luminal A	Total	Simple mestectomy	SLNB+ALND			NO	NO	NO	NO
792	F	#REF!	151	79	1.82033	34.6476	Left	1.22									CNB	IDC with focal DCIS	IDC+DCIS<2%	5	IDC	1	2.0	Y	2/22	N	mm	II	T2N0M0	II a	Positive, 90%	Positive, 90%	Positive, 1+			999		Luminal A	Partial	Partial mestectomy	SLNB+ALND			NO	NO	NO	NO
793	F	#REF!	154	66	1.68028	27.8293	Right	999.0									excision(by LMD)	unknow	DCIS	2	DCIS	2		N	0/2	N	mm	999	TisN0M0	0	Positive	Positive	Positive	999		999		Luminal A	Partial	Partial mestectomy	SLNB			NO	NO	NO	NO
794	F	#REF!					Left	999.0									CNB	IDC	invasive papillary carcinoma(pT2)	12	papillary	12	3.2	N	0/17	N	mm	II-III	T2N0M0	II a	Positive, 5%	Negative	Negative			999		Luminal A	Total	Modified radical mestectomy	ALND			NO	YES	NO	NO
795	F	#REF!	157	52	1.50591	21.0962	Left	6.0									CNB	IDC	IDC+DCIS 10%	5	IDC+DCIS	5	3.2	Y	1/9	N	mm	II	T2N0M0	II a	Positive, 50%	Positive, 30%	Positive, 3+			999		Luminal B2	Total	Simple mestectomy	SLNB+ALND			NO	YES	NO	NO
796	F	#REF!	155	58	1.58026	24.1415	Right	1.78									CNB	IDC+DCIS	IDC	1	IDC	1	1.7	Y	1/10	N	mm	II	T1cN1M0	II a	Positive, 90%	Positive, 90%	Positive, 2+, equivocal			999		Luminal A	Total	Modified radical mestectomy	SLNB+ALND			NO	NO	NO	NO
797	F	#REF!	140	50	1.39443	25.5102	Left	2.6									CNB	atypical papillary lesion	low-grade DCIS arising in papilloma	2	DCIS	2	2.2	N	(-)	N	mm	I	TisN0M0	0	Positive	Positive	Positive, 2+			999		Luminal A	Partial	Partial mestectomy	(-)			NO	NO	NO	NO
798	F	#REF!	149	55	1.50877	24.7737	Left	2.8									CNB	IDC	IDC+DCIS 30%	5	IDC+DCIS	5	4.2	N	0/26	N	mm	I	T2N0M0	II a	Positive, 80%	Positive, 80%	Positive, 1+			999		Luminal A	Total	Radical mestectomy	ALND			NO	NO	NO	NO
799	F	#REF!	152	53.8	1.50717	23.286	Left	4.9									CNB	DCIS	IDC(pT1c)+DCIS	5	IDC+DCIS	5	1.8	Y	1/1	N	mm	I	T1cN1M0	II a	Positive, 80%	Positive, 90%	Positive, 2+, equivocal			999		Luminal A	Total	Simple mestectomy	SLNB			NO	NO	NO	NO
800	F	#REF!	161	54	1.55403	20.8325	Right	999.0									mammatome	DCIS with microcalcification	residual stypical ductal hyperplasia		DCIS	2	0.7	N	0/1	N	mm	III	TisN0M0	0	Positive, 90%	Positive, 100%	Positive, 2+			999		Luminal A	Partial	Partial mestectomy	SLNB			NO	NO	NO	NO
801	F	#REF!	155	41.7	1.33993	17.3569	Left	10.0									CNB	IDC	IDC+DCIS <5%	5	IDC	1	7.3	N	0/13	N	mm	III	T3N0M0	II b	Positive, 90%	Positive, <10%	Positive, 1+			999		Luminal B1	Total	Modified radical mestectomy	ALND			YES	YES	YES	YES	2018-02-27	chest wall, left
802	F	#REF!	144	54	1.46969	26.0417	Right	999.0									mammatome	DCID	DCIS	2	DCIS	2	0.4	N	0/1	N	mm	II	TisN0M0	0	Positive, 85%	Positive, 60%	Positive, 3+	3		999		Luminal B2	Total	Simple mestectomy	SLNB			NO	NO	NO	NO
803	F	#REF!	166	59	1.64941	21.4109	Left	2.5									CNB	IDC	IDC+DCIS 5%	5	IDC	1	2.5	N	0/1	N	mm	II	T2N0M0	II a	Positive, 70%	Positive, 70%	Positive, 2+, equivocal			999		Luminal A	Partial	Partial mestectomy	SLNB			NO	YES	NO	NO
804	F	#REF!	152	53.8	1.50717	23.286	Right	1.8									CNB	invasive carcinoma	IDC+DCIS 30%+Peget's disease	5	IDC+DCIS	1	1.6	N	0/19	N	mm	II	T1cN0M0	I	Negative	Negative	Positive, 3+			999		HER-2 type	Total	Modified radical mestectomy	ALND			NO	YES	NO	NO
805	F	#REF!	158	48	1.45144	19.2277	Left	2.7									CNB	IDC	IDC	1	IDC	1	2.3	N	0/5	N	mm	II	T2N0M0	II a	Negative	Positive, 30%	Negative			999		Luminal A	Total	Nipple-sparing mestectomy	SLNB			NO	YES	NO	NO
806	F	#REF!	145	59	1.54155	28.0618	Right	1.4									CNB	DCIS	IDC+DCIS 90%	5	IDC+DCIS	5	0.5	N	0/3	N	mm	I	T1bN0M0	I	Positive, 75%	Positive, 60%	Positive, 2+, equivocal			999		Luminal A	Total	Simple mestectomy	SLNB			NO	NO	NO	NO
807	F	#REF!	151	53	1.49099	23.2446	Right	2.3									CNB	IDC	IDC+DCIS 50%	5	IDC+DCIS	5	2.3	N	0/10	N	mm	III	T2N0M0	II a	Negative	Positive, 10%	Negative			999		Luminal A	Total	Simple mestectomy	SLNB+ALND			YES	NO	NO	YES	2011-10-12	right breast,right Rotter's node
808	F	#REF!	158	51	1.49611	20.4294	Right	2.37									CNB	IDC	IDC	1	IDC	1	1.1	N	0/5	N	mm	II	T1cN0M0	I	Negative	Positive, 70%	Positive, 1+			999		Luminal A	Total	Modified radical mestectomy	SLNB+ALND			YES	YES	NO	YES	2010-11-15	right chest wall
809	F	#REF!	153	48	1.42829	20.5049	Left	2.8									CNB	IDC+ILC	IDC+DCIS	5	IDC+DCIS	5	2.1	N	0/1	N	mm	II	T2N0M0	II a	Positive, 90%	Positive, 90%	Positive, 1+			999		Luminal A	Total	Simple mastectomy	SLNB			NO	NO	NO	NO
810	F	#REF!	158	55	1.55367	22.0317	Left	999.0									nipple excision	Paget's disease	Paget's disease+DCIS		Paget's disease+DCIS		3.5	N	0/1	N	mm	III	T2N0M0	II a	Negative	Positive, 40%	Positive, 1+			999		Luminal A	Total	Simple mastectomy	SLNB			NO	NO	NO	NO
811	F	#REF!	155	50	1.46723	20.8117	Left	2.5									CNB	IDC	IDC+DCIS 5%	5	IDC	1	1.5	N	0/5	N	mm	II	T1cN0M0	I	Positive, 80-90%	Positive, 50-60%	Positive, 2+, equivocal			999		Luminal A	Total	Modified radical mastectomy	ALND			NO	YES	NO	NO
812	M	#REF!	164	64	1.7075	23.7954	Left	1.0									CNB	IDC	IDC	1	IDC	1	1.3	Y	1/4	N	mm	II	T1cN1M0	II a	Positive, >90%	Positive, >90%	Positive, 1+			999		Luminal A	Partial	Partial mastectomy	SLNB+ALND			NO	NO	NO	NO
813	F	#REF!	158	68	1.72755	27.2392	Right	1.3									CNB	IDC+DCIS	IDC+DCIS	5	IDC+DCIS	5	2.7	N	0/1	N	mm	II	T2N0M0	II a	Positive, 70%	Positive, 70%	Positive, 2+, equivocal			999		Luminal A	Partial	Partial mastectomy	SLNB			NO	NO	NO	NO
814	F	#REF!	158	47	1.43624	18.8271	Right	1.3									CNB	DCIS	IDC+DCIS	5	IDC+DCIS	5	0.1	N	0/3	N	mm	III	T1micN0M0	I	Positive, 2+	Positive, 1+	Positive, 1+			999	p63(+)	Luminal B1	Partial	Partial mastectomy	SLNB			NO	NO	NO	NO
815	F	#REF!	153	42	1.33604	17.9418	Right	5.0									CNB	DCIS	DCIS	2	DCIS	2	6.5	N	0/2	N	mm	II	TisN0M0	0	Positive, 70%	Positive, <5%	Positive, 2+			999		Luminal A	Total	Modified radical mastectomy	SLNB			NO	NO	NO	NO
816	F	#REF!	156	50	1.47196	20.5457	Left	0.78									CNB	DCIS	DCIS with microinvasive carcinoma(<1mm)	5	IDC+DCIS	5	0.1	N	0/4	N	mm	II	T1micN0M0	I	Negative	Negative	Positive, 2+, equivocal			999		TNBC	Total	Simple mastectomy	SLNB			NO	NO	NO	NO
817	F	#REF!	155	57	1.56658	23.7253	Right	1.5									CNB	IDC	IDC+DCIS 5%	5	IDC	1	1.9	N	0/13	N	mm	II	T1cN0M0	I	Negative	Positive, <10%	Positive, 1+			999		Luminal A	Partial	Partial mastectomy	ALND			NO	NO	NO	NO
818	F	#REF!					Right	5.7									CNB	IDC	IDC+DCIS	5	IDC+DCIS	5	5.1	Y	4/17	N	mm	III	T3N2M0	III a	Negative	Negative	Positive, 3+			999		HER-2 type	Total	Modified radical mastectomy	ALND			YES	YES	NO	YES	2011-01-24	right breast
819	F	#REF!	162	68	1.74929	25.9107	Left	0.9									CNB(by秀傳)	IDC	IDC+DCIS 80%	5	IDC+DCIS	5	0.4	N	0/4	N	mm	II	T1N0M0	I	Positive, >90%	Positive, >90%	Positive, 1+			999		Luminal A	Partial	Partial mastectomy	ALND			NO	NO	NO	NO
820	F	#REF!	153	77	1.80901	32.8933	Right	2.0									CNB(by何醫院)	no record	IDC+DCIS 10%	5	IDC+DCIS	5	3.2	Y	1/19	N	mm	II	T2N1M0	II b	Negative	Positive, 30%	Positive, 2+, equivocal			999		Luminal A	Partial	Partial mastectomy	SLNB+ALND			NO	NO	NO	NO
821	F	#REF!	154	55	1.53388	23.1911	Right	2.1									CNB	IDC+DCIS	IDC+DCIS 20%	5	IDC+DCIS	5	5.5	Y	9/26	N	mm	II	T3N2M1	IV	Negative	Negative	Positive, 3+			999		HER-2 type	Total	Modified radical mastectomy	ALND			NO	YES	NO	NO
822	F	#REF!	160	59	1.61933	23.0469	Left	999.0									mammatome biopsy	DCIS	residual DCIS	2	DCIS	2	0.5	N	0/3	N	mm	II	T1bN0M0	I	Positive, 80%	Positive, 80%	Positive, 1+			999		Luminal A	Partial	Partial mastectomy	SLNB			NO	NO	NO	NO
823	F	#REF!	160	58	1.60555	22.6562	Right	1.62									CNB	IDC	IDC+DCIS 10%	5	IDC+DCIS	5	2.7	Y	8/20	N	mm	II	T2N2M0	III a	Positive, 90%	Positive, 95%	Positive, 3+			999	E-cadhernin(+)	Luminal B2	Partial	Partial mastectomy	ALND			NO	NO	NO	NO
824	F	#REF!	157	60	1.61761	24.3418	Right	4.1									CNB	atypical ductal hyperplasia with microcalcification	DCIS with microcalcification	2	DCIS	2	4.3	N	(-)	involved	mm	II	TisN0M0	0	Positive, 50%	Positive, 70%	Positive, +			999		Luminal A	Partial	Partial mastectomy	(-)			NO	NO	NO	NO
825	F	#REF!	157	60	1.61761	24.3418	Right	4.1									post partial mastectomy 4/13		residual DCIS with microinvasive IDC	5	IDC+DCIS	5	<0.1	N	0/1	N	mm	II	T1aN0M0	I	Positive, 90%	Positive, 90%	Positive,1 +			999		Luminal A	Partial	Total mastectomy	SLNB			NO	NO	NO	NO
826	F	#REF!	154	53	1.50573	22.3478	Left	18									CNB/incisional	mucinous carcinoma/papillary lesion with extravasated mucin production	intraductal papillary carcinoma(1.3cm) with focal microinvasion+DCIS+intraductal papilloma		Papillary	12	0.1-0.2	N		N	mm	I	T1aN0M0	I	Positive, 90%	Positive, 95%	Positive, 1+			999		Luminal A	Partial	Partial mastectomy	(-)			NO	NO	NO	NO
827	F	#REF!	154	53	1.50573	22.3478	Left	1.8									Excision	papillary lesion with extravasated mucin production	intraductal papillary carcinoma+DCIS+intradictal papilloma				999.0	N	0/5	N	mm	I	T1aN0M0	I	Positive, 90%	Positive, 95%	Positive, 1+	1		999		Luminal A	Total	Nipple-sparing mestectomy	SLNB+ALND			NO	NO	NO	NO
828	F	#REF!	160	52	1.52023	20.3125	Right	999.0									mammotome(by署豐)	DCIS	DCIS	2	DCIS	2	1.0	N	0/1	involved	mm	II	TisN0M0	0	Positive, 1+	Positive, 3+	Positive, 2+, equivocal			999	p63(-)/cytokeratin(-)	Luminal A	Partial	Partial mastectomy	SLNB			YES	NO	NO	YES	2019-05-22	Breast, right
829	F	#REF!	155	65	1.6729	27.0552	Left	1.51									CNB	IDC	IDC	1	IDC	1	2.5	Y	2/19	N	mm	II	T2N1M0	II b	Positive, 1+	Positive, 3+	Positive, 1+			999		Luminal A	Partial	Partial mastectomy	SLNB+ALND			NO	NO	NO	NO
830	F	#REF!	161	61.8	1.66248	23.8417	Right	999.0									excision(by何醫院)	IDC	IDC+residual DCIS	5	IDC+DCIS	5	no residual IDC	N	0/14	N	mm	999	T2N0M0	II a	Positive, 80%	Positive, 60%	Positive, 2+, equivocal			999		Luminal A	Partial	Partial mastectomy	ALND			NO	NO	NO	NO
831	F	#REF!	157	74	1.79645	30.0215	Right	1.5									CNB	fibroepithelial lesion/	malignant phyllodes tumor		malignant phyllodes tumor		2.5	N		involved	mm	999	T2N0M0	II a	999	999	999			999		999	Partial	Excision	(-)			NO	NO	NO	NO
832	F	#REF!	143	57	1.50471	27.8742	Right	1.92									excision(by二基)	DCIS with margin involved	DCIS	2	DCIS	2	4.5	N	0/4	N	mm	III	TisN0M0	0	Negative	Negative	Positive, 3+			999		HER-2 type	Total	Simple mastectomy	SLNB			NO	NO	NO	NO
833	F	#REF!	155	53	1.51061	22.0604	Right	999.0									CNB	IDC+DCIS	IDC+DCIS 75%	5	IDC+DCIS	5	0.8	N	0/1	N	mm	II	T1bN0M0	I	Positive, >90%	Negative	Positive, 2+, equivocal			999		Luminal A	Total	Simple mastectomy	SLNB			NO	NO	NO	NO
834	F	#REF!	160	56	1.57762	21.875	Left	1.59									CNB	IDC	IDC+DCIS 5%	5	IDC	1	1.5	N	0/4	N	mm	II	T1cN0M0	I	Positive, 90%	Positive, 90%	Positive, 2+, equivocal			999		Luminal A	Partial	Partial mastectomy	SLNB			NO	NO	NO	NO
835	F	#REF!	150	53	1.48605	23.5556	Right	1.56									CNB	IDC+focal DCIS	IDC+DCIS 50%	5	IDC+DCIS	5	2.5	N	0/7	N	mm	II	T2N0M0	II a	Positive, 3+	Positive, 3+	Positive, 2+, equivocal			999		Luminal A	Total	Modified radical mastectomy	ALND			NO	NO	NO	NO
836	F	#REF!	155	50	1.46723	20.8117	Left	999.0									mammotome	DCIS	DCIS	2	DCIS	2	0.4	N	0/1	N	mm	II	TisN0M0	0	Positive, 3+	Positive, 2+	Positive, 2+, equivocal			999	p63(-)/cytokeratin34βE12(-)	Luminal A	Partial	Partial mastectomy	SLNB			NO	NO	NO	NO
837	F	#REF!	162	65	1.71026	24.7676	Right	1.0									excision	DCIS+focal invasive ductal carcinoma	redidual DCIS+granulation tissue		DCIS	2	0.15	N		close	mm	II	T1aN0M0	I	Positive, 90%	Negative	Positive, 1+			999		Luminal A	Partial	Partial mastectomy	SLNB			YES	YES	NO	YES	2012-10-02	right axillary
838	F	#REF!	156	52	1.50111	21.3675	Right	2.2									CNB	IDC	IDC+DCIS 5%	5	IDC	1	1.8	Y	4/17	N	mm	III	T1cN2M0	III a	Positive, 90%	Negative	Positive, 3+			999		Luminal B2	Total	Modified radical mastectomy	ALND			NO	YES	NO	NO
839	F	#REF!	149	59	1.56267	26.5754	Left	3.53									CNB	IDC	IDC	1	IDC	1	2.8	N	0/20	N	mm	III	T2N0M0	II a	Negative	Positive, 20%	Negative			999		Luminal A	Total	Modified radical mastectomy	ALND			NO	NO	NO	NO
840	F	#REF!	156	69	1.72916	28.3531	Left	1.7									CNB	IDC	IDC+DCIS 5%	5	IDC	1	1.6	N	0/1	N	mm	II	T1cN0M0	I	Positive, 95%	Positive, 15%	Positive, 1+			999	E-cadhernin(+)	Luminal A	Partial	Partial mastectomy	SLNB			NO	NO	NO	NO
841	F	#REF!	147	57	1.52561	26.3779	Left	2.99									CNB(by中榮)	IDC	IDC+DCIS 10%	5	IDC+DCIS	5	3.0	Y	19/24	N	mm	II	T2N3M1	IV	Positive, 50%	Positive, 40%	Positive, 3+			999		Luminal B2	Total	Modified radical mastectomy	ALND			YES	NO	NO	YES	2018-12-05	left axillary
842	F	#REF!	154	56	1.54776	23.6128	Right	1.04									excision(by佑民)	DCIS	residual DCIS	2	DCIS	2	2.5	N	0/3	N	mm	II	TisN0M0	0	Negative	Positive, 1+	Positive, 1+			999		Luminal A	Partial	Partial mastectomy	SLNB			NO	NO	NO	NO
843	F	#REF!	156	77.4	1.83139	31.8047	Left	10.0									CNB	IDC	IDC	1	IDC	1	5.3	Y	9/13	N	mm	III	T3N3M1	IV	Positive, 10%	Positive, 60%	Positive, 2+, equivocal			999		Luminal B1	Total	Modified radical mastectomy	ALND			NO	YES	NO	NO
844	F	#REF!	160	64	1.68655	25	Left	1.6									CNB	IDC	IDC+DCIS 5%	5	IDC	1	1.5	Y	7/33	N	mm	I	T1cN2M0	III a	Positive, 90%	Positive, 40%	Positive, 1+			999		Luminal A	Total	Modified radical mastectomy	ALND			NO	NO	NO	NO
845	F	#REF!	158	68	1.72755	27.2392	Left	1.4									CNB	IDC	IDC+DCIS 5%	5	IDC	1	2.9	Y	1/22	N	mm	II	T2N1M0	II b	Positive, 95%	Positive, 95%	Positive, 1+			999		Luminal A	Partial	Partial mastectomy	SLNB+ALND			NO	YES	NO	NO
846	F	#REF!	158	66	1.70196	26.4381	Left	2.5									CNB	IDC	IDC+DCIS 10%	5	IDC+DCIS	5	2.5	Y	20/21	N	mm	II	T2N3M0	III c	Positive, 40%	Positive, 90%	Positive, 3+			999		Luminal B2	Total	Modified radical mastectomy	ALND			NO	YES	NO	NO
847	F	#REF!	162	61.5	1.66358	23.4339	Left	999.0									CNB	IDC	IDC+DCIS 5%	5	IDC	1	4.4	Y	2/13	N	mm	I	T2N1M0	II b	Positive, 90%	Positive, 70%	Positive, 2+, equivocal			999		Luminal A	Total	Subcutaneous mastectomy	SLNB+ALND			NO	YES	NO	NO
848	F	#REF!	159	52	1.51548	20.5688	Left	3.16									CNB	IDC	IDC+DCIS 5%	5	IDC	1	2.3	Y	4/10	N	mm	II	T2N2M0	III a	Positive, 90%	Positive, 90%	Positive, 1+			999		Luminal A	Partial	Partial mastectomy	ALND			NO	NO	NO	NO
849	F	#REF!	153	60	1.59687	25.6312	Left	3.0									CNB	IDC	IDC+DCIS 5%	5	IDC	1	4.2	Y	2/19	N	mm	II	T2N1M0	II b	Positive, 90%	Positive, 10%	Positive, 1+			999		Luminal A	Total	Modified radical mastectomy	ALND			NO	NO	YES	NO
850	F	#REF!	149	65	1.64021	29.278	Left	1.0									mammotome	DCIS with microcalcification	IDC+DCIS 50%	5	IDC+DCIS	5	1.0	N	0/3	N	mm	II	T1N0M0	I	Negative	Negative	Positive, 2+, equivocal			999		TNBC	Total	Simple mastectomy	ALND			NO	NO	NO	NO
851	F	#REF!	149	65	1.64021	29.278	Right	999.0									excision	IDC	residual IDC+DCIS 5%	5	IDC	1	0.7	Y	1/9	N	mm	II	T1bN0M0	I	Positive, 90%	Positive, 90%	Positive, 2+, equivocal			999		Luminal A	Partial	Partial mastectomy	SLNB+ALND			NO	NO	NO	NO
852	F	#REF!	160	72	1.78885	28.125	Left	1.8									CNB	IDC	IDC+DCIS 50%	5	IDC+DCIS	5	2.1	N	0/1	N	mm	II	T2N0M0	II a	Negative	Negative	Positive, 3+			999		HER-2 type	Total	Simple mastectomy	SLNB			NO	NO	NO	NO
853	F	#REF!	165	50	1.51383	18.3655	Left	2.06									CNB	fibroepithelial lesion favor phyllodes tumor	malignant phyllodes tumor		malignant phyllodes tumor		999.0	N		N	mm	999	T2N0M0	II a	999	999	999	999		999		999	Partial	Partial mastectomy	(-)			YES	NO	NO	YES	2009-05-22	left breast
854	F	#REF!	162	51	1.51493	19.433	Right	0.72									mammotome	IDC+DCIS	IDC+DCIS 50%	5	IDC+DCIS	5	1.2	Y	1/2	N	mm	I	T1cN1M0	II a	Positive, 85%	Negative	Positive, 1+			999		Luminal A	Total	Simple mastectomy	SLNB			NO	NO	NO	NO
855	F	#REF!	150	82.7	1.8563	36.7556	Left	13									excision	IDC	IDC	1	IDC	1	1.2	Y	4/36	N	mm	I	T1cN2M0	III a	Positive, 90%	Positive, 30%	Positive, 1+			999		Luminal A	Total	Modified radical mastectomy	ALND			NO	NO	NO	NO
856	F	#REF!	160	52	1.52023	20.3125	Left	1.05									mammotome	DCIS	residual DCIS	2	DCIS	2	0.9	N	0/3	N	mm	II	TisN0M0	0	Positive, 90%	Positive, 80%	Positive, 3+			999		Luminal B2	Partial	Partial mastectomy	SLNB			NO	NO	NO	NO
857	F	#REF!	155	44	1.37639	18.3143	Right	1.58									CNB	IDC	IDC+DCIS 10%	5	IDC+DCIS	5	1.7	N	0/2	N	mm	II	T1cN0M0	I	Positive, 90%	Positive, 90%	Positive, 1+			999		Luminal A	Partial	Partial mastectomy	SLNB			NO	NO	NO	NO
858	F	#REF!	160	52	1.52023	20.3125	Left	3.54									CNB	IDC	IDC+DCIS 1%	5	IDC	1	3.2	Y	1/15	N	mm	III	T2N1M0	II b	Negative	Positive, 10%	Positive, 3+			999		Luminal B2	Total	Modified radical mastectomy	ALND			NO	YES	NO	NO
859	F	#REF!	158	59	1.60918	23.634	Left	0.92									CNB	DCIS	DCIS with microinvasive carcinoma(<1mm)+fibrocystic change	5	IDC+DCIS	5	0.1	N	0/1	N	mm	III	T1aN0M0	I	Negative	Positive, 40%	Positive, 3+			999	p63(+)	Luminal A	Total	Simple mastectomy	SLNB			NO	NO	NO	NO
860	F	#REF!	158	69	1.74021	27.6398	Left	0.69									CNB	IDC	IDC+DCIS 10%+fibroadenoma	5	IDC+DCIS	5	1.3	N	0/1	N	mm	I	T1cN0M0	I	Positive, 80%	Positive, 90%	Postivie, 1+			999		Luminal A	Partial	Partial mastectomy	ALND			NO	NO	NO	NO
861	F	#REF!	163	55	1.57806	20.7008	Left	999.0									Excision	mucinous carcinoma with margin involved	no residual mucinous carcinoma	11	mucinous carcinoma	11	1.1	N	0/1	N	mm	II	T1cN0M0	I	Positive, 3+	Positive, 3+	Positive, 1+			999		Luminal A	Partial	Partial mastectomy	SLNB			NO	NO	NO	NO
862	F	#REF!	153	76	1.79722	32.4661	Right	999.0									CNB	IDC	IDC	1	IDC	1	3.5	Y	8/18	N	mm	II	T2N2M0	III a	Negative	Positiv,e 20%	Positive, 1+			999		Luminal A	Total	Modified radical mastectomy	ALND			NO	YES	NO	NO
863	F	#REF!	158	45	1.40535	18.026	Right	1.3									CNB	IDC	IDC+DCIS 5%	5	IDC	1	2.2	N	0/2	N	mm	II	T2N0M0	II a	Negative	Positive, 60%	Positive, 1+			999		Luminal A	Partial	Partial mastectomy	SLNB			NO	NO	NO	NO
864	F	#REF!	163	55	1.57806	20.7008	Left	5.2									CNB	1.DCIS 2.atypical papillary lesion	1.intraductal papillomatosis with focal DCIS and microinvasion 2.DCIS with microinvasion				0.1	N		N	mm	II	T1aN0M0	I	Positive, 90%	Positive, 90%	Positive, 3+			999		Luminal B2	Total	Modified radical mastectomy	SLNB			NO	NO	NO	NO
865	F	#REF!	150	41	1.30703	18.2222	Left	2.57									CNB	DCIS	IDC+DCIS 60%	5	IDC+DCIS	5	1.4	Y	2/18	N	mm	II	T1cN1M0	II a	Negative	Negative	Negative			999		TNBC	Total	Modified radical mastectomy	ALND			NO	YES	NO	NO
866	M	#REF!	167	76	1.87765	27.2509	Left	2.6									CNB	IDC	IDC+DCIS 10%	5	IDC+DCIS	5	3.0	Y	10/21	N	mm	II	T2N3M0	III c	Positive, 2+	Positive, 30%	Positive, 2+, equivocal			999		Luminal A	Total	Modified radical mastectomy	ALND			NO	YES	NO	NO
867	F	#REF!	152	60	1.59164	25.9695	Right	1.99									CNB	IDC	IDC	1	IDC	1	1.1	N	0/2	N	mm	I	T1cN0M0	I	Positive, 70%	Positive, 80%	Positive, 1+			999		Luminal A	Partial	Partial mastectomy	SLNB			NO	NO	NO	NO
868	F	#REF!	154	92	1.98382	38.7924	Right	999.0									CNB	invasive carcinoma	ILC+LCIS+intraductal papilloma with atypia				3.7	Y	19/22	N	mm	999	T2N3M0	III c	Positive, 90%	Positive, 10%	Negative			999		Luminal A	Total	Modified radical mastectomy	ALND			NO	YES	NO	NO
869	F	#REF!	153	62	1.62327	26.4855	Left	999.0									Excision(by若瑟)	IDC	atypical cells		atypical cells		3.5	Y	3/28	N	mm	999	T1cN1M0	II a	Positive, 3+	Positive, 3+	Positive, 3+	3		999		Luminal A	Partial	Partial mastectomy	ALND			NO	NO	NO	NO
870	F	#REF!	154	62	1.62856	26.1427	Right	1.5									CNB	IDC	IDC+focal DCIS 5%	5	IDC	1	3.2	Y	42/44	N	mm	III	T2N3M0	III c	Positive, 90%	Positive, 50%	Positive, 2+, equivocal			999		Luminal B1	Total	Modified radical mastectomy	ALND			NO	YES	YES	NO
871	F	#REF!					Right	999.0									Excision	invasive papillary carcinoma+DCIS	invasive papillary carcinoma+DCIS+intraductal papillomatosis with atypical intraductal hyperplasia		papillary	12	1.4	N	0/9	N	mm	II	T1cN0M0	I	Positive, 90%	Positive, 90%	Positive, 1+			999		Luminal A	Total	Modified radical mastectomy	ALND			NO	NO	NO	NO
872	F	#REF!	158	55	1.55367	22.0317	Right	2.5									CNB	IDC	IDC+DCIS <5%	5	IDC	1	2.8	Y	1/1	N	mm	II	T2N1M0	II b	Positive, 50%	Positive, 70%	Positive, 1+			999		Luminal A	Partial	Partial mastectomy	ALND			NO	NO	NO	NO
873	F	#REF!	158	56	1.56773	22.4323	Left	2.3									CNB	IDC	IDC	1	IDC	1	2.5	Y	1/1	N	mm	II	T2N1M0	II b	Positive, 90%	Positive, 30%	positive, 1+			999		Luminal A	Partial	Partial mastectomy	SLNB			NO	YES	NO	NO
874	F	#REF!	158	56	1.56773	22.4323	Right	999.0									mammotome	IDC	IDC+DCIS 5%	5	IDC	1	0.7	N	0/1	close	mm	I	T1bN0M0	I	Positive, 60%	Positive, 90%	Positive, 1+			999		Luminal A	Partial	Partial mastectomy	SLNB			NO	YES	NO	NO
875	F	#REF!	160	66	1.7127	25.7812	Right	3.5									CNB	DCIS	DCIS	2	DCIS	2	2.5	N	0/6	involved	mm	III	TisN0M0	0	Negative	Positive, 60%	Positive, 3+			999		Luminal B2	Partial	Partial mastectomy	ALND			NO	NO	YES	NO
876	F	#REF!	165	60	1.65831	22.0386	Left	4.0									CNB(by台大雲林分院)	IDC	IDC+DCIS 2%	5	IDC	1	4.6	Y	12/27	N	mm	II	T2N3M0	III c	Positive, 90%	Positive, 60%	Positive, 3+			999		Luminal B2	Total	Modified radical mastectomy	ALND			NO	NO	NO	NO
877	F	#REF!	157	58	1.59042	23.5304	Right	1.44									CNB	DCIS	IDC+DCIS	5	IDC+DCIS	5	<0.1	N	0/3	N	mm	I	T1aN0M0	I	Negative	Positive, 1+	Positive, 3+			999		Luminal A	Partial	Partial mastectomy	ALND			YES	NO	YES	YES	2011-01-17	right breast
878	F	#REF!	157	49	1.46183	19.8791	Left	999.0									CNB	IDC	IDC+DCIS 10% with fibrocystic change	5	IDC+DCIS	5	1.8	N	0/1	N	mm	II	T1cN0M0	I	Positive, 70%	Positive, 60%	Positive, 2+, equivocal			999		Luminal A	Partial	Partial mastectomy	SLNB			NO	YES	NO	NO
879	F	#REF!	158	57	1.58167	22.8329	Left	1.0									mammotome	IDC+DCIS	IDC+DCIS 5%	5	IDC	1	1.5	N	0/2	N	mm	II	T1cN0M0	I	Positive, 90%	Positive, 90%	Positive, 1+			999		Luminal A	Partial	Partial mastectomy	SLNB			NO	NO	NO	NO
880	F	#REF!	154	59.5	1.59539	25.0885	Left	999.0									CNB	DCIS	IDC+DCIS 99%	5	IDC+DCIS	5	0.15	N	0/1	N	mm	I	T1aN0M0	I	Positive, 90%	Positive, 80%	positive, 2+			999		Luminal A	Partial	Partial mastectomy	SLNB			NO	NO	NO	NO
881	F	#REF!	156	52	1.50111	21.3675	Left	2.2									CNB(by雲林台大分院)	DCIS	IDC+DCIS	5	IDC+DCIS	5	0.8	N	0/2	involved	mm	II	T1bN0M0	I	Positive, 100%	Positive, 95%	Positive, 1+			999		Luminal A	Partial	Partial mastectomy	SLNB			NO	NO	NO	NO
882	F	#REF!	158	60	1.62275	24.0346	Left	2.9									CNB	DCIS	IDC+DCIS 20%	5	IDC+DCIS	5	6.0	Y	1/2	N	mm	I	T2N1M0	II b	Positive, 80%	Positive, 10%	Positive, 2+, equivocal			999		Luminal A	Total	Simple mastectomy	ALND			NO	YES	NO	NO
883	F	#REF!	152	59	1.57833	25.5367	Right	1.4									CNB	IDC	IDC+DCIS <5%	5	IDC	1	1.5	Y	1/1	N	mm	II	T1cN1M0	I	Positive, 80%	Positive, 70%	Positive, 1+			999		Luminal A	Total	Simple mastectomy	SLNB			NO	NO	NO	NO
884	F	#REF!	151	53	1.49099	23.2446	Right	999.0									mammotome	DCIS	fibrocystic change		DCIS	2	999.0	N	0/1	N	mm	II	TisN0M0	0	Positive, 3+	Positive, 3+	Positive, 2+	2		999		Luminal A	Partial	Partial mastectomy	SLNB			NO	NO	NO	NO
885	F	#REF!	163	80	1.90321	30.1103	Left	1.59									CNB	IDC	IDC	1	IDC	1	2.2	N	0/3	N	mm	II	T2N0M0	II a	Positive, 60%	Positive, 70%	Positive, 1+			999		Luminal A	Partial	Partial mastectomy	SLNB+ALND			NO	NO	NO	NO
886	F	#REF!	144	57	1.50997	27.4884	Right	1.8									CNB	IDC	IDC+DCIS <5%	5	IDC	1	1.9	N	0/1	N	mm	II	T1cN0M0	I	Negative	Positive, 90%	Positive, 1+			999		Luminal A	Total	Simple mastectomy	SLNB			YES	YES	NO	YES	2014-06-24	right chest wall+right axillary lymph node
887	F	#REF!					Right	999.0									CNB	DCIS	DCIS with microinvasive carcinoma(<1mm)	5	IDC+DCIS	5	0.1	N	0/3	N	mm	III	T1aN0M0	I	Positive, 90%	Positive, 90%	Positive, 2+			999	p63(+)	Luminal A	Partial	Partial mastectomy	ALND			NO	NO	NO	NO
888	F	#REF!	164	61	1.667	22.68	Left	2.6									CNB	fibrocystic change	IDC+DCIS 5%	5	IDC	1	2.4	N	0/1	N	mm	III	T2N0M0	II a	Negative	Positive, 70%	Positive, 3+			999		Luminal B2	Partial	Partial mastectomy	SLNB			NO	NO	NO	NO
889	F	#REF!	154	54	1.51987	22.7694	Left	2.4									CNB	IDC	IDC+DCIS 30%	5	IDC+DCIS	5	4.7	Y	8/19	N	mm	II	T2N3M0	III c	Positive, 90%	Positive, 90%	Positive, 1+			999		Luminal A	Total	Modified radical mastectomy	SLNB+ALND			NO	YES	NO	NO
890	F	#REF!	157	56	1.56276	22.719	Right	999.0									CNB	IDC	IDC	1	IDC	1	4.1	Y	1/5	involved	mm	II	T2N1M0	II b	Positive, 90%	Positive, 60%	Positive, 1+			999		Luminal A	Partial	Partial mastectomy	SLNB			NO	YES	NO	NO
891
892	F	#REF!	156	56	1.55778	23.0112	Right	1.28									CNB	IDC	IDC+DCIS 30%	5	IDC+DCIS	5	1.8	N	0/1	N	mm	II	T1cN0M0	I	Positive, 1+	Positive, 1+	Positive, 3+			999		Luminal B2	Total	Simple mastectomy	SLNB			NO	NO	NO	NO
893	F	#REF!	160	72	1.78885	28.125	Right	3.58									CNB	IDC	IDC	1	IDC	1	2.5	Y	2/13	N	mm	II	T2N1M0	II b	Positive, >90%	Positive, >90%	Positive, 2+, equivocal			999		Luminal A	Total	Modified radical mastectomy	ALND			NO	NO	NO	NO
894	F	#REF!					Left	999.0									CNB	IDC	IDC+DCIS 5%	5	IDC	1	1.7	N	0/6	N	mm	II	T1cN0M0	I	Positive, 80%	Positive, 60%	Positive, 1+			999		Luminal A	Partial	Partial mastectomy	SLNB+ALND			NO	NO	NO	NO
895	F	#REF!	155	75	1.79699	31.2175	Right	20.0									CNB	fibroepithelial lesion with atypical cells favor phyllodes tumor	malignant phyllodes tumor		malignant phyllodes tumor		999.0	N		N	mm	999	999		999	999	999	999		999		999	Partial	Partial mastectomy	(-)			YES	YES	YES	YES	2010-10-27	right breast
896	F	#REF!	156	69	1.72916	28.3531	Right	1.51									CNB	IDC	IDC	1	IDC	1	1.7	Y	14/19	N	mm	II	T1cN3M0	III c	Negative	Positive, 80%	Positive, 3+			999		Luminal B2	Total	Modified radical mastectomy	SLNB+ALND			YES	YES	NO	YES	2010-02-01	right axillary,right low neck
897	F	#REF!	163	75	1.84278	28.2284	Right	3.05									CNB	IDC+DCIS	IDC+DCIS 25%	5	IDC+DCIS	5	3.0	N	0/1	N	mm	II	T2N0M0	II a	Positive, 80%	Positive, 95%	Positive, 3+			999		Luminal B2	Total	Simple mastectomy	SLNB			NO	NO	NO	NO
898	F	#REF!	158	53	1.52516	21.2306	Left	0.9									CNB	IDC	IDC+DCIS 5%	5	IDC	1	1.1	N	0/1	N	mm	III	T1cN0M0	I	Positive, 20%	Postiive, 60%	Positive, 2+, equivocal			999		Luminal B1	Total	Modified radical mastectomy	SLNB			NO	NO	NO	NO
899	F	#REF!	155	79	1.84429	32.8824	Right	2.26									CNB	IDC	IDC+focal DCIS 5%	5	IDC	1	2.3	Y	2/12	N	mm	II	T2N1M0	II b	Positive, 90%	Positive, 90%	Positive, 2+, equivocal			999		Luminal A	Total	Modified radical mastectomy	ALND			NO	NO	NO	NO
900	F	#REF!	161	72	1.79444	27.7767	Left	1.39									CNB	IDC	IDC+DCIS 5%	5	IDC	1	2.5	Y	1/5	N	mm	II	T2N1M0	II b	Positive, 50%	Positive, 80%	Positive, 1+			999		Luminal A	Partial	Partial mastectomy	SLNB+ALND			YES	YES	NO	YES	2015-02-25	left bresat
901	F	#REF!	167	65	1.73646	23.3067	Right	1.19									CNB	DCIS	DCIS and sclerosing adenosis		DCIS	2	2.9	N	0/1	N	mm	II	T2N0M0	II a	Positive, 3+	Positive, 3+	Positive, 2+, equivocal			999		Luminal A	Total	Subcutaneous mastectomy	SLNB			NO	NO	NO	NO
902	F	#REF!	167	59.5	1.66137	21.3346	Right	2.48									CNB	papillary DCIS	invasive papillary carcinoma+DCIS 5%		papillary	12	1.8	Y	1/9	N	mm	999	T1cN1M0	II a	Positive, 80%	Positive, 50%	Positive, 2+, equivocal			999		Luminal A	Partial	Partial mastectomy	SLNB+ALND			YES	YES	NO	YES	2017-04-25	right axilla
903	F	#REF!					Left	1.56									CNB	atypical glands	tubular carcinoma		tubular carcinoma		0.8	N		involved	mm	999	T1bN0M0	I	Positive, 90%	Positive, 90%	Positive, 1+			999		Luminal A	Partial	Excision	(-)			NO	NO	NO	NO
904	F	#REF!	164	62	1.68061	23.0518	Left	1.9									CNB	IDC with mucinous differentiation	IDC+DCIS 5%	5	IDC	1	1.7	N	0/1	N	mm	I	T1cN0M0	I	Positive, 80%	Positive, 80%	Positive, 2+, equivocal			999		Luminal A	Partial	Partial mastectomy	SLNB			YES	YES	NO	YES	2011-10-12	left axillary
905	F	#REF!	154	63	1.64165	26.5643	Left	2.0									CNB	IDC	IDC+DCIS <5%	5	IDC	1	2.3	Y	1/13	N	mm	II	T2N1M0	II b	Positive, 80%	Positive, 60%	Positive, 1+			999		Luminal A	Partial	Partial mastectomy	SLNB+ALND			NO	NO	NO	NO
906	F	#REF!	153	61	1.61012	26.0584	Right	999.0									mammotome	DCIS+microcalcification	atypical ductal hyperplasia		DCIS	2	999.0	N		N	mm	999	TisN0M0	0	Positive,70%	Positive, 40%	Positive, 2+			999		Luminal A	Total	Simple mastectomy	SLNB			NO	NO	YES	NO
907	F	#REF!	148	69	1.68424	31.5011	Left	999.0									CNB(by署彰)	IDC	IDC	1	IDC	1	3.8	Y	30/34	N	mm	II	T2N3M0	III c	Negative	Negative	Positive, 3+			999		HER-2 type	Partial	Partial mastectomy	ALND			NO	NO	NO	NO
908	F	#REF!	152	58	1.56489	25.1039	Left	5.0									CNB	IDC	focal IDC+focal DCIS	5	IDC+DCIS	5	0.4	N	0/8	N	mm	II	T1aN0M0	I	Negative	Positive, 80%	Positive, 3+			999		Luminal B2	Total	Simple mastectomy	ALND			NO	YES	NO	NO
909	F	#REF!	164	76	1.8607	28.257	Right	0.98									CNB	atypical cells	invasive micropapillary carcinoma		invasive micropapillary carcinoma	12	2.1	N		involved	mm	999	T2N0M0	II a	Positive, 80%	Positive, 10%	Positive, 1+			999		Luminal A	Partial	Partial mastectomy	(-)			YES	YES	NO	YES	2009-07-14	right bresat
910	F	#REF!	158	66	1.70196	26.4381	Right	999.0									CNB	IDC	IDC+DCIS 5%	5	IDC	1	3.0	Y	1/17	N	mm	II	T2N1M0	II b	Positive, 80%	Positive, 80%	Positive, 2+, equivocal			999		Luminal A	Total	Modified radical mastectomy	ALND			NO	NO	NO	NO
911	F	#REF!	155	61	1.62061	25.3902	Left	2.0									CNB	IDC+DCIS	IDC+DCIS 10%	5	IDC+DCIS	5	12.0	Y	10/20	N	mm	II	T3N3M0	III c	Positive, 80%	Positive, 80%	Positive, 2+, equivocal			999		Luminal A	Total	Modified radical mastectomy	ALND			NO	YES	NO	NO
912	F	#REF!	158	66	1.70196	26.4381	Right	1.4									CNB	IDC	IDC+DCIS 5%	5	IDC	1	1.8	N	0/1	N	mm	I	T1cN0M0	I	Positive, 80%	Positive, 70%	Positive, 1+			999		Luminal A	Partial	Partial mastectomy	SLNB			NO	NO	NO	NO
913	F	#REF!	154	70.3	1.73415	29.6424	Left	5.2									CNB	IDC	IDC+DCIS 10%	5	IDC+DCIS	5	1.7	N		N	mm	II	T1cN0M0	I	Positive, 70%	Positive, 40%	Positive, 1+			999		Luminal A	Partial	Partial mastectomy	SLNB			NO	NO	NO	NO
914	F	#REF!					Right	1.21									CNB	IDC	IDC	1	IDC	1	1.5	N	0/13	N	mm	II	T1cN0M0	I	Negative	Positive, 40%	Positive, 1+			999		Luminal A	Partial	Partial mastectomy	ALND			NO	NO	NO	NO
915	F	#REF!					Left	1.91									CNB	atypical ductal hyperplasia	DCIS+atypical intraductal papilloma	2	DCIS	2	1.9	N		N	mm	II	TisN0M0	0	Positive, 40%	Positive, 70%	Positive, 2+			999		Luminal A	Partial	Partial mastectomy	(-)			NO	NO	NO	NO
916	F	#REF!	149	71	1.71424	31.9805	Left	999.0									Excision	IDC+DCIS	IDC+DCIS 10%	5	IDC+DCIS	5	1.1	N	0/10	N	mm	II	T1cN0M0	I	Negative	Negative	Positive, 2+, equivocal			999		TNBC	Partial	Partial mastectomy	ALND			NO	NO	NO	NO
917	F	#REF!	152	54	1.50997	23.3726	Right	2.17									CNB	IDC	IDC	1	IDC	1	0.2	Y	2/17	N	mm	III	T1aN1M0	II a	Negative	Positive, 1+	Positive, 1+			999		Luminal A	Total	Modified radical mastectomy	ALND			NO	NO	NO	NO
918	F	#REF!	153	44	1.36748	18.7962	Left	0.95									Excision	IDC	no residual IDC	1	IDC	1	0.5	N	0/5	N	mm	I	T1bN0M0	I	Positive, 85%	Positive, 85%	Positive, 2+, equivocal			999		Luminal A	Partial	Partial mastectomy	SLNB+ALND			NO	NO	NO	NO
919	F	#REF!	153	57	1.55644	24.3496	Left	999.0									Excision(by澄清)	IDC	IDC+DCIS 15%	5	IDC+DCIS	5	2.5	N	0/3	N	mm	II	T2N0M0	II a	Negative	Positive, 20%	Positive, 2+, equivocal			999		Luminal A	Partial	Partial mastectomy	SLNB			NO	NO	NO	NO
920	F	#REF!	145	43	1.31603	20.4518	Left	999.0									mammotome	DCIS+ductal hyperplasia	no residual DCIS	2	DCIS	2		N	0/1	N	mm	999	TisN0M0	0	Positive, 80%	Positive, 40%	Positive, 2+			999		Luminal A	Partial	Partial mastectomy	SLNB			NO	NO	NO	NO
921	F	#REF!	156	65	1.67829	26.7094	Left	1.3									CNB	IDC	IDC	1	IDC	1	1.3	N	0/7	N	mm	II	T1cN0M0	I	Positive, 80%	Positive, 95%	Positive, 2+, equivocal			999		Luminal A	Partial	Partial mastectomy	SLNB+ALND			NO	NO	NO	NO
922	F	#REF!	151	57	1.54623	24.9989	Left	2.81									CNB	IDC	IDC+DCIS 5%	5	IDC	1	2.6	Y	1/16	N	mm	III	T2N1M0	II b	Positive, 60%	Positive, 5%	Positive, 1+			999		Luminal A	Partial	Partial mastectomy	ALND			NO	NO	NO	NO
923	F	#REF!	157	65	1.68366	26.3702	Left	2.55									CNB	DCIS	DCIS	2	DCIS	2	1.8	N		N	mm	III	TisN0M0	0	Positive, 80%	Positive, 80%	Positive, 3+	3		999	p63(+)	Luminal A	Partial	Partial mastectomy	(-)			NO	NO	NO	NO
924	F	#REF!	156	63	1.65227	25.8876	Left	2.04									CNB	IDC	no residual IDC	1	IDC	1	no residual IDC	N	0/2	N	mm	III	ypT0N0M0	0	Negative	Positive, 2+	Positive, 2+			999		Luminal A	Partial	Partial mastectomy	SLNB+ALND			NO	NO	NO	NO
925	F	#REF!	145	44	1.33125	20.9275	Right	2.52									CNB	IDC	IDC	1	IDC	1	2.1	N	0/3	N	mm	III	T2N0M0	II a	Negative	Negative	Positive, 3+			999		HER-2 type	Partial	Partial mastectomy	SLNB+ALND			NO	NO	NO	NO
926	F	#REF!					Right	999.0									CNB	IDC	IDC	1	IDC	1	2.1	Y	7/11	N	mm	II	T2N2M0	III a	Positive, 70%	Positive, 70%	Positive, 2+, equivocal			999		Luminal A	Partial	Quadrantectomy	ALND			NO	YES	NO	NO
927	F	#REF!	162	54	1.55885	20.5761	Left	2.05									CNB	IDC	residual IDC	1	IDC	1	1.2	N	0/19	N	mm	II	T1cN0M0	I	Positive, 50%	Positive, 50%	Positive, 3+			999		Luminal B2	Partial	Partial mastectomy	ALND			YES	NO	NO	YES	2013-07-08	left bresat
928	F	#REF!	160	65.5	1.7062	25.5859	Left	1.34									CNB	invasive carcinoma with adenoid cystic carcinoma feature	adenoid cysic carcinoma		adenoid cysic carcinoma		1.3	N	0/4	N	mm	I	T1cN0M0	I	Negative	Negative	Negative			999		TNBC	Partial	Partial mastectomy	ALND			YES	NO	NO	YES	2015-11-11	left bresat
929	F	#REF!	144	59.5	1.54272	28.6941	Left	999.0									excision	low grade DCIS, focal	IDC+DCIS 20%	5	IDC	5	0.5	N	0/5	N	mm	II	TisN0M0	0	Positive, 95%	Positive, 30%	Positive, 1+			999		Luminal A	Total	Simple mastectomy	ALND			NO	NO	YES	NO
930	F	#REF!	164	72	1.81108	26.7698	Right	2.8									CNB	IDC	IDC	1	IDC	1	2.6	Y	1/10	N	mm	II	T2N1M0	II b	Positive, 60%	Postiive, 50%	Positive, 2+, equivocal			999		Luminal A	Total	Modified radical mastectomy	SLNB+ALND			NO	YES	NO	NO
931	F	#REF!	161	68	1.74388	26.2336	Right	1.3									CNB	IDC	IDC+DCIS 10%	5	IDC+DCIS	5	1.3	N	0/6	N	mm	I	T1cN0M0	I	Positive, 90%	Positive, 20%	Positive, 1+			999	E-cadhernin(+)	Luminal A	Partial	Partial mastectomy	SLNB+ALND			NO	NO	NO	NO
932	F	#REF!	158	52	1.5107	20.83	Left	999.0									mammotome	DCIS	no residual DCIS	2	DCIS	2	999.0	N	(-)	N	mm	II	TisN0M0	0	Negative	Positive, 10%	Positive, 3+	3		999	p63(+)	Luminal B2	Partial	Partial mastectomy	(-)			NO	NO	NO	NO
933	F	#REF!	167	54.5	1.59003	19.5418	Left	1.6									Excision	DCIS with margin involved	no residual DCIS	2	DCIS	2	999.0	N	0/2	N	mm	III	TisN0M0	0	Positive, 20%	Positive, 80%	Positive, 3+	3		999		Luminal B2	Partial	Partial mastectomy	SLNB			NO	NO	NO	NO
934	F	#REF!	150	69	1.69558	30.6667	Left	5.0									CNB	IDC	IDC	1	IDC	1	4.5	N	0/18	N	mm	II	T2N0M0	II a	Positive, 80%	Positive, 5%	Positive, 1+			999		Luminal A	Total	Modified radical mastectomy	SLNB+ALND			NO	NO	NO	NO
935	F	#REF!	158	65	1.68902	26.0375	Left	2.7									CNB	IDC	IDC	1	IDC	1	2.5	Y	2/26	N	mm	II	T2N1M0	II b	Postiive, 30%	Postiive, 30%	Positive, 2+, equivocal			999		Luminal A	Total	Modified radical mastectomy	ALND			NO	NO	NO	NO
936	F	#REF!	153	53	1.50083	22.6409	Right	999.0									CNB	IDC+DCIS	IDC+DCIS 50%	5	IDC+DCIS	5	1.9	Y	1/1	N	mm	II	T1cN1M0	II a	Positive, 90%	Positive, 90%	Positive, 2+, equivocal			999		Luminal A	Total	Subcutaneous mastectomy	SLNB			NO	NO	NO	NO
937	F	#REF!	156	65	1.67829	26.7094	Right	3.58									CNB	IDC	residual IDC+DCIS	5	IDC+DCIS	5	0.2	Y	3/10	N	mm	II	T1aN1M0	II a	Negative	Negative	Positive, 3+			999		HER-2 type	Partial	Partial mastectomy	ALND			YES	YES	NO	YES	2010-02-05	right breast
938	F	#REF!	150	59	1.56791	26.2222	Right	2.33									CNB	IDC	IDC+DCIS 20%	5	IDC+DCIS	5	1.9	Y	1/11	N	mm	II	T1cN1M	II a	Positive, 70%	Positive, 70%	Positive, 1+			999		Luminal A	Total	Modified radical mastectomy	ALND			NO	NO	NO	NO
939	F	#REF!	146	50	1.424	23.4566	Left	1.2									CNB	IDC+DCIS	IDC+DCIS 20%	5	IDC+DCIS	5	1.5	N	0/1	N	mm	II	T1cN0M0	I	Positive, 90%	Positive, 70%	Positive, 2+, equivocal			999		Luminal A	Partial	Partial mastectomy	SLNB			NO	NO	NO	NO
940	F	#REF!	154	82	1.87291	34.5758	Right	999.0									(-)	(-)	DCIS	2	DCIS	2	2.7	N		N	mm	III	TisN0M0	0	Negative	Positive, 10%	Positive, 3+			999		Luminal B2	Partial	Partial mastectomy	(-)			NO	NO	NO	NO
941	F	#REF!	160	50	1.49071	19.5312	Left	4.07									CNB	IDC	IDC+DCIS 20%	5	IDC+DCIS	5	2.2	N	0/2	N	mm	I	T2N0M0	II a	Positive, 50%	Positive, 50%	Positive, 2+, equivocal			999		Luminal A	Total	Simple mastectomy	SLNB			YES	YES	NO	YES	2016-10-14	left chest
942	F	#REF!					Left	1.21									Excision	DCIS	IDC+DCIS 90%	5	IDC+DCIS	5	0.3	Y	3/3	N	mm	II	T1aN1M0	II a	Positive, 90%	Positive, 90%	Posiitve, 1+			999		Luminal A	Total		SLNB			NO	NO	NO	NO
943	F	#REF!	167	64	1.72305	22.9481	Right	1.68									CNB	IDC+DCIS	residual IDC+DCIS 70%	5	IDC+DCIS	5	0.6	Y	1/13	N	mm	I	T1aN1M0	II a	Positive, 80%	Positive, 80%	Positive, 1+			999		Luminal A	Partial	Partial mastectomy	SLNB+ALND			NO	NO	YES	NO
944	F	#REF!	157	59	1.60407	23.9361	Right	999.0									CNB	fibroepithelial lesion	IDC	1	IDC	1	2.7	Y	1/17	N	mm	II	T2N1M0	II b	Positive, 90%	Positive, 90%	Positive, 1+			999		Luminal A	Total	Modified radical mastectomy	SLNB+ALND			NO	NO	NO	NO
945	F	#REF!	164	61	1.667	22.68	Left	4.22									Excision	IDC+DCIS	residual IDC+DCIS 95%	5	IDC+DCIS	5	0.2	N	0/11	N	mm	II	T1N0M0	I	Negative	Negative	Positiv,e 3+			999		HER-2 type	Total	Simple mastectomy	SLNB			NO	NO	NO	NO
946	F	#REF!	159	70	1.75831	27.6888	Left	999.0									mammotome	DCIS	no residual DCIS	2	DCIS	2	4.0	N		N	mm	II	TisN0M0	0	Positive, 80%	Positive, 90%	Positive, 1+			999		Luminal A	Partial	Partial mastectomy	(-)			NO	NO	NO	NO
947	F	#REF!	161	56.7	1.5924	21.8742	Right	1.0									CNB(by潭子慈濟)	carcinoma	DCIS with multifocal microinvasion	5	IDC+DCIS	5	1.6	N	0/1	N	mm	III	T1cN0M0	I	Negative	Positive, 50%	Positive, 1+			999		Luminal B2	Total	Subcutaneous mastectomy	SLNB			NO	NO	NO	NO
948	F	#REF!	157	55.6	1.55717	22.5567	Left	1.53									Excision	DCIS	no residual DCIS	2	DCIS	2	1.4	N	0/7	N	mm	II	TisN0M0	0	Positive, 5%	Positive, 90%	Positive, 3+			999		Luminal B2	Total	Simple mastectomy	ALND			NO	NO	NO
949	F	#REF!	150	58.9	1.56658	26.1778	Right	1.1									CNB	IDC	IDC+fibrocystic change	1	IDC	1	1.2	N	0/2	N	mm	II	T1cN0M0	I	Positive, 60%	Positive, 80%	Positive, 1+			999		Luminal A	Partial	Partial mastectomy	SLNB			NO	NO	NO
950	F	#REF!	160	55.5	1.57056	21.6797	Left	999.0									(-)	(-)	DCIS	2	DCIS	2	1.3	N		N	mm	II	TisN0M0	0	Positive, 90%	Positive, 90%	Positive, 3+			999		Luminal B2	Partial	Partial mastectomy	(-)			YES	NO	NO	YES	2009-12-16	Breast, left
951	F	#REF!	150	47	1.3994	20.8889	Left	2.02									CNB	IDC	IDC+extensive DCIS 40%+Paget's disease	5	IDC+DCIS	5	2.4	Y	7/10	N	mm	II	T2N2M0	III a	Positive, 40%	Positive, 80%	Positive, 1+			999		Luminal A	Total	Modified radical mastectomy	SLNB+ALND			NO	NO	NO	NO
952	F	#REF!	159	85	1.93757	33.6221	Right	1.8									CNB	infiltrating carcinoma	IDC+DCIS 5%	5	IDC	1	3.7	Y	5/10	N	mm	II	T2N2M0	III a	Positive, 70%	Positive, 30%	Positive, 1+			999		Luminal A	Partial	Partial mastectomy	SLNB+ALND			NO	NO	NO	NO
953	F	#REF!	158	67	1.7148	26.8386	Left	2.22									CNB	IDC	IDC+DCIS <5%	5	IDC	1	2.5	Y	1/4	N	mm	II	T2N1M0	II b	Positive, 70%	Positive, 90%	Positive, 1+			999		Luminal A	Partial	Partial mastectomy	SLNB+ALND			NO	NO	NO	NO
954	F	#REF!	164	58	1.62549	21.5645	Right	1.76									CNB	IDC+DCIS	IDC+DCIS 20%	5	IDC+DCIS	5	1.7	N	0/13	N	mm	II	T1cN0M0	I	Positive, 90%	Positive, 90%	Positive, 1+			999		Luminal A	Partial	Partial mastectomy	SLNB+ALND			NO	NO	NO	NO
955	F	#REF!	160	56	1.57762	21.875	Right	1.6									CNB	mucinous carcinoma	mucinous carcinoma+DCIS 5%	11	mucinous carcinoma	11	1.3	N	0/7	involved	mm	I	T1cN0M0	I	Positive, 80%	Positive, 80%	Positive, 1+			999		Luminal A	Partial	Partial mastectomy	SLNB+ALND			NO	NO	NO	NO
956	F	#REF!	157	68	1.72208	27.5873	Left	999.0									CNB	carcinoma with mucinous differentiation	mucinous carcinoma	11	mucinous carcinoma	11	2.5	Y	2/9	N	mm	not appliable	T2N1M0	II b	Positive, 95%	Positive, 95%	Positive, 1+			999		Luminal A	Total	Simple mastectomy	SLNB+ALND			YES	NO	NO	YES	2011-11-25	left bresat
957	F	#REF!	149	44.2	1.35255	19.909	Left	2.47									Excision	mucinous carcinoma	chronic inflammation		mucinous carcinoma	11	2.2	N	0/22	N	mm	I	T2N0M0	II a	Positive, 70%	Positive, 70%	Positive, 2+, equivocal			999		Luminal A	Partial	Partial mastectomy	ALND			NO	NO	NO	NO
958	F	#REF!	157	50	1.47667	20.2848	Right	3.18									CNB	DCIS	DCIS	2	DCIS	2	2.5	N	0/2	N	mm	III	TisN0M0	0	Negative	Negative	Positive, 3+			999		HER-2 type	Total	Simple mastectomy	SLNB			NO	NO	NO	NO
959	F	#REF!	158	61	1.63622	24.4352	Left	2.8									CNB(by署彰)	IDC	IDC with focal mucin production	1	IDC	1	.2	Y	1/20	N	mm	I	T2N1M0	II b	Positive, 70%	Positive, 80%	Positive, 1+			999		Luminal A	Total	Subcutaneous mastectomy	SLNB+ALND			NO	NO	NO	NO
960	F	#REF!					Left	4.1									CNB	DCIS	IDC+DCIS 80%	5	IDC+DCIS	5	1.2	N	0/19	N	mm	III	T1cN0M0	I	Negative	Negative	Positive, 1+			999		TNBC	Total	Modified radical mastectomy	ALND			YES	YES	NO	YES	2011-05-27	left cheat wall
961	F	#REF!	160	60	1.63299	23.4375	Left	2.2									CNB	IDC+DCIS	IDC+DCIS 80%	5	IDC+DCIS	5	3.8	Y	13/43	N	mm	II	T2N3M0	III c	Positive, 70%	Positive, 80%	Positive, 3+			999		Luminal B2	Total	Modified radical mastectomy	ALND			NO	NO	NO	NO
962	F	#REF!	150	62	1.60728	27.5556	Right	2.84									CNB	IDC	IDC with post-chemotherapy effect	1	IDC	1	3.0	N	0/14	N	mm	III	T2N0M0	II a	Negative	+/-	Positive, 2+, equivocal			999		TNBC	Total	Modified radical mastectomy	ALND			NO	YES	NO	NO
963	F	#REF!	153	61.3	1.61408	26.1865	Left	5.6									CNB	IDC	IDC+DCIS 2%	5	IDC	1	2.5	Y	4/19	N	mm	III	T2N2M0	III a	Negative	Positive, 20%	Positive, 3+			999		Luminal B2	Total	Simple mastectomy	ALND			NO	NO	NO	NO
964	F	#REF!	158	65	1.68902	26.0375	Right	999.0									Excision	DCIS	IDC+DCIS 95%	5	IDC+DCIS	5	0.2	N	0/10	N	mm	II	T1aN0M0	I	Negative	Positive, 30%	Positive, 3+			999		Luminal B2	Partial	Partial mastectomy	SLNB+ALND			NO	NO	NO	NO
965	F	#REF!	160	59	1.61933	23.0469	Right	2.2									CNB	IDC	IDC+DCIS 5%+fibrocystic change	5	IDC+DCIS	5	3.0	N	0/1	N	mm	III	T2N0M0	II a	Negative	Positive, 5%	Positive, 1+			999	p63(-)	Luminal A	Total	Simple mastectomy	SLNB			NO	NO	NO	NO
966	F	#REF!	152	65.6	1.66426	28.3934	Left	3.29									CNB	IDC	IDC+focal DCIS <5%	5	IDC	1	4.1	Y	21/23	N	mm	II	T2N3M0	III c	Positive, 30%	Positive, 10%	Positive, 2+, equivocal			999		Luminal A	Total	Modified radical mastectomy	ALND			NO	YES	NO	NO
967	F	#REF!	161	67	1.73101	25.8478	Left	1.07									CNB	IDC+DCIS	IDC+DCIS 5%	5	IDC	1	1.5	N	0/1	N	mm	II	T1cN0M0	I	Positive, 60%	Negative	Positive, 3+			999	p63(-)	Luminal B2	Partial	Partial mastectomy	SLNB			NO	NO	NO	NO
968	F	#REF!	165	54	1.57321	19.8347	Left	2.44									CNB	IDC	IDC+DCIS 5%	5	IDC	1	1.3	Y	2/26	N	mm	I	T1cN1M0	II a	Negative	Positive, 60%	Positive, 2+, equivocal			999		Luminal A	Total	Modified radical mastectomy	ALND			NO	NO	NO	NO
969	F	#REF!	153	83	1.87816	35.4564	Left	999.0									Excision	IDC+DCIS	IDC+residual DCIS	5	IDC+DCIS	5	0.2	N		N	mm	I	T1aN0M0	I	Positive, 90%	Positive, 90%	Positive, 1+			999		Luminal A	Partial	Partial mastectomy	SLNB			NO	NO	NO	NO
970	F	#REF!	152	51	1.46742	22.0741	Right	3.77									CNB	IDC+DCIS	IDC+DCIS 5%	5	IDC	1	4.9	Y	14/16	N	mm	II	T2N3M0	III c	Positive, 10%	Positive, 10%	Positive, 2+, equivocal			999		Luminal A	Total	Modified radical mastectomy	ALND			YES	YES	NO	YES	2010-03-09	right chest wall
971	F	#REF!	155	59	1.59382	24.5578	Left	2.62									CNB	IDC	IDC+DCIS 5%	5	IDC	1	3.2	Y	1/27	N	mm	II	T2N1M0	II b	Positive, 60%	Positive, 70%	Positive, 3+			999		Luminal B2	Total	Modified radical mastectomy	SLNB+ALND			NO	YES	NO	NO
972	F	#REF!	153	51	1.47224	21.7865	Left	999.0									CNB	IDC	IDC+DCIS 10%	5	IDC+DCIS	5	1.7	N	0/1	N	mm	II	T1cN0M0	I	Positive, 70%	Positive, 80%	Positive, 2+, equivocal			999		Luminal A	Total	Simple mastectomy	SLNB			YES	YES	NO	YES	2016-11-01	left cheat wall
973	F	#REF!	157	52	1.50591	21.0962	Left	2.8									CNB	DCIS	DCIS, high grade	2	DCIS	2	4.0	N	0/3	N	mm	III	TisN0M0	0	Negative	Negative	Positive, 3+			999		HER-2 type	Total	Simple mastectomy	SLNB			NO	NO	NO	NO
974	F	#REF!	155	59	1.59382	24.5578	Right	3.95									CNB	DCIS	IDC+DCIS 80%	5	IDC+DCIS	5	0.9	N		N	mm	II	T1bN0M0	I	Positive, 80%	Positive, 80%	Positive, 2+, equivocal			999		Luminal A	Total	Subcutaneous mastectomy	SLNB			NO	NO	NO	NO
975	F	#REF!	152	89	1.9385	38.5215	Left	2.21									CNB	IDC	IDC+DCIS 5%	5	IDC	1	2.5	Y	4/44	N	mm	II	T2N2M0	III a	Positive, 70%	Positive, 30%	Positive, 1+			999		Luminal A	Total	Modified radical mastectomy	SLNB+ALND			NO	YES	NO	NO
976	F	#REF!					Right	2.41									CNB	IDC	IDC+DCIS 25%	5	IDC+DCIS	5	1.7	N		N	mm	II	T1cN0M0	I	Negative	Negative	Positive, 3+			999		HER-2 type	Partial	Partial mastectomy	(-)			NO	NO	NO	NO
977	F	#REF!	158	54	1.53948	21.6311	Right	1.3									CNB	IDC+DCIS	IDC+DCIS 70%	5	IDC+DCIS	5	1.4	Y	2/21	N	mm	III	T1cN1M0	II a	Positive, 60%	Positive, 90%	Positive, 1+			999		Luminal B1	Total	Simple mastectomy	SLNB+ALND			NO	NO	NO	NO
978	F	#REF!	161	68.6	1.75155	26.465	Left	2.9									CNB(by大林慈濟)	IDC	IDC+DCIS 5%	5	IDC	1	2.6	Y	1/15	N	mm	II	T2N1M0	II b	Positive, 95%	Positive, 40%	Positive, 2+, equivocal			999		Luminal A	Total	Modified radical mastectomy	ALND			YES	YES	NO	YES	2013-01-21	left cheat wall
979	F	#REF!	153	54	1.51493	23.0681	Left	2.24									CNB	DCIS	DCIS with microinvasion	5	IDC+DCIS	5	0.1	N	0/7	N	mm	III	T1aN0M0	I	Negative	Negative	Positive, 3+			999		HER-2 type	Total	Simple mastectomy	SLNB+ALND			NO	NO	NO	NO
980	F	#REF!	167	60	1.66833	21.5139	Right	1.32									CNB	IDC	IDC+fibrodenoma	1	IDC	1	1.2	Y	4/15	N	mm	I	T1cN2M0	III a	Positive, 80%	Positive, 80%	Positive, 1+			999		Luminal A	Partial	Partial mastectomy	SLNB+ALND			NO	NO	NO	NO
981	F	#REF!	163	65	1.71553	24.4646	Right	1.9									CNB	IDC	IDC	1	IDC	1	1.9	Y	4/12	N	mm	II	T1cN2M0	III a	Positive, 90%	Positive, 40%	Positive, 1+			999		Luminal A	Partial	Partial mastectomy	ALND			YES	NO	NO	YES	2013-09-09	right bresat
982	F	#REF!					Right	0.61									Excision(nipple)	IDC	IDC	1	IDC	1	1.1	N	0/20	N	mm	I	T1cN0M0	I	Positive, 80%	Positive, 30%	Positive, 3+			999		Luminal B2	Total	Modified radical mastectomy	ALND			NO	NO	NO	NO
983	F	#REF!	149	47.5	1.40213	21.3954	Right	999.0									Excision	IDC	IDC	1	IDC	1	1.8	N		N	mm	II	T1cN0M0	I	Positive, 70%	Positive, 30%	Positive, 1+	1		999		Luminal A	Partial	Partial mastectomy	(-)			NO	YES	NO	NO
984	F	#REF!	159	51.5	1.50817	20.371	Right	1.85									CNB	IDC	IDC	1	IDC	1	1.7	N		N	mm	I	T1cN0M0	I	Positive, 95%	Positive, 95%	Positive, 2+, equivocal			999		Luminal A	Partial	Partial mastectomy	SLNB			NO	NO	NO	NO
985	F	#REF!	160	64	1.68655	25	Right	999.0									CNB	IDC	IDC+DCIS 5%	5	IDC	1	2.3	Y	4/25	N	mm	II	T2N2M0	III a	Negative	Negative	Positive, 3+			999		HER-2 type	Total	Modified radical mastectomy	ALND			NO	NO	NO	NO
986	F	#REF!	155	53.6	1.51914	22.3101	Left	0.77									mammotome	DCIS with microinvasion	IDC+DCIS 99%, residual DCIS	5	IDC+DCIS	5	0.2	N	0/3	N	mm	II	T1aN0M0	I	Positive, 2+	Positive, 1+	Positive, 2+, equivocal			999		Luminal A	Partial	Partial mastectomy	SLNB+ALND			NO	NO	NO	NO
987	F	#REF!	159	66	1.70734	26.1066	Right	4.2									CNB	IDC	residual IDC	1	IDC	1	<0.1	N	0/34	N	mm	II	ypT1aN0M0	I	Negative	Positive	Positive, 3+			999	p63(-)/CD34(+)	Luminal B2	Total	Simple mastectomy	ALND			NO	NO	NO	NO
988	F	#REF!	157	49	1.46183	19.8791	Right	2.0									CNB	IDC	IDC+DCIS 30%	5	IDC+DCIS	5	1.5	N		N	mm	II	T1cN0M0	I	Positive, 90%	Positive, 90%	Positive, 2+, equivocal			999		Luminal A	Total	Simple mastectomy	ALND			NO	NO	NO	NO
989	F	#REF!	144	68	1.64924	32.7932	Right	999.0									CNB	IDC	IDC+DCIS 5%	5	IDC	1	2.3	N	0/5	N	mm	II	T2N0M0	II a	Positive, 95%	Positive, 70%	Negative			999		Luminal A	Partial	Partial mastectomy	SLNB			NO	NO	NO	NO
990	F	#REF!	150	48.9	1.42741	21.7333	Left	2.2									CNB(by高長）	invasive carcinoma	IDC+DCIS 5%	5	IDC	1	3.5	Y	22/26	N	mm	II	T2N3M0	III c	Positive, 90%	Positive, 90%	Positive, 3+			999	E-cadhernin(+)	Luminal B2	Total	Modified radical mastectomy	ALND			NO	NO	NO	NO
991	F	#REF!	159	75.6	1.82729	29.9039	Right	2.2									CNB	IDC	IDC+DCIS 1%	5	IDC	1	2.2	Y	1/1	N	mm	I	T2N1M0	II b	Positive, 95%	Positive, 30%	Positive, 2+, equivocal			999		Luminal A	Partial	Partial mastectomy	SLNB			NO	NO	NO	NO
992	F	#REF!	157	46	1.41637	18.662	Left	999.0									Excision(by漢銘)	IDC	residual DCIS	2	IDC	1		N	0/2	N	mm	II	T1cN0M0	I	Positive, +	Positive, +	Positive, 3+			999		Luminal B2	Partial	Partial mastectomy	SLNB			NO	NO	NO	NO
993	F	#REF!	154	4.6	0.443596	1.93962	Right	5.1									CNB	DCIS	IDC+DCIS 75%+fibrocystic change	5	IDC+DCIS	5	1.5	Y	1/16	N	mm	II	T1cN1M0	II a	Negative	+/-	Positive, 3+			999		Luminal B2	Total	Simple mastectomy	SLNB+ALND			NO	YES	NO	NO
994	F	#REF!	162	68	1.74929	25.9107	Left	0.9									CNB	papillary lesion with low grade DCIS	IDC+DCIS 95%+intraductal papilloma	5	IDC+DCIS	5	0.7	N	0/1	N	mm	II	T1bN0M0	I	Positive, 70%	Positive, 80%	Positive, 1+			999		Luminal A	Total	Nipple preserved mastectomy	SLNB			NO	NO	NO	NO
995	F	#REF!	153	65	1.66208	27.7671	Left	999.0									CNB	papillary lesion	DCIS+intraductal papilloma				3.7	N		N	mm	II	T2N0M0	II a	Positive, 80%	Positive, 70%	Positive, 1+			999		Luminal A	Partial	Partial mastectomy	(-)			YES	YES	NO	YES	2019-09-02	left breast
996	F	#REF!	165	70	1.79118	25.7117	Right	999.0									Excision(by國泰)	IDC	IDC	1	IDC	1	1.3	N	0/6	N	mm	II	T1cN0M0	I	Positive, 80%	Positive, 90%	Negative			999		Luminal A	Partial	Partial mastectomy	SLNB+ALND			NO	NO	NO	NO
997	F	#REF!	158	51.7	1.50634	20.7098	Right	3.87									CNB	IDC+DCIS	IDC+DCIS 50%	5	IDC+DCIS	5	2.5	N	0/3	N	mm	II	T2N0M0	II a	Positive, 80%	Positive, 90%	Negative			999		Luminal A	Partial	Partial mastectomy	SLNB			NO	NO	NO	NO
998	F	#REF!	160	48	1.46059	18.75	Right	2.0									Excision	infiltrating carcinoma	ILC+LCIS 5%+fibroadenoma	8	ILC+LCIS	5	2.5	N	0/5	N	mm	I	T2N0M0	II a	Positive, 80%	Positive, 80%	Positive, 2+, equivocal			999		Luminal A	Total	Nipple preserved mastectomy	SLNB+ALND			NO	NO	NO	NO
999	F	#REF!	154	59	1.58868	24.8777	Right	2.61									CNB(by署彰)	IDC	IDC and closed margin+intraductal papilloma				1.7	N	0/4	N	mm	I	T1N0M0	I	Positive, 40%	Positive, 90%	Positive, 1+			999		Luminal A	Partial	Partial mastectomy	SLNB+ALND			NO	NO	NO	NO
1000	F	#REF!	160	65	1.69967	25.3906	Right	1.4									Excision	DCIS with margin involved	no residual DCIS		DCIS	2	2.1	N		N	mm	II	TisN0M0	0	Negative	Positive, 10%	Positive, 1+			999		Luminal A	Partial	Partial mastectomy	(-)			NO	NO	NO	NO
1001	F	#REF!	155	64	1.65999	26.6389	Left	999.0									CNB	IDC	residual IDC+DCIS 20%	5	IDC+DCIS	5	0.4	Y	1/5	N	mm	II	T1aN1M0	II a	Positive, 70%	Positive, 60%	Positive, 1+			999		Luminal A	Total	Modified radical mastectomy	ALND			YES	YES	NO	YES	2011-07-09	right breast
1002	F	#REF!	157	51	1.49136	20.6905	Right	3.61									CNB	IDC	no residual malignancy+intraductal papilloma		IDC	1	no residual IDC	N	0/1	N	mm	III	T1N0M0	I	Negative	Positive, 30%	Positive, 3+	3		999		Luminal B2	Total	Simple mastectomy	SLNB			NO	NO	NO	NO
1003	F	#REF!	155	52.5	1.50347	21.8522	Right	999.0									CNB	IDC	IDC+DCIS 15%	5	IDC+DCIS	5	2.1	Y	1/23	N	mm	II	T2N1M0	II b	Positive, 70%	Positive, 90%	Negative			999		Luminal A	Total	Modified radical mastectomy	SLNB+ALND			NO	NO	NO	NO
1004	F	#REF!	155	52.5	1.50347	21.8522	Left	999.0									CNB	IDC	IDC+DCIS 10%	5	IDC+DCIS	5	2.0	Y	3/30	N	mm	I	T2N1M0	II b	Positive, 90%	Positive, 90%	Positive, 1+			999		Luminal A	Total	Simple mastectomy	ALND			NO	NO	NO	NO
1005	F	#REF!	156	57.5	1.5785	23.6275	Left	2.4									CNB	IDC+DCIS	IDC+DCIS	5	IDC+DCIS	5	3.5	Y	3/24	involved	mm	I	T2N1M0	II b	Positive, 70%	Positive, 80%	Positive, 1+			999		Luminal A	Total	Modified radical mastectomy	SLNB+ALND			NO	YES	NO	NO
1006	F	#REF!	158	54	1.53948	21.6311	Left	1.4									CNB	IDC	IDC	1	IDC	1	1.8	Y	1/1	N	mm	III	T1cN1M0	II a	Positive, 90%	Positive, 10%	Positive, 1+			999		Luminal B1	Partial	Partial mastectomy	SLNB			YES	YES	NO	YES	2015-09-28	right axillary
1007	F	#REF!	165	62	1.68572	22.7732	Right	2.09									CNB	IDC	IDC	1	IDC	1	2.8	N	0/2	involved	mm	II	T2N0M0	II a	Positive, 80%	Positive, 60%	Positive, 1+			999		Luminal A	Partial	Partial mastectomy	SLNB			YES	YES	NO	YES	2016-11-28	right axillary
1008	F	#REF!	160	54	1.54919	21.0937	Left	1.74									CNB	IDC+DCIS	IDC+DCIS 80%	5	IDC+DCIS	5	0.5	Y	4/10	involved	mm	II	T1bN2M	III a	Positive, 30%	Negative	Positive, 3+			999		Luminal B2	Partial	Partial mastectomy	SLNB+ALND			NO	NO	NO	NO
1009	F	#REF!	159	60.7	1.63735	24.0101	Left	1.55									CNB(by署豐)	IDC	IDC+DCIS 40%	5	IDC+DCIS	5	1.0	N	0/3	N	mm	I	T1bN0M0	I	Positive, 40%	Positive, 90%	Positive, 1+			999		Luminal A	Partial	Partial mastectomy	SLNB			NO	NO	NO	NO
1010	F	#REF!	164	77	1.87291	28.6288	Left	4.1									CNB	IDC	no residual IDC+fibrocystic change	1	IDC	1	no residual IDC	N	0/1	N	mm	III	ypT0N0M0	0	Negative	Positive, 2+	Positive, 3+			999		Luminal B2	Partial	Partial mastectomy	SLNB			NO	NO	NO	NO
1011	F	#REF!	150	47	1.3994	20.8889	Left	1.59									CNB	IDC	IDC+DCIS <5%	5	IDC	1	1.8	N	0/6	N	mm	II	T1cN0M0	I	Negative	Negative	Positive, 3+			999		HER-2 type	Partial	Partial mastectomy	SLNB+ALND			NO	NO	NO	NO
1012	F	#REF!	153	70	1.72482	29.903	Right	4.8									CNB	IDC	IDC	1	IDC	1	2.4	Y	5/26	N	mm	II	T2N2M0	III a	Positive, 90%	Positive, 30%	Positive, 1+			999		Luminal A	Partial	Partial mastectomy	ALND			NO	NO	NO	NO
1013	F	#REF!					Left	1.94									CNB	IDC	IDC	1	IDC	1	0.7	N	0/18	N	mm	III	T1N0M0	I	Negative	Positive, 20%	Positive, 2+, equivocal			999	p63(-)/E-cadherin(+)	Luminal B1	Total	Modified radical mastectomy	ALND			NO	NO	NO	NO
1014	F	#REF!					Right	999.0									(-)	(-)	DCIS	2	DCIS	2	1.4	N		N	mm	III	TisN0M0	0	Positive, 60%	Positive, 15%	Positive, 3+			999		Luminal B1	Partial	Partial mastectomy	(-)			NO	NO	NO	NO
1015	F	#REF!	164	67	1.74706	24.9108	Right	2.92									CNB(lymph node)	metastatic carcinoma	IDC with predominant micropapillary pattern and DCIS 5%				2.5	Y	10/17	N	mm	II	T2N3M0	III c	Positive, 80%	Positive, 80%	Positive, 2+, equivocal			999	p63(-)	Luminal A	Total	Nipple sparing mastectomy	ALND			NO	NO	NO	NO
1016	F	#REF!					Left	1.16									CNB	IDC+DCIS	IDC+DCIS 25%	5	IDC+DCIS	5	2.2	Y	3/20	involved	mm	II	T2N1M0	II b	Positive, 70%	Positive, 30%	Positive, 1+			999		Luminal A	Partial	Partial mastectomy	ALND			NO	NO	NO	NO
1017	F	#REF!	158	90	1.98746	36.0519	Right	999.0									Excision(by埔基)	IDC+DCIS	IDC+residual DCIS	5	IDC+DCIS	5		N	0/3	N	mm	II	T2N0M0	II a	999	999	999	999		999		999	Partial	Partial mastectomy	SLNB			NO	NO	NO	NO
1018	F	#REF!	147	65	1.62916	30.0801	Right	8.0									CNB	IDC	IDC+DCIS <5%	5	IDC	1	5.3	Y	8/13	N	mm	III	T2N2M0	III a	Positive, 70%	Positive, 20%	Positive, 3+			999		Luminal B2	Total	Modified radical mastectomy	ALND			NO	NO	NO	NO
1019	F	#REF!					Right	2.04									CNB	IDC+DCIS	IDC+DCIS 10%	5	IDC+DCIS	5	1.8	N	0/17	N	mm	II	T1N0M0	I	Positive, 80%	Positive, 90%	Positive, 1+			999		Luminal A	Partial	Partial mastectomy	ALND			NO	NO	NO	NO
1020	F	#REF!	157	58	1.59042	23.5304	Left	3.2									CNB	IDC	IDC+DCIS <5%	5	IDC+DCIS	5	2.8	N	0/2	N	mm	III	T2N0M0	II a	Positive, 80%	Positive, 50%	Negative			999	p63(-)/E-cadherin(+)	Luminal A	Total	Simple mastectomy	SLNB			NO	NO	NO	NO
1021	F	#REF!	161	60.5	1.6449	23.3401	Left	1.5									mammotome	DCIS	DCIS	2	DCIS	2	3.1	N		N	mm	II	TisN0M0	0	Positive, 20%	Positive, 30%	Positive, 1+			999		Luminal A	Total	Simple mastectomy	SLNB			NO	NO	NO	NO
1022	F	#REF!	150	57	1.5411	25.3333	Left	999.0									CNB	IDC	IDC+DCIS 20%	5	IDC+DCIS	5	1.7	Y	5/19	N	mm	II	T1cN2M0	III a	Negative	Positive, 90%	Positive, 3+			999		Luminal B2	Partial	Quadrantectomy	ALND			NO	NO	NO	NO
1023	F	#REF!	167	63	1.70953	22.5896	Right	3.15									CNB	IDC	IDC+DCIS 5%	5	IDC	1	1.5	Y	2/6	N	mm	I	T1cN1M0	II a	Positive, 90%	Positive, 90%	Positive, 1+			999		Luminal A	Total	Simple mastectomy	SLNB+ALND			NO	NO	NO	NO
1024	F	#REF!	163	64	1.70229	24.0882	Right	2.17									CNB	DCIS	DCIS	2	DCIS	2	2.3	N		N	mm	II	TisN0M0	0	Positive, 80%	Positive, 80%	Positive, 1+			999	p63(+)	Luminal A	Total	Simple mastectomy	SLNB			NO	NO	NO	NO
1025	F	#REF!	153	47	1.41333	20.0777	Right	999.0									Excision	papillary intraductal carcinoma with margin involved	intraductal papillary carcinoma	12	papillary	12	1.6	N	0/1	N	mm	I	T1cN0M0	I	Positive, 90%	Positive, 90%	Positive, 2+, equivocal			999		Luminal A	Total	Simple mastectomy	SLNB			NO	NO	NO	NO
1026	F	#REF!					Right	999.0									Excision(nipple)	Paget's disease	Paget's disease+DCIS		Paget's disease+DCIS		0.6	N		N	mm	II	T1bN0M0	I	Negative	Negative	Posiitve, 3+			999		HER-2 type	Partial	Partial mastectomy	(-)			YES	YES	NO	YES	2012-08-09	Breast, right
1027	F	#REF!	168	63	1.71464	22.3214	Right	1.3									CNB(by台大雲林分院)	IDC	IDC+DCIS 30%	5	IDC+DCIS	5	1.7	Y	1/12	N	mm	II	T1cN1M0	II a	Positive, 60%	Positive, 20%	Positive, 1+			999		Luminal A	Total	Modified radical mastectomy	ALND			NO	YES	NO	NO
1028	F	#REF!	149	46	1.37981	20.7198	Right	1.86									CNB	invasive carcinoma	IDC with medullary feature	1	IDC	1	1.6	Y	0/3	N	mm	III	T1cN0M0	I	Negative	Negative	Negative			999		TNBC	Partial	Partial mastectomy	SLNB			NO	NO	NO	NO
1029	F	#REF!	156	61.8	1.63646	25.3945	Right	3.5									CNB	IDC	IDC+DCIS 5%	5	IDC	5	3.3	Y	2/26	N	mm	II	T2N1M0	II b	Positive, 50%	Positive, 90%	Positive, 1+			999		Luminal A	Total	Modified radical mastectomy	SLNB+ALND			NO	NO	NO	NO
1030	F	#REF!	154	54	1.51987	22.7694	Right	4.56									CNB	IDC	residual IDC	1	IDC	1	0.4	Y	1/3	N	mm	I	ypT1aN1M0	II a	Negative	Negative	Positive, 1+			999		TNBC	Partial	Partial mastectomy	ALND			NO	YES	NO	NO
1031	F	#REF!	158	60	1.62275	24.0346	Left	1.94									CNB	IDC+DCIS	IDC	1	IDC	1	1.8	Y	2/11	N	mm	III	T1cN1M0	II a	Negative	Negative	Positive, 90%, 3+			999		HER-2 type	Partial	Partial mastectomy	ALND			NO	NO	YES	NO
1032	F	#REF!	161	68	1.74388	26.2336	Right	2.8									CNB	IDC+DCIS	IDC+DCIS	5	IDC+DCIS	5	0.8	N	0/8	N	mm	I	T1bN0M0	I	Positive, 60%	Positive, 30%	Positive, 80%, 2+, equivocal			999		Luminal A	Partial	Partial mastectomy	SLNB+ALND			NO	NO	NO	NO
1033	F	#REF!	163	55	1.57806	20.7008	Right	3.13									CNB	IDC+DCIS	IDC+DCIS	5	IDC+DCIS	5	1.4	Y	1/6	N	mm	II	T1cN1M0	II a	Positive, 70%	Positive, 90%	Positive, 80%, 2+, equivocal			999		Luminal A	Partial	Partial mastectomy	ALND			NO	NO	NO	NO
1034	F	#REF!	154	62	1.62856	26.1427	Left	999.0									CNB(by慈愛)	IDC	IDC	1	IDC	1	1.7	N	0/4	N	mm	II	T1cN0M0	I	Positive, 60%	Positive, 70%	Positive, 90%, 2+, equivocal			999		Luminal A	Total	Simple mastectomy	SLNB			NO	NO	NO	NO
1035	F	#REF!	155	67	1.69845	27.8876	Left	1.2									CNB	fibroepithelial lesion	DCIS	2	DCIS	2	1.1	Y	1/12	N	mm	III	TisN0M0	0	Negative	Negative	Positive, 3+			999	p63(+)	HER-2 type	Total	Modified radical mastectomy	ALND			NO	NO	NO	NO
1036	F	#REF!	158	56	1.56773	22.4323	Right	999.0									CNB	IDC	IDC	1	IDC	1	1.8	N	0/1	N	mm	I	T1cN0M0	I	Positive, 80%	Positive, 90%	Positive, 20%, 2+, equivocal			999	E-cadhernin(+)	Luminal A	Partial	Partial mastectomy	SLNB			NO	NO	NO	NO
1037	F	#REF!	156	54	1.52971	22.1893	Left	4.2									CNB	IDC	DCIS	2	IDC+DCIS	5	2.5	Y	1/16	N	mm	III	ypT2N1M0	II b	Negative	Negative	Positive, 3+			999		HER-2 type	Total	Simple mastectomy	SLNB+ALND		Y	YES	YES	NO	YES	2012-02-27	Left breast+left axillary
1038	F	#REF!	157	63.1	1.65887	25.5994	Left	3.2									CNB	IDC	IDC, recurrent	1	IDC	1	5.7	Y	4/4	N	mm	III	T4N2M0	III b	Negative	Negative	Positive, 50%, 2+, equivocal			999		TNBC	Total	Simple mastectomy	ALND			YES	YES	NO	YES	2012-02-27	Left breast+left axillary
1039	F	#REF!	153	153	2.55	65.3595	Right	1.26									CNB	IDC	IDC+DCIS 10%	5	IDC+DCIS	5	1.4	N	0/8	N	mm	II	T1cN0M0	I	Positive, 100%	Positive, 90%	Positive, 90%, 1+			999		Luminal A	Total	Simple mastectomy	SLNB+ALND			NO	NO	NO	NO
1040	F	#REF!	165	75	1.85405	27.5482	Right	999.0									Excision	DCIS with margin involved	extensive DCIS and focal microinvasive carcinoma	5	IDC+DCIS	5	0.1	N	0/1	N	mm	II	T1aN0M0	I	Negative	Positive, 10%	Positive, 3+			999		Luminal B2	Total	Simple mastectomy	SLNB			NO	NO	NO	NO
1041	F	#REF!	150	56	1.52753	24.8889	Right	1.7									CNB	DCIS	DCIS	2	DCIS	2	1.6	N	0/2	close	mm	III	TisN0M0	0	Posiitve, 60%	Posiitve, 60%	Positive, 3+			999		Luminal B2	Total	Simple mastectomy	SLNB			NO	NO	NO	NO
1042	F	#REF!	166	53	1.56329	19.2336	Left	0.6									Excision	mucinous carcinoma+DCIS 60%	DCIS	2	mucinous carcinoma+DCIS		0.7	N	0/3	N	mm	I	T1bN0M0	I	Positive, 90%	Positive, 90%	Positive, 60%, 2+, equivocal			999		Luminal A	Partial	Partial mastectomy	SLNB			NO	NO	NO	NO
1043	F	#REF!	158	53	1.52516	21.2306	Left	4.3									CNB	IDC	IDC	1	IDC	1	0.5	Y	1/14	N	mm	III	T1bN1M0	II a	Negative	Negative	Posiitve, 3+			999		HER-2 type	Total	Modified radical mastectomy	ALND			NO	YES	NO	NO
1044	F	#REF!	159	60.5	1.63465	23.931	Left	4.1									CNB	IDC	no residual IDC	1	IDC	1	no residual IDC	N	0/3	N	mm	II	ypT0N0M0	0	Negative	Negative	Positive, 3+			999		HER-2 type	Total	Modified radical mastectomy	ALND			NO	NO	NO	NO
1045	F	#REF!	152	54.5	1.51694	23.589	Left	12.0									CNB	IDC	invasive cribriform carcinoma+DCIS 10%		invasive cribriform carcinoma+DCIS		3.2	Y	2/20	N	mm	I	T2N1M0	II b	Positive, 70%	Negative	Positive, 10%, 1+			999		Luminal A	Total	Modified radical mastectomy	ALND			NO	NO	NO	NO
1046	F	#REF!	152	54.5	1.51694	23.589	Left	999.0									CNB	IDC	IDC+focal DCIS <10%	5	IDC+DCIS	5	4.0	Y	9/15	N	mm	II	T2N3M0	III c	Positive, 90%	Negative	Positive, 10%, 2+, equivocal			999		Luminal A	Partial	Partial mastectomy	SLNB+ALND			NO	YES	NO	NO
1047	F	#REF!	162	82	1.92094	31.2452	Right	2.18									CNB	IDC	IDC	1	IDC	1	3.2	N	0/1	N	mm	I	T2N0M0	II a	Negative	Negative	Negative			999		TNBC	Partial	Partial mastectomy	SLNB			NO	NO	NO	NO
1048	F	#REF!	156	54	1.52971	22.1893	Right	0.9									CNB	DCIS	DCIS	2	DCIS	2	1.2	N	0/1	N	mm	II	TisN0M0	0	Positive, 90%	Positive, 90%	Positive, 1+			999		Luminal A	Partial	Partial mastectomy	SLNB			NO	NO	NO	NO
1049	F	#REF!	157	50	1.47667	20.2848	Left	1.41									CNB	infiltrating carcinoma	IDC+DCIS 20%	5	IDC+DCIS	2	0.9	N	0/4	N	mm	II	T1aN0M0	I	Positive, >90%	Positive, >90%	Negative			999	E-cadhernin(+)	Luminal A	Partial	Partial mastectomy	SLNB			NO	NO	NO	NO
1050	F	#REF!	158	70	1.75278	28.0404	Right	1.7									CNB	IDC	IDC+DCIS 50%	5	IDC+DCIS	5	1.4	N	0/20	N	mm	II	T1cN0M0	I	Negative	Negative	Positive, 3+			999		HER-2 type	Partial	Partial mastectomy	SLNB+ALND			NO	NO	NO	NO
1051	F	#REF!	160	65	1.69967	25.3906	Left	0.7									CNB	IDC	IDC+DCIS 5%	5	IDC+DCIS	5	1.0	N	0/2	N	mm	II	T1cN0M0	I	Positive, 60%	Positive, 80%	Positive, 70%, 1+			999		Luminal A	Partial	Partial mastectomy	SLNB			NO	YES	NO	NO
1052	F	#REF!	149	68	1.67763	30.6293	Left	1.61									CNB	IDC	IDC	1	IDC	1	1.5	N	0/1	N	mm	II	T1cN0M0	I	Positive, 60%	Positive, 90%	Positive, 20%, 2+, equivocal			999		Luminal A	Partial	Partial mastectomy	SLNB			NO	NO	NO	NO
1053	F	#REF!	163	59	1.63444	22.2063	Left	4.0									CNB	IDC+DCIS	IDC+extensive DCIS 99%	5	IDC+DCIS	5	0.2	N	0/18	N	mm	I	T1aN0M0	0	Positive, 2+	Positive, 3+	Positive, 1+			999		Luminal A	Total	Modified radical mastectomy	SLNB+ALND			NO	YES	NO	NO
1054	F	#REF!	160	80	1.88562	31.25	Left	3.5									CNB	IDC	residual IDC+DCIS	5	IDC+DCIS	5	0.2	Y	1/18	N	mm	II	ypT1aN1M0	II a	Positive, 70%	Positive, 70%	Positive, 1+	1		999		Luminal A	Partial	Partial mastectomy	ALND			NO	YES	NO	NO
1055	F	#REF!	155	70	1.73606	29.1363	Right	1.9									CNB	IDC	IDC	1	IDC	1	2.1	Y	1/8	N	mm	II	T2N1M0	II b	Negative	Negative	Positive, 1+			999		TNBC	Partial	Partial mastectomy	SLNB+ALND			NO	NO	NO	NO
1056	F	#REF!	159	58.8	1.61152	23.2586	Right	1.4									CNB	DCIS with focal microinvasion	DCIS with microinvasion+Paget's disease	2	DCIS	2	1.4	N	0/1	N	mm	III	TisN0M0	0	Negative	Negative	Positive, 1+			999		TNBC	Total	Modified radical mastectomy	SLNB			NO	NO	NO	NO
1057	F	#REF!	153	72	1.74929	30.7574	Right	4.53									CNB	IDC	no residual carcinoma		IDC	1	no residual IDC	N	0/18	N	mm	II	ypT0N0M0	0	Negative	Negative	Positive, 3+			999		HER-2 type	Partial	Partial mastectomy	SLNB+ALND			NO	NO	NO	NO
1058	M	#REF!	168	62	1.70098	21.9671	Right	999.0									Excision(by洪揚)	IDC	residual IDC	1	IDC	1	0.7	N	0/2	N	mm	I	T1cN0M0	I	Positive, 90%	Positive, 60%	Positive, 40%, 1+			999		Luminal A	Partial	Partial mastectomy	SLNB			NO	NO	NO	NO
1059	F	#REF!	168	68	1.78139	24.093	Left	1.9									CNB	IDC	IDC+DCIS <10%	5	IDC+DCIS	5	1.5	N	0/7	N	mm	III	T1cN0M0	I	Negative	Negative	Positive, 80%, 1+			999		TNBC	Partial	Partial mastectomy	SLNB+ALND			NO	NO	YES	NO
1060	F	#REF!	164	106	2.19747	39.4111	Right	999.0									CNB	DCIS	IDC+DCIS 95%	5	IDC+DCIS	5	0.5	Y	1/37	N	mm	II	T1bN0M0	I	Negative	Negative	Positive, 60%, 1+			999		TNBC	Total	Modified radical mastectomy	SLNB+ALND			NO	NO	NO	NO
1061	F	#REF!	154	70	1.73045	29.5159	Left	2.3									CNB	IDC+focal DCIS	IDC+DCIS 50%	5	IDC+DCIS	5	1.0	N	0/3	N	mm	I	T1cN0M0	I	Positive, 99%	Positive, 99%	Positive, 70%, 1+			999		Luminal A	Total	Simple mastectomy	SLNB			NO	NO	NO	NO
1062	F	#REF!	156	75	1.80278	30.8185	Left	1.61									CNB	IDC	IDC+DCIS 60% with microinvasive	5	IDC+DCIS	5	1.6	Y	1/24	N	mm	III	T1cN1M0	II a	Negative	Negative	Positive, 60%, 3+			999		HER-2 type	Total	Modified radical mastectomy	SLNB+ALND			NO	NO	NO	NO
1063	F	#REF!	160	50	1.49071	19.5312	Right	1.6									CNB	IDC	no residual IDC	1	IDC	1	no residual IDC	N	0/24	N	mm	II	ypT0N0M0	0	Negative	Positive, 60%	Positive, 3+			999		HER-2 type	Total	Modified radical mastectomy	ALND			NO	NO	NO	NO
1064	F	#REF!	155	50	1.46723	20.8117	Right	8.0									Excision(by漢銘)	DCIS	IDC+DCIS 90%+intraductal papilloma	5	IDC+DCIS	5	0.6	N		N	mm	II	T1aN0M0	I	Positive, 90%	Negative	Positive, 90%, 1+			999		Luminal A	Total	Simple mastectomy	(-)			NO	NO	NO	NO
1065	F	#REF!	163	64	1.70229	24.0882	Right	1.5									CNB	invasive carcinoma	IDC+DCIS 5%	5	IDC	1	1.7	Y	2/22	N	mm	II	T1cN1M0	II a	Negative	Negative	Positive, 40%, 2+, equivocal			999		TNBC	Total	Modified radical mastectomy	ALND			NO	NO	NO	NO
1066	F	#REF!	153	47.5	1.42083	20.2913	Right	2.4									CNB	IDC	invasive ductal carcinoma+extensive DCIS 80%+fibroadenoma				1.2	N	0/2	N	mm	II	T1cN0M0	I	Positive, 90%	Positive, 10%	Positive, 90%, 3+			999		Luminal B2	Partial	Partial mastectomy	SLNB			NO	NO	NO	NO
1067	F	#REF!	160	85	1.94365	33.2031	Left	999.0									CNB(by永興聯合診所)	invasive ductal carsinoma	DCIS with microinvasion		IDC+DCIS	5	1.4	N	0/4	N	mm	III	T1cN0M0	I	Negative	Negative	Positive, 3+			999		HER-2 type	Total	Simple mastectomy	ALND			NO	NO	NO	NO
1068	F	#REF!	156	50	1.47196	20.5457	Right	999.0									CNB	IDC+DCIS	IDC+DCIS 60%	5	IDC+DCIS	5	2.1	N	1/2	N	mm	II	T2N1M0	II b	Positive, 5%	Positive, 70%	Positive, 90%, 3+			999		Luminal B2	Total	Simple mastectomy	SLNB			NO	NO	NO	NO
1069	F	#REF!	160	50	1.49071	19.5312	Left	2.4									CNB	IDC	IDC+DCIS 5%	5	IDC	1	2.1	N	0/2	N	mm	II	T2N0M0	II a	Positive, 40%	Positive, 80%	Positive, 90%, 3+			999		Luminal B2	Partial	Partial mastectomy	SLNB+ALND			NO	NO	NO	NO
1070	F	#REF!	143	72	1.69115	35.2095	Right	3.85									Excision(by署彰)	IDC	IDC	1	IDC	1	3.0	Y	5/16	N	mm	II	T2N2M0	III a	Positive, 90%	Positive, 5%	Positive, 80%, 1+			999		Luminal A	Total	Modified radical mastectomy	SLNB+ALND			NO	NO	NO	NO
1071	F	#REF!	160	84	1.93218	32.8125	Left	3.68									CNB	IDC	residual IDC+extensive DCIS	5	IDC+DCIS	5	0.5	Y	1/14	N	mm	II	T1bN1M0	II a	Negative	Negative	Positive, 100%, 3+			999		HER-2 type	Partial	Partial mastectomy	SLNB+ALND			NO	NO	NO	NO
1072	F	#REF!	152	51.5	1.4746	22.2905	Left	3.85									CNB	IDC	IDC	1	IDC	1	1.4	N	0/10	N	mm	II	T1cN0M0	I	Positive, 30%	Positive, 90%	Positive, 40%(1+)			999		Luminal A	Partial	Partial mastectomy	SLNB+ALND			NO	NO	NO	NO
1073	F	#REF!	150	45	1.36931	20	Right	2.7									CNB	IDC+DCIS	IDC+DCIS 5%	5	IDC+DCIS	5	2.6	N	0/4	N	mm	II	T2N0M0	II a	Positive, 90%	Positive, 90%	Positive, 40%, 2+, equivocal			999		Luminal A	Partial	Partial mastectomy	ALND			NO	NO	NO	NO
1074	F	#REF!	168	51	1.54272	18.0697	Right	999.0									CNB	DCIS	DCIS	2	DCIS	2	2.0	N	0/1	N	mm	III	TisN0M0	0	Positive, 40%	Positive, 60%	Positive, 80%, 1+			999		Luminal A	Total	Simple mastectomy	SLNB			NO	NO	NO	NO
1075	F	#REF!	160	67	1.72562	26.1719	Left	999.0									CNB	IDC	IDC+DCIS 5%	5	IDC	1	2.1	N	0/1	N	mm	II	T2N0M0	II a	Positive, 90%	Negative	Positive, 40%, 3+			999		Luminal B2	Partial	Partial mastectomy	SLNB			NO	NO	NO	NO
1076	F	#REF!	144	44	1.32665	21.2191	Right	999.0	999.0	2.1	N	N	N	Y			Excision(by V.G.H)	LCIS with margin involved	no residual LCIS	2	LCIS	2	no residual tumor	N	0/1	N	mm	999	TisN0M0	0	999	999	999	999		999		999	Total	Simple mastectomy	SLNB		Y	NO	NO	NO	NO
1077	F	#REF!	152	65	1.65664	28.1337	Left	5.0									CNB	DCIS	IDC+extensive DCIS	5	IDC+DCIS	5	1.3	N	0/1	N	mm	II	T1cN0M0	I	Positive, >90%	Positive, 10%	Positive, 80%, 1+			999		Luminal A	Total	Simple mastectomy	SLNB			YES	YES	NO	YES	2014-06-05	left axillary
1078	F	#REF!	159	52	1.51548	20.5688	Left	1.08									CNB	invasive ductal carcinoma	IDC	1	IDC	1	1.4	Y	4/13	N	mm	II	T1cN2M0	II a	Positive, 30%	Negative	Positive, 30%, 1+			999		Luminal A	Partial	Partial mastectomy	SLNB+ALND			NO	NO	NO	NO
1079	F	#REF!	155	72	1.76068	29.9688	Left	999.0									mammotome	IDC+DCIS	IDC	1	IDC	1	0.7	N		N	mm	II	T1bN0M0	I	Positive, 95%	Negative	Positive, 80%, 1+			999		Luminal A	Partial	Partial mastectomy	SLNB			NO	NO	NO	NO
1080	F	#REF!	158	70	1.75278	28.0404	Right	1.7									CNB	IDC	no residual IDC	1	IDC	1	no residual IDC	N		N	mm	II	ypT0N0M0	0	Negative	+/-	Positive, 3+			999		HER-2 type	Partial	Partial mastectomy	ALND			NO	NO	NO	NO
1081	F	#REF!	156	46	1.41185	18.902	Right	1.5									CNB	DCIS	IDC	1	IDC	1	1.4	N	0/11	N	mm	III	T1cN0M0	I	Negative	Negative	Positive, 30%, 1+			999		TNBC	Partial	Partial mastectomy	SLNB+ALND			NO	NO	NO	NO
1082	F	#REF!	162	62	1.67033	23.6244	Left	4.1									CNB	IDC	IDC+DCIS 50%	5	IDC+DCIS	5	3.0	N	0/4	N	mm	II	T2N0M0	II a	Positive, 20%	Negative	Positive, 95%, 3+			999		Luminal B2	Total	Total mastectomy	SLNB			NO	NO	NO	NO
1083	F	#REF!	155	51.5	1.48908	21.436	Left	3.4									CNB	IDC	IDC	1	IDC	1	1.1	N	0/5	N	mm	I	T1cN0M0	I	Positive, 90%	Negative	Positive, >10%, 1+			999		Luminal A	Total	Modified radical mastectomy	SLNB+ALND			NO	NO	NO	NO
1084	F	#REF!	155	77	1.82079	32.0499	Left	2.8									CNB	IDC	IDC	1	IDC	1	2.5	N	0/4	N	mm	II	T2N0M0	II a	Positive, 90%	Positive, 80%	Positive, 25%, 2+, equivocal			10		Luminal A	Partial	Partial mastectomy	SLNB+ALND			NO	NO	NO	NO
1085	F	#REF!	153	56	1.54272	23.9224	Right	999.0									Excision(by中山)	IDC	no residual IDC+suture granulloma+fibrocystic change		IDC	1	1.6	N	0/1	N	mm	II	T1cN0M0	I	Positive, 15%	Positive, 15%	Positive			999		Luminal B2	Partial	Partial mastectomy	SLNB			YES	YES	NO	YES	2018-01-11	right bresat
1086	F	#REF!	162	61	1.6568	23.2434	Right	2.02									CNB	IDC+focal DCIS	IDC+DCIS	5	IDC+DCIS	5	4.5	N	0/7	N	mm	II	T2N0M0	II a	Positive, 80%	Positive, 70%	Positive, <10%, 1+			70	p63(-)/E-cadherin(+)	Luminal B1	Total	Simple mastectomy	SLNB+ALND			NO	YES	NO	NO
1087	F	#REF!	152	58	1.56489	25.1039	Right	3.34									CNB	DCIS with papillary lesion	IDC+extensive DCIS	5	IDC+DCIS	5	3.7	Y	1/13	N	mm	II	T2N1M0	II b	Positive, 90%	Positive, 25%	Positive, 50%, 2+, equivocal			999		Luminal A	Partial	Partial mastectomy	SLNB+ALND			NO	NO	NO	NO
1088	F	#REF!	149	56	1.52242	25.2241	Right	8.0									(-)	(-)	boderline phyllodes tumor, recurrent, with malignant transformation		malignant phyllodes tumor	17	2.9	N		involved	mm	999	T2N0M0	II a	999	999	999	999		999		999	Partial	Partial mastectomy	(-)			YES	NO	NO	YES	2010-01-27	right bresat
1089
1090	F	#REF!	150	46	1.38444	20.4444	Left	2.2									CNB(by台中慈濟)	IDC	IDC+DCIS	5	IDC+DCIS	5	2.1	N	0/1	N	mm	II	T2N0M0	II a	Positive, 90%	Positive, 90%	Positive, 50%, 2+, equivocal			999		Luminal A	Total	Simple mastectomy	SLNB			NO	NO	NO	NO
1091	F	#REF!	154	49	1.4478	20.6612	Left	1.53									CNB	IDC+DCIS	residual IDC	1	IDC	1	1.3	Y	5/19	N	mm	II	T1cN2M0	III a	Negative	Negative	Positive, 90%, 3+			999		HER-2 type	Total	Modified radical mastectomy	ALND			NO	Yes	NO	YES	2011-11-17	left axillary
1092	F	#REF!	159	61	1.64139	24.1288	Right	999.0									mammotome	DCIS+fibrocystic change	DCIS, removed+fibrocystic change with focal flat epithelial atypical and columnar cell change	2	DCIS	2		N		N	mm	II	TisN0M0	0	Positive	Negative	Positive, 3+	3		999		Luminal B2	Partial	Partial mastectomy	SLNB			NO	NO	NO	NO
1093	F	#REF!	156	53	1.51548	21.7784	Right	3.59									CNB	IDC	IDC+DCIS	5	IDC+DCIS	5	1.4	N	0/4	N	mm	II	T1cN0M0	I	Positive, 90%	Positive, 80%	Positive, >90%, 1+			999		Luminal A	Total	Modified radical mastectomy	SLNB+ALND			NO	NO	YES	NO
1094	F	#REF!	160	67	1.72562	26.1719	Right	999.0									CNB(by秀傳)	IDC	IDC	1	IDC	1	2.1	N	0/15	N	mm	II	T2N0M0	II a	Positive, 80%	Positive, 60%	Positive, 30%, 2+, equivocal			20		Luminal B1	Partial	Partial mastectomy	SLNB+ALND			NO	YES	NO	NO
1095	F	#REF!					Left	999.0									CNB	IDC+focal DCIS	IDC+DCIS	5	IDC	1	5.3	Y	18/19	close	mm	II	T3N3M0	III c	Positive, 90%	Positive, 20%	Positive, 30%, 1+			999		Luminal A	Total	Simple mastectomy	ALND			NO	YES	NO	NO
1096	F	#REF!					Left	1.2									Excision(by二基)	IDC+DCIS	no residual tumor		IDC+DCIS	5	0.8	N	0/12	N	mm	I	T1bN0M0	I	Positive, 80%	Positive, 80%	Positive, 10%, 1+			999		Luminal A	Partial	Partial mastectomy	ALND			NO	NO	YES	NO
1097	F	#REF!	161	67	1.73101	25.8478	Left	2.3									CNB	IDC	IDC	1	IDC	1	2.3	N	0/3	N	mm	III	T2N0M0	II a	Negative	Negative	Positive, 80%, 2+, equivocal			999		TNBC	Partial	Partial mastectomy	SLNB+ALND			NO	NO	NO	NO
1098	F	#REF!	162	53	1.54434	20.1951	Left	999.0									CNB	IDC	IDC+DCIS	1	IDC+DCIS	5	3.0	N	0/2	N	mm	III	T2N0M0	II a	Negative	Negative	Positive, 3+			999		HER-2 type	Total	Simple mastectomy	SLNB			NO	NO	NO	NO
1099	F	#REF!	155	49	1.45249	20.3954	Right	999.0									Excision(by童寶照診所)/3.0cm	IDC	IDC+DCIS	5	IDC+DCIS	5	residual 0.3	Y	1/15	involved	mm	II	T2N1M0	II b	Positive, 90%	Positive, 50%	Positive, 95%, 2+, equivocal			999		Luminal A	Partial	Partial mastectomy	SLNB+ALND			NO	NO	NO	NO
1100	F	#REF!	156	48	1.44222	19.7239	Left	2.6									CNB	DCIS	DCIS	2	DCIS	2	2.2	N	0/2	N	mm	II	TisN0M0	0	Positive, 1+	Positive, 1+	Positive, 3+			999		Luminal B2	Total	Simple mastectomy	SLNB+ALND			NO	NO	NO	NO
1101	F	#REF!	163.9	56	1.59673	20.8464	Left	999.0									CNB	IDC	IDC+DCIS	5	IDC+DCIS	5	11.0	Y	5/17	N	mm	II	T3N2M0	III a	Positive	Positive, 5%	Positive, 80%, 1+			999		Luminal A	Total	Simple mastectomy	SLNB+ALND			NO	YES	NO	NO
1102	F	#REF!	159	59	1.61426	23.3377	Left	1.38									CNB(by秀傳)	IDC+focal DCIS	IDC+DCIS	5	IDC+DCIS	5	2.2	N	0/1	N	mm	II	T2N0M0	II a	Positive, 80%	Positive, 80%	Positive, 95%, 3+			999		Luminal B2	Total	Total mastectomy	SLNB			NO	NO	NO	NO
1103	F	#REF!	156	48	1.44222	19.7239	Right	5.0									CNB	IDC	IDC+DCIS	5	IDC+DCIS	5	5.2	Y	1/15	N	mm	III	T3N1M0	III a	Negative	Negative	Positive, 95%, 3+			>15		HER-2 type	Total	Modified radical mastectomy	ALND			NO	NO	NO	NO
1104	F	#REF!	160	54	1.54919	21.0937	Left	1.43									CNB	IDC	IDC+DCIS	5	IDC+DCIS	5	1.6	N	0/2	N	mm	II	T1cN0M0	I	Positive, 95%	Positive, 5%	Positive, 70%, 2+, equivocal			999		Luminal A	Total	Simple mastectomy	SLNB			NO	NO	NO	NO
1105	F	#REF!	156	68.7	1.7254	28.2298	Left	2.2									CNB	IDC+DCIS	IDC+DCIS	5	IDC+DCIS	5	1.3	N	0/2	N	mm	II	T1cN0M0	I	Positive, 95%	Positive, 1%	Positive, 40%, 2+, equivocal			999		Luminal A	Partial	Partial mastectomy	SLNB			NO	NO	NO	NO
1106	F	#REF!	156	48	1.44222	19.7239	Right	1.32									CNB	IDC	IDC+DCIS	5	IDC+DCIS	5	2.1	N	0/4	N	mm	II	T2N0M0	II a	Positive, 90%	Positive, <10%	Positive, 40%, 3+			40		Luminal B2	Partial	Partial mastectomy	SLNB			NO	NO	NO	NO
1107	F	#REF!	156	57.6	1.57987	23.6686	Right	4.18									CNB	IDC+DCIS	IDC+DCIS	5	IDC+DCIS	5	2.3	Y	1/20	N	mm	II	T2N1M0	II b	Positive, 70%	Positive, 10%	Positive, 30%, 1+			70		Luminal B2	Total	Modified radical mastectomy	SLNB+ALND			YES	YES	NO	YES	2014-05-16	right chest wall
1108	F	#REF!	160	65	1.69967	25.3906	Right	1.8									CNB(by秀傳)	IDC	DCIS with microinvasion	5	IDC+DCIS	5	<0.1	N	0/2	involved	mm	999	T1aN0M0	I	Negative	Negative	Positive, 100%, 3+			999		HER-2 type	Partial	Partial mastectomy	SLNB			NO	NO	NO	NO
1109	F	#REF!	144	40	1.26491	19.2901	Right	1.44									CNB	sclerosing lesion with atypia	low-grade adenosquamous carcinoma		adenosquamous carcinoma		999.0	N		close	mm	999	T1cN0M0	I	Negative	Negative	Negative	N		999		TNBC	Partial	Excision	(-)			NO	YES	NO	NO
1110	F	#REF!	152	46	1.39364	19.91	Right	2.83									CNB	IDC and adenosis	IDC+DCIS	5	IDC+DCIS	5	1.5	N	0/16	N	mm	I	T1cN0M0	I	Positive, 90%	Positive, 40%	Positive, 60%, 1+			999		Luminal A	Total	Simple mastectomy	SLNB+ALND			NO	NO	NO	NO
1111	F	#REF!	164	67	1.74706	24.9108	Right	999.0									Excision(by鹿基)	IDC	IDC+DCIS 5-10%	5	IDC+DCIS	5	1.8	Y	9/10	N	mm	II	T1cN3M0	III c	Positive, 90%	Positive, 10%	Positive, 90%, 1+			999		Luminal A	Total	Modified radical mastectomy	SLNB+ALND			NO	NO	NO	NO
1112	F	#REF!	164	69	1.77294	25.6544	Right	999.0									mammotome	IDC	IDC+DCIS	5	IDC+DCIS	5	0.9	Y	1/24	N	mm	I	T1bN1M0	II a	Positive, 70%	Positive, 80%	Positive, 80%, 1+			999		Luminal A	Partial	Partial mastectomy	SLNB+ALND			NO	NO	NO	NO
1113	F	#REF!					Right	1.9									Excision	IDC+DCIS with close margin	residual DCIS+tumor emboli		IDC+DCIS	5	999.0	Y	2/11	N	mm	II	T2N0M0	II a	Positive, 70%	Positive, 90%	Positive, 40%, 1+			999		Luminal A	Partial	Partial mastectomy	ALND			NO	YES	NO	NO
1114	F	#REF!	151	56	1.53261	24.5603	Left	5.0									CNB	IDC	IDC	1	IDC	1	1.7	Y	6/6	involved	mm	II	ypT1cN2M0	III a	Positive, 95%	Postiive, 70%	Negative	N		999		Luminal A	Partial	Partial mastectomy	ALND			NO	YES	NO	NO
1115	F	#REF!	155	57	1.56658	23.7253	Left	1.91									CNB	IDC/IDC	IDC/IDC	1	IDC/IDC	1	1.6/1.5	Y	8/21	N	mm	III/II	T1cN2M0	III a	Positive, 90%/80%	Positive, 60%/<10%	Negative/Negative			999		Luminal B1/A	Total	Modified radical mastectomy	ALND			NO	NO	NO	NO
1116	F	#REF!	160	63	1.67332	24.6094	Left	999.0									FNAC(by佑民)	Negative	IDC+DCIS 25%	5	IDC+DCIS	5	1.9	N	0/4	N	mm	I	T1N0M0	I	Positive, 90%	Positive, 90%	Positive, 50%, 1+			10		Luminal A	Partial	Partial mastectomy	SLNB+ALND			NO	NO	NO	NO
1117	F	#REF!	155	65	1.6729	27.0552	Right	1.7									CNB	IDC	IDC+DCIS	5	IDC+DCIS	5	1.8	N	0/1	N	mm	II	T1cN0M0	I	Positive, 30%	Positive, 5%	Positive, 60%, 1+			999		Luminal A	Partial	Partial mastectomy	SLNB			NO	NO	NO	NO
1118	F	#REF!	158	61	1.63622	24.4352	Right	1.9									CNB	IDC	IDC+DCIS	5	IDC+DCIS	5	1.9	Y	7/14	N	mm	II	T1cN2M0	III a	Positive, 80%	Positive, 90%	Positive, 30%, 2+, equivocal			999		Luminal A	Partial	Partial mastectomy	SLNB+ALND			NO	NO	NO	NO
1119	F	#REF!	157	47	1.43169	19.0677	Right	1.1									CNB	IDC	IDC+DCIS+sclerosing adenosis	5	IDC+DCIS	5	1.6	N	0/1	N	mm	II	T1cN0M0	I	Positive, 85%	Positive, 60%	Positive, 80%, 3+			999		Luminal B2	Partial	Partial mastectomy	SLNB			NO	NO	YES	NO
1120	F	#REF!	156	54	1.52971	22.1893	Left	1.2									Excision	DCIS	DCIS	2	DCIS	2	0.3	N	0/1	N	mm	II	TisN0M0	0	Positive, 50%	Positive, 80%	Positive, 90%, 2+			999		Luminal A	Partial	Partial mastectomy	SLNB			NO	NO	NO	NO
1121	F	#REF!	148	67.5	1.66583	30.8163	Right	3.2									CNB	IDC	IDC+DCIS	5	IDC+DCIS	5	3.4	Y	2/19	N	mm	II	T2N1M0	II b	Positive, 90%	Positive, 60%	Positive, 20%, 1+			999		Luminal A	Total	Modified radical mastectomy	SLNB+ALND			NO	NO	NO	NO
1122	F	#REF!	160	63	1.67332	24.6094	Right	3.41									CNB	IDC	IDC+DCIS	5	IDC+DCIS	5	0.8	N	0/5	N	mm	II	T1bN0M0	I	Negative	Negative	Negative			999		TNBC	Partial	Partial mastectomy	SLNB+ALND			YES	YES	NO	Yes	2012-08-16	right axilla
1123	F	#REF!	163	60	1.64823	22.5827	Right	2.72									Excision	mucinous carcinoma with margin involved	mucinous carcinoma	11	mucinous carcinoma	11	1.6	N	0/1	N	mm	II	T1cN0M0	I	Positive, 50%	Positive, 90%	Positive, 20%, 1+			10-15		Luminal B1	Partial	Partial mastectomy	SLNB			NO	NO	NO	NO
1124	F	#REF!	160	56	1.57762	21.875	Left	1.96									CNB	IDC	IDC+DCIS	5	IDC+DCIS	5	1.8	Y	3/10	N	mm	III	T1cN1M0	II a	Negative	Negative	Negative			80		TNBC	Partial	Partial mastectomy	SLNB+ALND			YES	YES	NO	Yes	2011-08-15	left breast
1125	F	#REF!	162	58.5	1.6225	22.2908	Left	4.9									CNB	IDC	IDC	1	IDC	1	4.9	N	(-)	involved	mm	III	T2N0M0	II a	Negative	Negative	Negative			999		TNBC	Total	Simple mastectomy	(-)			Yes	YES	NO	Yes	2011-08-15	left breast
1126	F	#REF!	159	51	1.50083	20.1733	Left	3.49									CNB	adenosis and atypical intraductal hyperplasia	IDC+DCIS	5	IDC+DCIS	5	2.3	Y	3/9	N	mm	II	T2N1M0	II b	Positive, 90%	Positive, 90%	Positive, 35%, 3+			5		Luminal B2	Partial	Partial mastectomy	ALND			NO	NO	NO	NO
1127	F	#REF!	143	38	1.22859	18.5828	Left	2.7									CNB	DCIS	IDC+DCIS	5	IDC+DCIS	5	2.6	N	0/3	N	mm	III	T2N0M0	II a	Negative	Negative	Positive, 15%, 1+			999		TNBC	Total	Simple mastectomy	SLNB+ALND			NO	NO	NO	NO
1128	F	#REF!	160	50	1.49071	19.5312	Right	3.4									CNB	IDC+DCIS	IDC+DCIS	5	IDC+DCIS	5	2.8	N	0/2	N	mm	II	T2N0M0	II a	Positive, 80%	Positive, 10%	Positive, 30%, 2+, equivocal			999		Luminal A	Partial	Partial mastectomy	SLNB			NO	NO	NO	NO
1129	F	#REF!	152	54	1.50997	23.3726	Left	2.42									CNB	IDC	IDC+DCIS	5	IDC+DCIS	5	2.2	Y	1/17	N	mm	II	T2N1M0	II b	Positive, 90%	Positive, 20%	Positive, 30%, 2+, equivocal			999		Luminal A	Total	Modified radical mastectomy	SLNB+ALND			NO	NO	NO	NO
1130	F	#REF!	157	64	1.67066	25.9645	Left	2.1									CNB	IDC	IDC+DCIS	5	IDC+DCIS	5	1.8	N	0/1	N	mm	II	T1cN0M0	I	Positive, 20%	Negative	Positive, 30%, 1+			999		Luminal A	Partial	Partial mastectomy	SLNB			NO	Yes	NO	NO
1131	F	#REF!	154	54	1.51987	22.7694	Left	1.67									FNAC(by佑民)	malignacy/carcinoma	IDC	1	IDC	1	2.1	N		involved	mm	II	T2N0M0	II a	Positive, 90%	Positive, 90%	Positive, 20%, 1+			999	p63(+)	Luminal A	Partial	Excision	(-)			NO	NO	NO	NO
1132	F	#REF!	150	54	1.5	24	Right	2.28									CNB	DCIS	intraductal papillary carcinoma with DCIS				2.4	N	0/2	N	mm	II	TisN0M0	0	Positive, 70%	Positive, 50%	Positive, 2+, equivocal			999		Luminal A	Total	Simple mastectomy	SLNB			NO	NO	NO	NO
1133	F	#REF!	166	57	1.62121	20.6852	Left	2.5	0.84	4.3	N	N	N	N			Excision(by TMU)	IDC	DCIS+fibrocystic change	2	IDC+DCIS	5	999.0	N	0/12	N	mm	I	999	999	Positive	Positive	Positive, 2+	2		999		Luminal A	Partial	Partial mastectomy	ALND		Y	NO	NO	NO	NO
1134	F	#REF!	157	52	1.50591	21.0962	Right	999.0									Excision(by沙童)	ILC	ILC	3	ILC	3	7.0	Y	17/17	involved	mm	II	T3N3M0	III c	Positive, 70%	Positive, 40%	Positive, 80%, 1+			999	E-cadhernin(-)	Luminal A	Partial	Partial mastectomy	ALND			NO	YES	NO	NO
1135	F	#REF!	153	55	1.52889	23.4952	Left	999.0									mammotome	IDC+DCIS	residual IDC+DCIS	5	IDC+DCIS	5	0.4	N	0/1	N	mm	II	T1aN0M0	I	Positive, 80%	Positive, 70%	Positive, 90%, 2+, equivocal			999		Luminal A	Total	Simple mastectomy	SLNB			NO	NO	NO	NO
1136	F	#REF!	158	54	1.53948	21.6311	Left	1.3									CNB	papillary DCIS	IDC+DCIS	5	IDC+DCIS	5	1.0	N	0/1	N	mm	I	T1bN0M0	I	Positive, 90%	Positive, 5%	Positive, 30%, 2+, equivocal			999		Luminal A	Partial	Partial mastectomy	SLNB			NO	NO	NO	NO
1137	F	#REF!	152	60	1.59164	25.9695	Left	2.7									mammotome	fibrocystic disease	DCIS+fibroadenoma	2	DCIS	2	2.5	N		N	mm	I	TisN0M0	0	Positive, 80%	Positive, 90%	Positive, 20%, 2+, equivocal			999		Luminal A	Partial	Partial mastectomy	(-)			NO	NO	NO	NO
1138	F	#REF!	154	74	1.7792	31.2026	Right	999.0									CNB	invasive carcinoma	IDC	1	IDC	1	3.3	N	0/1	N	mm	I	T2N0M0	II a	Positive, 90%	Positive, 40%	Positive, 90%, 1+			999		Luminal A	Partial	Partial mastectomy	SLNB			NO	NO	NO	NO
1139	F	#REF!	162	52	1.52971	19.8141	Right	999.0									mammotome	DCIS	DCIS with microinvasion	5	IDC+DCIS	5	≦ 0.1	N	0/3	involved	mm	999	T1aN0M0	I	Negative	Negative	Positive, 100%, 3+			999		HER-2 type	Partial	Partial mastectomy	SLNB			NO	NO	NO	NO
1140	F	#REF!	152	72	1.74356	31.1634	Right	2.8									CNB	IDC	IDC+DCIS	5	IDC+DCIS	5	1.5	N	0/42	N	mm	II	T1cN0M0	I	Positive, 90%	Positive, 10%	Positive, 80%, 2+, equivocal			999		Luminal A	Total	Modified radical mastectomy	ALND			NO	NO	NO	NO
1141	F	#REF!	153	65	1.66208	27.7671	Left	999.0									mammotome	DCIS+fibrocystic change	residual DCIS+fibrocystic change	2	DCIS	2	0.5	N	0/1	N	mm	II	TisN0M0	0	Positive, 1+	Positive, 1+	Positive, 1+	1		999		Luminal A	Total	Simple mastectomy	SLNB			NO	NO	NO	NO
1142	F	#REF!	148	55	1.5037	25.1096	Right	10.0									CNB	infiltrating carcinoma	IDC	1	IDC	1	4.5	N		involved	mm	II	ypT2N3M1	IV	Positive, 90%	Positive, 20%	Positive, 70%, 1+			999		Luminal A	Total	Simple mastectomy	(-)			NO	YES	YES	NO
1143	F	#REF!	156	66	1.69115	27.1203	Left	2.48									CNB(by竹山秀傳)	IDC	ILC+LCIS	'8	ILC+LCIS	8	2.2	N	0/12	N	mm	II	T2N0M0	II a	Positive, 80%	Positive, 70%	Positive, 80%, 1+			999	p63(-)/E-cadherin(-)	Luminal A	Partial	Partial mastectomy	SLNB+ALND			NO	NO	NO	NO
1144	F	#REF!	158	53.5	1.53234	21.4309	Right	1.29									CNB	IDC+focal DCIS	IDC+DCIS	5	IDC+DCIS	5	1.3	N	0/6	N	mm	II	T1cN0M0	I	Positive, 80%	Positive, 70%	Positive, 20%, 1+			25		Luminal A	Partial	Partial mastectomy	SLNB+ALND			YES	NO	NO	YES	2018-08-09	breast right
1145	F	#REF!	152	59.5	1.585	25.7531	Left	3.06									CNB	IDC+DCIS	IDC+DCIS	5	IDC+DCIS	5	2.6	Y	2/10	N	mm	II	T2N1M0	II b	Positive, 10%	Positive, 20%	Positive, <10%, 1+			10		Luminal A	Partial	Partial mastectomy	SLNB+ALND			NO	NO	NO	NO
1146	F	#REF!	154	54	1.51987	22.7694	Right	0.8									CNB	IDC	IDC	1	IDC	1	1.0	N	0/1	N	mm	II	T1bN0M0	I	Positive, 70%	Positive, 30%	Positive, 30%, 2+, equivocal			999		Luminal A	Partial	Partial mastectomy	SLNB			NO	NO	NO	NO
1147	F	#REF!	153	42	1.33604	17.9418	Right	1.6									CNB	IDC	IDC	1	IDC	1	1.5	N	0/6	N	mm	III	T1cN0M0	I	Negative	Negative	Positive, 90%, 1+			999		TNBC	Partial	Partial mastectomy	SLNB			NO	NO	YES	NO
1148	F	#REF!	154	50.9	1.4756	21.4623	Right	1.1									CNB	IDC	IDC	1	IDC	1	1.2	N	0/3	N	mm	III	T1cN0M0	I	Negative	Negative	Positive, 70%, 1+			999		TNBC	Partial	Partial mastectomy	SLNB			NO	NO	NO	NO
1149	F	#REF!	161	71	1.78193	27.3909	Right	3.67									CNB	IDC	IDC	1	IDC	1	<0.1	Y	1/13	N	mm	not grade	ypT1aN1M0	II a	Negative	Positive, 70%	Positive, 2+	2		999		Luminal A	Partial	Partial mastectomy	SLNB+ALND			NO	YES	NO	NO
1150	F	#REF!	169	58	1.65008	20.3074	Right	3.16									CNB(by CMUH)	IDC	DCIS+fibroadenoma	2	DCIS	2	2.8	N	0/5	N	mm	II	TisN0M0	0	999	999	999	999		999		999	Total	Simple mastectomy	SLNB+ALND			NO	NO	NO	NO
1151	F	#REF!	169	58	1.65008	20.3074	Left	999.0									CNB(by CMUH)	IDC	IDC+DCIS	5	IDC+DCIS	5	1.1	N	0/3	N	mm	II	T1cN0M0	I	Positive, 50%	Positive, 70%	Positive, 85%, 1+			999		Luminal A	Total	Simple mastectomy	SLNB+ALND			NO	NO	NO	NO
1152	F	#REF!	155	59	1.59382	24.5578	Left	2.1									CNB	IDC	IDC+DCIS+fibroadenoma	5	IDC+DCIS	5	2.1	N	0/1	N	mm	II	T2N0M0	II a	Positive, 30%	Positive, 40%	Positive, 70%, 1+			999		Luminal A	Total	Simple mastectomy	SLNB			NO	NO	NO	NO
1153	F	#REF!	153	76	1.79722	32.4661	Left	2.2									Excision	IDC+fibrocystic change	no residual IDC+fibrocystic change		IDC	1	1.8	N	0/3	N	mm	III	T1cN0M0	I	Negative	Negative	Negative			999		TNBC	Partial	Partial mastectomy	SLNB			NO	NO	NO	NO
1154	F	#REF!	153	54	1.51493	23.0681	Left	2.2									CNB	DCIS+focal IDC	IDC+extensive DCIS	5	IDC+DCIS	5	0.6	N	0/8	N	mm	II	T1aN0M0	I	Negative	Negative	Positive, 40%, 3+			999		HER-2 type	Total	Modified radical mastectomy	ALND			NO	NO	NO	NO
1155	F	#REF!	160	64	1.68655	25	Left	2.0									CNB	IDC	IDC+DCIS	5	IDC+DCIS	5	2.1	N	0/1	N	mm	II	T2N0M0	II a	Negative	Negative	Positive, >90%, 3+			999		HER-2 type	Total	Simple mastectomy	SLNB			NO	YES	NO	NO
1156	F	#REF!	165	51	1.52889	18.7328	Right	1.2									CNB	DCIS+small focal IDC	extensive DCIS+microinvasion carcinoma		IDC+DCIS	5	0.2	N	0/1	N	mm	not grade	T1aN0M0	I	Positive, 50%	Positive, 70%	Negative			999		Luminal A	Partial	Partial mastectomy	SLNB			YES	NO	YES	YES	2015-05-20	right breast
1157	F	#REF!	164	59.7	1.64914	22.1966	Left	1.54									CNB	IDC	IDC+DCIS	5	IDC+DCIS	5	1.0	N	0/2	N	mm	II	T1bN0M0	I	Positive, 90%	Positive, 10%	Negative			999		Luminal A	Total	Simple mastectomy	SLNB			YES	NO	NO	YES	2014-07-14	left axillary
1158	F	#REF!	153	53	1.50083	22.6409	Left	2.27									CNB	IDC	no residual IDC+adenosis		IDC	1	no residual IDC	Y	1/11	N	mm	II	ypT0N1M0	II a	Positive, 30%	Positive, 30%	Positive, 2	2		999		Luminal A	Partial	Partial mastectomy	SLNB+ALND			YES	YES	NO	YES	2012-10-26	left breast
1159	F	#REF!	157	57	1.57665	23.1247	Right	1.14									CNB(by雲林台大)	atypical ductal hyperplasia	IDC+DCIS	5	IDC+DCIS	5	0.7	N		involved	mm	I	T1bN0M0	I	Positive, 90%	Negative	Positive, 30%, 1+			999		Luminal A	Partial	Partial mastectomy	(-)			NO	NO	NO	NO
1160	F	#REF!	151	50	1.44818	21.9289	Left	1.4									CNB(by秀傳)	IDC	IDC+DCIS	5	IDC+DCIS	5	1.1	Y	1/15	N	mm	III	T1cN1M0	II a	Negative	Negative	Positive, >30%, 3+			999		HER-2 type	Total	Modified radical mastectomy	SLNB+ALND			NO	NO	NO	NO
1161	F	#REF!	146	63	1.59844	29.5553	Left	1.89									CNB	IDC	IDC+DCIS	5	IDC+DCIS	5	1.7	N	0/15	N	mm	II	T1cN0M0	I	Positive, 70%	Positive, 8%	Negative			999		Luminal A	Total	Simple mastectomy	ALND			NO	NO	NO	NO
1162	F	#REF!	155	50	1.46723	20.8117	Right	1.62									Excision	IDC	residual IDC+DCIS	5	IDC+DCIS	5	1.5	N	0/9	N	mm	III	T1cN0M0	I	Negative	Negative	Positive, 90%, 3+			999		HER-2 type	Partial	Partial mastectomy	SLNB+ALND			NO	NO	NO	NO
1163	F	#REF!	149	49	1.4241	22.0711	Right	999.0									Excision(by台中仁愛)	IDC	residual IDC	1	IDC	1		N	0/14	N	mm	II	T1cN0M0	I	Positive	Positive	Positive, 2+			999		Luminal A	Partial	Partial mastectomy	ALND			NO	NO	NO	NO
1164	F	#REF!	155	71	1.74841	29.5525	Right	2.42									CNB	IDC+DCIS	IDC+DCIS	5	IDC+DCIS	5	2.1	Y	3/22	N	mm	I	T2N1M0	II a	Positive, >90%	Positive, 80%	Positive, 70%, 2+, equivocal			999		Luminal A	Total	Modified radical mastectomy	ALND			NO	NO	NO	NO
1165	F	#REF!	158	43	1.37376	17.2248	Right	2.72									CNB	IDC	IDC+DCIS	5	IDC+DCIS	5	3.3	Y	9/19	involved	mm	II	T2N3M0	III c	Negative	Negative	Positive, 90%, 3+			>15		HER-2 type	Total	Subcutaneous mastectomy	ALND			NO	NO	NO	NO
1166	F	#REF!					Left	999.0									mammotome	IDC	IDC+DCIS	5	IDC+DCIS	5	1.6	Y	8/19	N	mm	II	T1cN2M0	III a	Positive, 70%	Positive, 50%	Positive, 90%, 3+			999		Luminal B2	Total	Modified radical mastectomy	ALND			YES	YES	NO	YES	2015-09-09	left bresat
1167	F	#REF!	165	77	1.87861	28.2828	Left	1.0									CNB	DCIS with microinvasion	DCIS with focal IDC	5	IDC+DCIS	5	0.5	N	0/1	N	mm	I	T1N0M0	I	Negative	Negative	Positive, 90%, 3+			999		HER-2 type	Total	Simple mastectomy	SLNB			NO	NO	NO	NO
1168	F	#REF!	158	48	1.45144	19.2277	Right	1.95									CNB	IDC+DCIS	IDC+DCIS	5	IDC+DCIS	5	1.8	N	0/5	N	mm	III	T1cN0M0	I	Positive, 60%	Positive, 40%	Positive, 60%, 2+, equivocal			999		Luminal A	Partial	Partial mastectomy	SLNB			NO	NO	NO	NO
1169	F	#REF!	162	53	1.54434	20.1951	Right	2.6									CNB	IDC	IDC+DCIS	5	IDC+DCIS	5	2.8	Y	1/9	N	mm	II	T2N1M0	II b	Positive, 10%	Positive, 5%	Positive, 40%, 1+			999		Luminal A	Total	Modified radical mastectomy	SLNB+ALND			NO	NO	NO	NO
1170	F	#REF!	158	60	1.62275	24.0346	Right	1.6									CNB	IDC+DCIS	invasive micropapillary carcinoma+DCIS		invasive micropapillary carcinoma+DCIS		1.1/1.1	Y	1/15	N	mm	III	T1cN1M0	II a	Positive, 60%	Negative	Positive, 90%, 3+			999		Luminal B2	Total	Modified radical mastectomy	ALND			NO	YES	NO	NO
1171	F	#REF!	152	64	1.64384	27.7008	Right	4.5									CNB	IDC	IDC+DCIS 1%	1	IDC	1	5.5	Y	8/17	N	mm	III	T3N2M0	III a	Negative	Negative	Positive, >90%, 3+			999		HER-2 type	Total	Modified radical mastectomy	ALND			NO	NO	NO	NO
1172	F	#REF!	163	68	1.75468	25.5937	Right	1.79									CNB	IDC	IDC+DCIS	5	IDC+DCIS	5	2.2	N	0/3	N	mm	III	T2N0M0	II a	Negative	Negative	Positive, >90%, 3+			999		HER-2 type	Partial	Partial mastectomy	SLNB			NO	NO	NO	NO
1173	F	#REF!	166	58	1.63537	21.048	Right	2.1									CNB	IDC	IDC+DCIS	5	IDC+DCIS	5	2.2'	N	0/4	N	mm	III	T2N0M0	II a	Positive, 80%	Positive, 30%	Positive, 40%, 3+			999	p63(-)	Luminal B2	Total	Simple mastectomy	SLNB+ALND			NO	NO	NO	NO
1174	F	#REF!	152	62	1.61795	26.8352	Right	0.9									CNB	IDC	IDC++DCIS	5	IDC+DCIS	5	0.7	N	0/1	N	mm	II	T1bN0M0	I	Positive, 90%	Positive, 30%	Positive, 30%, 2+, equivocal			999		Luminal A	Partial	Partial mastectomy	SLNB			NO	NO	NO	NO
1175	F	#REF!	157	74	1.79645	30.0215	Right	2.6									CNB	papillary lesion	IDC+extensive DCIS	5	IDC+DCIS	5	0.1	N		N	mm	II	T1aN0M0	I	Positive, 80%	Positive, 20%	Positive, >90%, 1+			999		Luminal A	Partial	Partial mastectomy	(-)			NO	NO	NO	NO
1176	F	#REF!	151	52	1.47686	22.806	Right	1.0									mammotome	DCIS with microcalcification	residual DCIS	2	DCIS	2		N	0/2	N	mm	III	TisN0M0	0	Negative	Negative	Positive, 90%, 3+			999		HER-2 type	Partial	Partial mastectomy	SLNB			YES	NO	NO	YES	2011-05-16	right breast
1177	F	#REF!	165	72	1.81659	26.4463	Right	1.31									CNB	IDC	IDC	1	IDC	1	2.2	N	0/17	N	mm	III	T2N0M0	II a	Positive, 100%	Positive, 100%	Positive, 90%, 3+			999		Luminal B2	Partial	Partial mastectomy	ALND			NO	NO	YES	NO
1178	F	#REF!					Right	2.65									CNB	IDC	IDC+DCIS	5	IDC+DCIS	5	3.5/2.1/1.2	Y	2/13	N	mm	II	T2N01M0	II b	Positive, 40%	Positive, 90%	Positive, 20%, 1+			999		Luminal A	Total	Modified radical mastectomy	ALND			NO	YES	NO	NO
1179	F	#REF!	152	48	1.42361	20.7756	Right	1.6									CNB	IDC	IDC+DCIS	5	IDC+DCIS	5	1.5	N	0/6	N	mm	I	T1cN0M0	I	Positive, 70%	Positive, 70%	Positive, 15%, 2+, equivocal			999		Luminal A	Partial	Partial mastectomy	SLNB+ALND			NO	NO	NO	NO
1180	F	#REF!	160	82	1.90904	32.0312	Left	2.9									CNB	mucinous carcinoma	mucinous carcinoma	11	mucinous carcinoma	11	2.7	Y	1/4	N	mm	I	T2N1M0	II b	Positive, 90%	Positive, 90%	Negative			999		Luminal A	Partial	Partial mastectomy	SLNB+ALND			NO	NO	NO	NO
1181	F	#REF!	160	53	1.53478	20.7031	Right	999.0									mammotome	DCIS	DCIS	2	DCIS	2	3.7	N	0/5	N	mm	III	TisN0M0	0	Positive, 3+	Positive, 1+	Positive, 3+			999		Luminal B2	Total	Simple mastectomy	ALND			NO	NO	NO	NO
1182	F	#REF!	156	70	1.74165	28.764	Right	1.9									CNB	IDC	IDC+DCIS 5%	5	IDC	1	4.5/3.7	Y	9/26	N	mm	II	T2N3M0	III c	Positive, 90%	Negative	Positive, 70%, 1+			999		Luminal B1	Total	Modified radical mastectomy	ALND			NO	NO	NO	NO
1183	F	#REF!	160	62	1.65999	24.2187	Right	2.35									CNB(by二基）	DCIS	DCIS	2	DCIS	2	2.3	N	0/7	N	mm	III	TisN0M0	0	Negative	Negative	Positive, 95%, 3+			999		HER-2 type	Total	Simple mastectomy	ALND			NO	NO	NO	NO
1184	F	#REF!	162	62	1.67033	23.6244	Right	3.8									CNB(by中榮）	IDC	residual DCIS and no residual IDC		IDC+DCIS	5	no residual IDC	N	0/11	N	mm	III	ypTisN0M0	0	Positive, 60%	Positive, 30%	Positive, 2+			999		Luminal B1	Partial	Partial mastectomy	ALND			NO	NO	NO	NO
1185	F	#REF!	158	64	1.67597	25.6369	Right	999.0									Excision(by何醫院)	IDC with margin involved	atypical ductal hyperplasia		IDC	1	1.8	N	0/1	N	mm	999	999	999	999	999	999	999		999		999	Partial	Partial mastectomy	SLNB			NO	NO	NO	NO
1186	F	#REF!	163	60	1.64823	22.5827	Right	999.0									CNB	DCIS	DCIS	2	DCIS	2	1.2	N	0/3	N	mm	II	TisN0M0	0	Positive, 1%	Negative	Positive, 90%, 3+			999		Luminal B2	Partial	Partial mastectomy	SLNB			NO	NO	NO	NO
1187	F	#REF!	145	53	1.46107	25.2081	Left	1.17									CNB	IDC	IDC	1	IDC	1	1.2	N	0/2	N	mm	III	T1cN0M0	I	Negative	Negative	Positive, 60%, 1+			999		TNBC	Partial	Partial mastectomy	SLNB			NO	NO	NO	NO
1188	F	#REF!	159	78	1.85607	30.8532	Right	4.7									CNB	IDC	IDC	1	IDC	1	4.2	N	1/23	N	mm	II	T2N1M0	II b	Positive, 90%	Negative	Positive, 20%, 1+			999		Luminal A	Total	Modified radical mastectomy	ALND			NO	Yes	NO	NO
1189	F	#REF!	159	78	1.85607	30.8532	Left	2.14									CNB	IDC	IDC	1	IDC	1	2.3	N	1/16	N	mm	II	T2N1M0	II b	Positive, 95%	Positive, 90%	Positive, 20%, 1+			999	p63(-)	Luminal A	Total	Modified radical mastectomy	ALND			NO	Yes	NO	NO
1190	F	#REF!	161	59	1.62438	22.7615	Left	1.9									mammotome	IDC+DCIS	IDC+DCIS	5	IDC+DCIS	5	1.2	N	0/6	N	mm	I	T1cN0M0	I	Positive, 90%	Positive, 90%	Positive, 50%, 2+, equivocal			999		Luminal A	Total	Subcutaneous mastectomy	SLNB			NO	NO	NO	NO
1191	F	#REF!	148	52	1.46211	23.74	Left	999.0									CNB	IDC+DCIS	infiltrating micropapillary carcinoma+DCIS		papillary	12	2.6	N	4/36	N	mm	II	T2N1M0	II b	Positive, <10%	Negative	Negative			999		Luminal A	Total	Modified radical mastectomy	ALND			NO	NO	NO	NO
1192	F	#REF!	166	87	2.00291	31.5721	Left	2.9									CNB	IDC+focal DCIS	IDC+ILC(<10%)	7	IDC	1	4.5	Y	10/26	N	mm	III	T2N3M0	III c	Positive, 70%	Positive, 30%	Positive, 50%, 1+			999		Luminal B1	Total	Modified radical mastectomy	SLNB+ALND			NO	NO	NO	NO
1193	F	#REF!	156	60	1.61245	24.6548	Left	2.5									CNB	IDC	IDC+DCIS	5	IDC+DCIS	5	2.8	Y	1/27	N	mm	III	T2N1M0	II b	Positive, 70%	Negative	Positive, 15%, 1+			999		Luminal B1	Total	Modified radical mastectomy	ALND			NO	YES	NO	NO
1194	F	#REF!	153	57	1.55644	24.3496	Right	1.2									mammotome	DCIS	DCIS	2	DCIS	2	1.2	N	0/3	N	mm	II	TisN0M0	0	Negative	Negative	Positive, 3+			999		HER-2 type	Partial	Partial mastectomy	SLNB			NO	NO	NO	NO
1195	F	#REF!	144	58	1.52315	27.9707	Right	1.8									CNB	DCIS	IDC+DCIS	5	IDC+DCIS	5	0.9	N	0/16	N	mm	III	T1N0M0	I	Positive, 10%	Positive, 30%	Positive, 95%, 3+			75		Luminal B2	Total	Simple mastectomy	ALND			NO	NO	NO	NO
1196	F	#REF!	156	51	1.48661	20.9566	Left	3.89									Excision	IDC arising from phyllode tumor	no residual IDC and phyllodes tumor		IDC	1	2.2	N	0/1	N	mm	II	T2N0M0	II a	Positive, 60%	Positive, 90%	Positive, 80%, 1+			999		Luminal A	Partial	Partial mastectomy	SLNB			NO	NO	NO	NO
1197	F	#REF!	153	62	1.62327	26.4855	Right	0.87									CNB	DCIS	DCIS	2	DCIS	2	0.8	N	0/1	N	mm	III	TisN0M0	0	Positive	Positive	Positive, 2+	2		999		Luminal A	Partial	Partial mastectomy	SLNB			NO	NO	NO	NO
1198	F	#REF!	152	48	1.42361	20.7756	Right	999.0									mammotome	DCIS	residual DICS	2	DCIS	2	0.8	N	0/1	N	mm	II	TisN0M0	0	Negative	Negative	Positive, 3+			999	p63(+)	HER-2 type	Total	Subcutaneous mastectomy	SLNB			NO	NO	NO	NO
1199	F	#REF!	150	89	1.9257	39.5556	Right	0.9									CNB(by秀傳)	IDC	IDC+fibrocystic change with adenosis		IDC	1	0.5	N	0/1	N	mm	II	T1bN0M0	I	Positive, 95%	Positive, 60%	Positive, 70%, 1+			999		Luminal A	Partial	Partial mastectomy	SLNB			NO	NO	NO	NO
1200	F	#REF!	152	48	1.42361	20.7756	Right	1.2									CNB	carcinoma	IDC	1	IDC	1	1.7	N	0/1	N	mm	III	T1cN0M0	I	Negative	Negative	Positive, 30%, 1+			999		TNBC	Partial	Partial mastectomy	SLNB			NO	NO	NO	NO
1201	F	#REF!	161	67.5	1.73746	26.0407	Left	2.0									CNB	IDC	IDC	1	IDC	1	1.6	N	0/2	N	mm	III	T1cN0M0	I	Negative	Negative	Positive, 20%, 1+			999		TNBC	Partial	Partial mastectomy	SLNB			NO	NO	NO	NO
1202	F	#REF!	144	51	1.42829	24.5949	Right	2.8									CNB	IDC	IDC+DCIS	5	IDC+DCIS	5	2.2	N	0/3	N	mm	II	T2N0M0	II a	Positive, 95%	Positive, 30%	Positive, >30%, 3+			<10		Luminal B2	Total	Total mastectomy	SLNB			NO	NO	NO	NO
1203	F	#REF!	156	56.5	1.56472	23.2166	Right	1.7									CNB	IDC	IDC+DCIS	5	IDC+DCIS	5	1.4	N	0/2	N	mm	II	T1cN0M0	I	Positive, 90%	Positive, 30%	Negative			999		Luminal A	Partial	Partial mastectomy	SLNB			NO	Yes	NO	NO
1204	F	#REF!	157	52	1.50591	21.0962	Left	3.84									CNB	IDC	post chemotherapy effect		IDC	1		N	0/1	N	mm	II	T2N0M0	II a	Positive, 20%	Positive, 25%	Positive, 20%, 2+, equivocal			999		Luminal A	Partial	Partial mastectomy	SLNB			NO	NO	NO	NO
1205	F	#REF!	156	64	1.66533	26.2985	Left	1.9									Excision	infiltrating carcinoma with medullary feature	IDC with medullary feature+DCIS				0.4	Y	1/10	N	mm	II	T1bN1M0	II a	Negative	Negative	Negative			999	p63(-)/cytokeratin5/6(-)/cytokeratin34βE12(+,focal)	TNBC	Partial	Partial mastectomy	SLNB+ALND			YES	YES	YES	YES	2011-06-24	Left breast
1206	F	#REF!	166	63	1.70441	22.8625	Right	2.28									CNB	IDC	IDC+DCIS	5	IDC	1	2.6	Y	4/8	N	mm	II	T2N2M0	IIIa	Positive, 99%	Positive, 100%	Positive, 20%, 2+, equivocal			999		Luminal A	Total	Modified radical mastectomy	SLNB+ALND			NO	NO	NO	NO
1207	F	#REF!	144	57	1.50997	27.4884	Right	3.1									CNB	invasive carcinoma with mucinous differetiation	IDC with focal mucinous differentiation				3.5	N	0/15	N	mm	II	T2N0M0	II a	Positive, 70%	Positive, 70%	Negative			>15	p63(-)	Luminal B1	Partial	Partial mastectomy	SLNB+ALND			NO	NO	NO	NO
1208	F	#REF!	153	68.5	1.70624	29.2622	Right	2.05									CNB(by秀傳)	IDC	IDC+DCIS	5	IDC+DCIS	5	1.8	N	0/2	N	mm	I	T1cN0M0	I	Positive, 70%	Positive, 90%	Negative			999		Luminal A	Partial	Partial mastectomy	SLNB			NO	NO	NO	NO
1209	F	#REF!	157	53	1.52033	21.5019	Right	3.44									CNB	IDC	residual IDC		IDC	1	0.2	Y	2/8	N	mm	II	ypT1aN1M0	II a	Positive, 5%	Negative	Positive, 15%, 1+			20	p63(+)/cytokeratin(-)	Luminal B1	Partial	Partial mastectomy	SLNB+ALND			NO	NO	NO	NO
1210	F	#REF!	149	73	1.73821	32.8814	Left	2.53									CNB	IDC	IDC+DCIS+fibrocystic change+intraductal papilloma		IDC+DCIS	5	2.5	N	9/14	N	mm	II	T2N3M0	III c	Positive, 15%	Negative	Positive, 40%, 2+, equivocal			999		Luminal A	Total	Modified radical mastectomy	ALND			NO	YES	YES	NO
1211	F	#REF!	157	83	1.90256	33.6728	Right	1.9									CNB	IDC	IDC+DCIS	5	IDC+DCIS	5	2.5	Y	1/13	N	mm	II	T2N1M0	II a	Positive, 60%	Positive, 70%	Positive, 40%, 1+			999		Luminal A	Partial	Partial mastectomy	SLNB+ALND			NO	NO	NO	NO
1212	F	#REF!	165	63	1.69926	23.1405	Right	2.2									CNB	IDC	IDC+DCIS+fibrocystic change		IDC+DCIS	5	3.0/1.8	Y	3/19	N	mm	II	T2N1M0	II b	Positive, 80%	Positive, 10%	Positive, 15%, 2+, equivocal			10		Luminal A	Total	Modified radical mastectomy	SLNB+ALND			YES	NO	NO	YES	2016-03-25	chest wall, right
1213	F	#REF!	153	52	1.48661	22.2137	Right	999.0									Excision	IDC+papillary intraductal carcinoma	IDC+DCIS	5	IDC+DCIS	5	0.7+0.5	N	0/1	N	mm	I	T1N0M0	I	Positive, 70%	Positive, 90%	Positive, 70%, 1+			999		Luminal A	Partial	Partial mastectomy	SLNB			NO	NO	NO	NO
1214	F	#REF!	150	66	1.65831	29.3333	Right	3.5									CNB	DCIS and microinvasive carcinoma	IDC+extensive DCIS	5	IDC+DCIS	5	1.3	N	0/2	N	mm	II	T1cN0M0	I	Negative	Negative	Positive, 30%, 2+, equivocal			999		TNBC	Total	Simple mastectomy	SLNB			NO	NO	NO	NO
1215	F	#REF!	161	66	1.71804	25.462	Left	4.0									CNB	fibroepithelial lesion	malignant phyllodes tumor		malignant phyllodes tumor		999	N		close	mm	999	T2N0M0	II a	999	999	999	999		999		999	Partial	Partial mastectomy	(-)			NO	NO	NO	NO
1216	F	#REF!	150	48.5	1.42156	21.5556	Right	4.7									CNB	IDC	IDC+focal DCIS+fibrocystic change		IDC+DCIS	5	5.9	Y	4/24	N	mm	III	T3N2M0	III a	Positive, 80%	Positive, 20%	Positive, 30%, 1+			999		Luminal B1	Total	Modified radical mastectomy	ALND			NO	NO	NO	NO
1217	F	#REF!	159	70	1.75831	27.6888	Left	3.5									CNB	IDC	no residual tumor		IDC	1	no residual IDC	N	0/4	N	mm	III	ypT0N0M0	0	Negative	Negative	Positive, 25%, 2+, equivocal			999		TNBC	Partial	Partial mastectomy	SLNB			NO	NO	NO	NO
1218	F	#REF!	153	55	1.52889	23.4952	Left	999.0									mammotome	DCIS	no residual DCIS		DCIS	2	999.0	N	0/3	N	mm	999	TisN0M0	0	Positive, 90%	Positive, 20%	Positive, 3+	3		999		Luminal B2	Partial	Partial mastectomy	SLNB			NO	NO	NO	NO
1219	F	#REF!	156	51	1.48661	20.9566	Left	999.0									CNB(by成大斗六分院)	DCIS	DCIS	2	DCIS	2	3.2	N	0/1	N	mm	III	TisN0M0	0	Negative	Negative	Positive, 3+			999		HER-2 type	Total	Nipple preserving mastectomy	SLNB			NO	NO	NO	NO
1220	F	#REF!					Right	1.35									Excision	DCIS	suture granuloma+ductal hyperplasia		DCIS	2	1.1	N		N	mm	II	TisN0M0	0	Positive, 80%	Negative	Positive, 80%, 2+, equivocal			999		Luminal A	Partial	Partial mastectomy	(-)			NO	NO	NO	NO
1221	F	#REF!	154	55	1.53388	23.1911	Right	1.76									CNB	IDC	IDC+DCIS	5	IDC+DCIS	5	3.5	Y	1/20	N	mm	II	T2N1M0	II b	Positive, 30%	Positive, 30%	Positive, 20%, 2+, equivocal			999		Luminal A	Partial	Partial mastectomy	SLNB+ALND			NO	YES	NO	NO
1222	F	#REF!					Left	1.6									CNB	papillary lesion with focal atypia	intraductal papiloma with DCIS		intraductal papiloma with DCIS		0.4	N		involved	mm	I	TisN0M0	0	Positive, 30%	Positive, 30%	Positive, 30%, 2+, equivocal			999		Luminal A	Partial	Excision	(-)			NO	NO	NO	NO
1223	F	#REF!	148	54	1.48997	24.653	Right	1.57									CNB	DCIS	IDC+DCIS	5	IDC+DCIS	5	0.9	N	0/17	N	mm	II	T1bN0M0	I	Negative	Negative	positive, 90%, 3+			999		HER-2 type	Total	Simple mastectomy	ALND			NO	NO	NO	NO
1224	F	#REF!	147	53	1.47111	24.5268	Left	0.68									CNB	DCIS	DCIS	2	DCIS	2	0.6	N		N	mm	II	TisN0M0	0	Positive, 95%	Positive, 60%	Positive, 20%			999	p63(+)	Luminal A	Partial	Partial mastectomy	(-)			NO	NO	NO	NO
1225	F	#REF!	162	59.8	1.64043	22.7862	Right	2.05									mammotome	IDC+DCIS	IDC+DCIS	5	IDC+DCIS	5	3.5	Y	3/13	N	mm	II	T2N1M0	II b	Positive, 80%	Positive, 50%	Positive, 95%, 3+			999		Luminal B2	Total	Modified radical mastectomy	SLNB+ALND			NO	NO	NO	NO
1226	F	#REF!					Left	1.76									(-)	(-)	IDC	1	IDC	1	2.1	N	0/11	N	mm	II	T2N0M0	II a	Positive, 90%	Positive, 40%	Positive, 30%, 1+			999		Luminal A	Partial	Partial mastectomy	ALND			NO	NO	NO	NO
1227	F	#REF!	153	67	1.68745	28.6215	Left	3.5									CNB	IDC	IDC+DCIS 10%	5	IDC+DCIS	5	2.1	Y	11/13	N	mm	II	T2N3M0	III c	Positive, 70%	Positive, 10%	Positive, 80%, 2+, equivocal			999	p63(-)	Luminal A	Total	Modified radical mastectomy	ALND			NO	YES	NO	NO
1228	F	#REF!	163	63.5	1.69562	23.9	Right	999.0									mammotome	DCIS+fibrocystic disease	DCIS	2	DCIS	2	0.9	N		N	mm	II	TisN0M0	0	Positive, 10%	Negative	Positive, 1+			999		Luminal A	Partial	Partial mastectomy	(-)			NO	NO	NO	NO
1229	F	#REF!	157	60	1.61761	24.3418	Right	2.4									CNB	IDC with mucin production	IDC(mucinous+papillary)				3.7	N	0/5	N	mm	II	T2N0M0	II a	Positive, 90%	Positive, 50%	Positive, 40%, 1+			999		Luminal A	Total	Simple mastectomy	SLNB+ALND			NO	NO	NO	NO
1230	F	#REF!	155	59.6	1.60191	24.8075	Left	10.0									CNB	IDC	IDC	1	IDC	1	10.1	Y	2/36	N	mm	III	T3N1M0	III c	Positive, 90%	Positive, 5%	Positive, 25%, 2+, equivocal			999		Luminal B1	Total	Modified radical mastectomy	ALND			NO	YES	NO	NO
1231	F	#REF!	156	62	1.63911	25.4767	Right	1.48									CNB	IDC	IDC+DCIS	5	IDC+DCIS	5	2.4	N	0/8	N	mm	II	T2N0M0	II a	Negative	Negative	Positive, 60%, 1+			999		TNBC	Total	Simple mastectomy	ALND			NO	NO	NO	NO
1232	F	#REF!	155	59	1.59382	24.5578	Left	1.78									CNB	IDC	IDC	1	IDC	1	1.8	N	0/1	N	mm	II	T1cN0M0	I	Positive, 90%	Posiitve, 70%	Positive, 50%, 2+, equivocal			999		Luminal A	Partial	Partial mastectomy	SLNB			YES	NO	NO	YES	2012-10-01	Left breast
1233	F	#REF!	150	64	1.63299	28.4444	Left	999.0									Excision	adenois cystic carcinoma and intraductal papilloma	residual adenoid cystic carcinoma with involved margin		adenoid cystic carcinoma		2.1	N	0/2	involved	mm	999	T2N0M0	II a	Positive, 5%	Negative	Positive, 30%, 1+			999		Luminal A	Partial	Partial mastectomy	SLNB			NO	NO	NO	NO
1234	F	#REF!	162	54	1.55885	20.5761	Left	999.0									mammotome	DCIS	DCIS	2	DCIS	2	0.6	N		N	mm	II	TisN0M0	0	Positive, 70%	Positive, 90%	Positive, 15%, 1+			999		Luminal A	Partial	Partial mastectomy	(-)			NO	NO	NO	NO
1235	F	#REF!	165	70	1.79118	25.7117	Right	0.75									CNB	IDC	IDC+DCIS	5	IDC+DCIS	5	0.5	N	0/4	N	mm	I	T1bN0M0	I	Positive, 80%	Positive, 80%	Positive, 80%, 2+, equivocal			15		Luminal B1	Partial	Partial mastectomy	SLNB+ALND			NO	NO	NO	NO
1236	F	#REF!	160	51	1.50555	19.9219	Left	1.3									CNB	DCIS	DCIS	2	DCIS	2	0.7	N	0/1	N	mm	III	TisN0M0	0	Positive, 40%	Positive, 60%	Positive, 25%, 2+, equivocal			999		Luminal A	Partial	Partial mastectomy	SLNB			NO	NO	NO	NO
1237	F	#REF!					Left	0.97									FNAC(by佑民)	suspicious for malignant cells	IDC+DCIS	5	IDC+DCIS	5	1.1/0.6	N	0/19	N	mm	III	T1N0M0	I	Negative	Negative	Negative			70	p63(+)	TNBC	Partial	Wide excision	SLNB+ALND			NO	NO	NO	NO
1238	F	#REF!	158	46	1.42088	18.4265	Left	2.0									CNB	IDC	IDC+DCIS	5	IDC+DCIS	5	2.1	Y	2/33	N	mm	II	T2N1M0	II b	Positive, 30%	Positive, 40%	Positive, 60%, 2+, equivocal			999		Luminal A	Total	Modified radical mastectomy	SLNB+ALND			NO	YES	NO	NO
1239	F	#REF!	150	51.5	1.46487	22.8889	Right	3.7									CNB	IDC	IDC+DCIS	5	IDC+DCIS	5	2.7	N	0/3	N	mm	II	T2N0M0	II a	Negative	Negative	Positive, 35%, 3+			999		HER-2 type	Total	Simple mastectomy	SLNB			NO	NO	NO	NO
1240	F	#REF!	150	51.5	1.46487	22.8889	Left	4.0									CNB(by秀傳)	carcinoma	IDC+DCIS	5	IDC+DCIS	5	4.0	N	0/2	N	mm	II	T2N0M0	II a	Positive, 60%	Positive, 90%	Positive, 60%, 1+			999		Luminal A	Total	Simple mastectomy	SLNB			NO	NO	NO	NO
1241	F	#REF!	149	65	1.64021	29.278	Left	1.39									CNB	DCIS	DCIS+tumor necrosis	2	DCIS	2	0.4	N	0/2	N	mm	III	TisN0M0	0	Positive, 95%	Positive, 40%	Positive, 100%, 3+			999		Luminal B2	Partial	Partial mastectomy	SLNB			NO	NO	NO	NO
1242	F	#REF!	152	59	1.57833	25.5367	Left	1.5									CNB(by何醫院)	IDC	IDC+DCIS <5%	5	IDC	1	1.6	N	0/5	N	mm	II	TisN0M0	0	Positive, >90%	Positive, 20%	Positive, 90%, 2+, equivocal			999		Luminal A	Partial	Partial mastectomy	SLNB			NO	NO	NO	NO
1243	F	#REF!	150	59	1.56791	26.2222	Right	2.0									CNB	IDC with mucin production	DCIS+3 foci IDC(with fical mucus prouction)	5	IDC+DCIS	5	2.0/1.3/1.2	N	0/3	N	mm	II	T2N0M0	II a	Postiive, 90%	Negative	Positive, <30%, 1+			999		Luminal A	Total	Simple mastectomy	SLNB			NO	NO	NO	NO
1244	F	#REF!	157	42	1.35339	17.0392	Left	1.55									CNB	IDC	IDC+DCIS	5	IDC+DCIS	5	1.5	N	0/1	N	mm	I	T1cN0M0	I	Positive, 80%	Positive, 90%	Positive, 40%, 1+			999		Luminal A	Total	Simple mastectomy	SLNB			NO	NO	NO	NO
1245	F	#REF!	156	63	1.65227	25.8876	Right	1.5									CNB	IDC+DCIS	IDC+DCIS	5	IDC+DCIS	5	2.7	Y	1/1	N	mm	II	T2N1M0	II b	Positive, 80%	Positive, 5%	Negative			999		Luminal A	Total	Simple mastectomy	SLNB			YES	NO	NO	YES	2018-08-29	Breast, right
1246	F	#REF!	157	67	1.70937	27.1816	Left	999.0									mammotome	IDC	IDC	1	IDC	1	0.8	N	0/5	N	mm	I	T1bN0M0	I	Positive, 90%	Positive, 80%	Positive, 20%, 1+			999		Luminal A	Partial	Partial mastectomy	SLNB+ALND			NO	NO	NO	NO
1247	F	#REF!	150	60	1.58114	26.6667	Right	5.0									CNB	papillary tumor with atypia	IDC+DCIS in papillary lesion		papillary	12	0.3	N		N	mm	I	T1aN0M0	I	Positive, 90%	Positive, 90%	Positive, 60%, 1+			999		Luminal A	Partial	Partial mastectomy	(-)			NO	NO	NO	NO
1248	F	#REF!	151	52	1.47686	22.806	Right	22.0									(-)	(-)	malignant phyllodes tumor		malignant phyllodes tumor	17	999.0	N	0/23	N	mm	999	999	999	999	999	999	999		999		999	Total	Modified radical mastectomy	ALND			NO	Yes	NO	NO
1249	F	#REF!	160	52	1.52023	20.3125	Left	999.0									mammotome	DCIS	residual DCIS+fibroadenoma		DCIS	2	0.3	N	0/2	N	mm	II	TisN0M0	0	Positive, 95%	Positive, 10%	Positive, 50%			999	p63(+)	Luminal A	Total	Simple mastectomy	SLNB			NO	NO	NO	NO
1250	F	#REF!					Left	6.0									CNB	IDC	IDC	1	IDC	1	1.5	N	0/14	N	mm	II	T1cN0M0	I	Positive, 70%	Negative	Positive, 70%, 3+			999		Luminal B1	Total	Modified radical mastectomy	ALND			NO	NO	NO	NO
1251	F	#REF!	154	53.3	1.50999	22.4743	Right	999.0									mammographic localization biopsy(by台大雲林分院)	IDC	IDC+DCIS 75%	5	IDC+DCIS	5	1.2	Y	2/21	N	mm	II	T1cN1M0	II a	Positive, 90%	Positive, <5%	Positive, 50%, 2+, equivocal			999		Luminal A	Total	Modified radical mastectomy	SLNB+ALND			NO	NO	NO	NO
1252	F	#REF!	156	52	1.50111	21.3675	Right	3.4									CNB(by署彰)	signet ring cell cancer	poorly-differentiated carcinoma		poorly-differentiated carcinoma		3.0	N	0/3	N	mm	II	T2N0M0	II a	Negative	Negative	Positive, 80%, 3+			999	GCDFP-15(+)/E-cadherin(+)	HER-2 type	Total	Simple mastectomy	SLNB			NO	NO	NO	NO
1253	F	#REF!	160	59	1.61933	23.0469	Left	0.7									FNAC	suspicious for malignancy	IDC+DCIS 30%	5	IDC+DCIS	5	1.0	N		close	mm	II	T1bN0M0	I	Positive, 50%	Negative	Positive, 10%, 1+			999	E-cadherin(+)	Luminal A	Partial	Excision	(-)			NO	NO	YES	NO
1254	F	#REF!	153	73	1.76139	31.1846	Right	3.2									CNB/incisional	IDC+DCIS/DCIS	IDC+DCIS	5	IDC+DCIS	5	7.0/1.4	Y	12/12	N	mm	II	T3N3M0	III c	Negative	Negative	Positive, 50%, 2+, equivocal			999		TNBC	Total	Modified radical mastectomy	ALND			NO	YES	NO	NO
1255	F	#REF!	150	58	1.55456	25.7778	Left	2.6									CNB	DCIS	DCIS	2	DCIS	2	8.0	N	0/1	N	mm	III	TisN0M0	0	Negative	Negative	Positive, 90%, 3+			999		HER-2 type	Total	Simple mastectomy	SLNB			NO	NO	NO	NO
1256	F	#REF!	145	63	1.59295	29.9643	Left	3.04									CNB	IDC	IDC+DCIS 5%	5	IDC	1	4.0	N	0/1	N	mm	II	T2N0M0	II a	Positive, >90%	Positive, >90%	Positive, >90%, 3+			999	p63(-)	Luminal B2	Total	Simple mastectomy	SLNB			NO	NO	NO	NO
1257	F	#REF!	159	79	1.86793	31.2488	Left	3.13									CNB	DCIS	DCIS	2	DCIS	2	3.0	N	0/6	N	mm	III	TisN0M0	0	Positive, 30%	Positive, 1%	Positive, 40%, 3+			999		Luminal B2	Partial	Partial mastectomy	SLNB+ALND			NO	NO	NO	NO
1258	F	#REF!	152	63	1.63095	27.268	Left	5.0									CNB	IDC	IDC	1	IDC	1	5.8	N	0/25	N	mm	III	T4N0M0	III b	Negative	Negative	Negative			999		TNBC	Total	Modified radical mastectomy	ALND			NO	NO	NO	NO
1259	F	#REF!	154	45	1.38744	18.9745	right	2.11									CNB	IDC	IDC+DCIS	5	IDC+DCIS	5	1.8	N	0/5	N	mm	II	T1cN0M0	I	Positive, 40%	Positive, 80%	Positive, 60%, 1+			999		Luminal A	Total	Nipple preserving mastectomy	SLNB+ALND			YES	NO	NO	YES	2015-01-12	right bresat
1260	F	#REF!					Left	2.38									CNB	IDC	IDC	1	IDC	1	2.4	N	0/13	N	mm	II	T2N0M0	II a	Positive, 90%	Positive, 20%	Positive, 30%, 2+, equivocal			999		Luminal A	Total	Modified radical mastectomy	ALND			NO	NO	NO	NO
1261	F	#REF!	150	54	1.5	24	Left	1.2									CNB	IDC	IDC+DCIS	5	IDC+DCIS	5	0.8	N	0/6	N	mm	II	T1N0M0	I	Positive, 70%	Positive, 70%	Positive, 90%, 1+			10		Luminal A	Partial	Partial mastectomy	SLNB+ALND			NO	NO	NO	NO
1262	F	#REF!	164	60	1.65328	22.3081	Right	3.5									CNB	IDC	IDC+DCIS 5%	5	IDC	1	3.1	Y	3/7	N	mm	II	T2N1M0	II b	Positive, >90%	Positive, >90%	Positive, 20%, 2+, equivocal			10		Luminal A	Total	Simple mastectomy	SLNB+ALND			NO	NO	NO	NO
1263	F	#REF!					Left	2.99									CNB	IDC	IDC+DCIS <5%	5	IDC	1	5.0	Y	24/29	N	mm	II	T2N3M0	III c	Positive, 90%	Positive, <5%	Positive, 20%, 2+, equivocal			>15		Luminal B1	Total	Modified radical mastectomy	ALND			NO	NO	NO	NO
1264	F	#REF!					Left	1.0									FNAC(by員生)	atypia	DCIS	2	DCIS	2	2.3	N		N	mm	I	TisN0M0	0	Positive, 80%	Positive, 10%	Positive, 3+			999		Luminal B2	Partial	Excision	(-)			NO	NO	YES(同年)	NO
1265	F	#REF!	166	54	1.57797	19.5965	Left	2.5									CNB	IDC	IDC+Paget's disease	1	IDC	1	6.2	Y	16/18	involved	mm	II	T3N3M0	III c	Positive, 90%	Negative	Positive, 20%, 1+			999		Luminal A	Total	Modified radical mastectomy	ALND			NO	YES	NO	NO
1266	F	#REF!	158	56	1.56773	22.4323	Left	2.9									CNB	IDC+DCIS	IDC+DCIS	5	IDC+DCIS	5	2.2	Y	4/18	N	mm	II	T2N2M0	III a	Positive, 5%	Positive, 5%	Positive, 90%, 3+			999		Luminal B2	Total	Simple mastectomy	SLNB+ALND			NO	NO	NO	NO
1267	F	#REF!	151	66	1.66383	28.9461	Right	999.0									CNB	IDC	IDC	1	IDC	1	1.5/1.1	Y	1/7	N	mm	I	T1N1M0	II a	Positive, 70%	Positive, 25%	Positive, 20%, 1+			999		Luminal A	Total	Simple mastectomy	SLNB+ALND			NO	NO	NO	NO
1268	F	#REF!	155	59	1.59382	24.5578	Left	1.7									CNB	IDC	IDC+DCIS	5	IDC+DCIS	5	1.8	N	0/1	N	mm	II	T1N0M0	I	Positive, 90%	Positive, 90%	Positive, 80%, 1+			999		Luminal A	Total	Simple mastectomy	SLNB			NO	NO	NO	NO
1269	F	#REF!	158	60	1.62275	24.0346	Left	3.6									CNB	IDC	IDC+DCIS	5	IDC+DCIS	5	3.4	N	0/15	N	mm	II	T2N0M0	II a	Positive, 80%	Positive, 15%	Positive, 20%, 1+			999		Luminal A	Total	Simple mastectomy	SLNB+ALND			NO	NO	NO	NO
1270	F	#REF!	157	49	1.46183	19.8791	Left	1.2									Mammography sterotatic biopsy(by CMUH)	IDC	IDC+DCIS	5	IDC+DCIS	5	microinvasion	N	0/7	involved	mm	not grade	T1aN0M0	I	Positive, 80%	Positive, 1%	Positive, 30%, 1+			999	p63(+)/cytokeratin(+)	Luminal A	Partial	Partial mastectomy	SLNB+ALND			NO	NO	NO	NO
1271	F	#REF!	155	48	1.43759	19.9792	Right	3.2									CNB	IDC	IDC+DCIS	5	IDC+DCIS	5	2.1	Y	3/14	N	mm	II	T2N1M0	II b	Negative	Negative	Positive, 90%, 3+			999		HER-2 type	Total	Modified radical mastectomy	ALND			NO	NO	NO	NO
1272	F	#REF!	160	58	1.60555	22.6562	Left	999.0									mammotome	DCIS	DCIS	2	DCIS	2	3.3	N	0/4	N	mm	II	TisN0M0	0	Positive, 90%	Positive, <10%	Positive, 40%, 3+			999		Luminal B2	Total	Simple mastectomy	SLNB			NO	NO	NO	NO
1273	F	#REF!	145	50	1.41912	23.7812	Right	1.2									CNB	DCIS	DCIS with microinvasive carcinoma		IDC+DCIS	5	0.1	N	0/18	N	mm	III	T1aN0M0	I	Negative	Posiitve, <10%	Positive, 40%, 2+, equivocal			999	p63(+)	Luminal A	Total	Modified radical mastectomy	ALND			NO	NO	YES	NO
1274	F	#REF!	159	60	1.62788	23.7332	Left	1.47									(-)	(-)	IDC+DCIS	5	IDC+DCIS	5	0.5	N		involved	mm	II	T1N0M0	I	Positive, 70%	Positive, 70%	Positive, 60%, 1+			999		Luminal A	Partial	Partial mastectomy	(-)			NO	NO	NO	NO
1275	F	#REF!	156	80	1.8619	32.8731	Left	1.4									mammotome	DCIS with microcalcification+atypical ductal hyperplasia, focal	IDC+DCIS+atypical ductal hyperplasia+hematoma	5	IDC+DCIS	5	1.6	Y	5/27	N	mm	II	T1cN2M0	III a	Positive, 95%	Positive, 50%	Negative			999		Luminal A	Total	Modified radical mastectomy	SLNB+ALND			NO	NO	NO	NO
1276	F	#REF!	156	59	1.59896	24.2439	Left	3.18									CNB	DCIS	IDC+DCIS 95%	5	IDC+DCIS	5	0.3	Y	1/2	N	mm	II	T1aN1M0	II a	Negative	Negative	Positive, 100%, 3+			999		HER-2 type	Total	Simple mastectomy	SLNB			NO	NO	NO	NO
1277	F	#REF!	158	57	1.58167	22.8329	Right	1.97									CNB	IDC	IDC+DCIS	5	IDC+DCIS	5	2.5	Y	2/20	N	mm	II	T2N1M0	II b	Positive, 90%	Positive, 70%	Positive, 100%, 3+			40		Luminal B2	Total	Modified radical mastectomy	SLNB+ALND			NO	NO	YES	NO
1278	F	#REF!	173	60	1.69804	20.0474	Right	2.24									CNB	IDC	IDC+DCIS 80%	5	IDC+DCIS	5	2.5	N	0/21	N	mm	II	T2N0M0	II a	Positive, 40%	Positive, 20%	Positive, 70%, 2+, equivocal			>15		Luminal B1	Total	Simple mastectomy	SLNB+ALND			NO	NO	NO	NO
1279	F	#REF!	149	49	1.4241	22.0711	Left	3.8									CNB(by雲林台大)	IDC	IDC+DCIS 5%	5	IDC	1	3.7	Y	8/25	N	mm	III	T2N2M0	III a	Positive, 40%	Positive, 5%	Positive, 95%, 3+			40		Luminal B2	Total	Modified radical mastectomy	ALND			NO	NO	NO	NO
1280	F	#REF!	158	69.4	1.74525	27.8	Left	1.9									CNB(by CMUH)	IDC	IDC+DCIS 10%	5	IDC+DCIS	5	1.5	N	0/12	N	mm	II	T1cN0M0	I	Positive, 60%	Positive, 80%	Negative			50		Luminal B1	Partial	Partial mastectomy	SLNB+ALND			NO	NO	NO	NO
1281	F	#REF!	153	54	1.51493	23.0681	Left	1.25									CNB	IDC with mucin production	mucinous carcinoma	11	mucinous carcinoma	11	1.6	N	0/2	N	mm	I	T1cN0M0	I	Positive, 95%	Positive, 90%	Negative			999		Luminal A	Total	Simple mastectomy	SLNB			NO	NO	NO	NO
1282	F	#REF!	166	62	1.69082	22.4996	Right	999.0									mammotome	DCIS+fibrocystic disease	residual DCIS	2	DCIS	2	1.5	N	0/4	N	mm	II	TisN0M0	0	Positive, 80%	Positive, 30%	Positive, 30%, 2+, equivocal			999		Luminal A	Total	Nipple preserving mastectomy	SLNB			NO	NO	NO	NO
1283	F	#REF!					Right	3.4									FNAC	atypia	papillary carcinoma	12	papillary carcinoma	12	4.0	N		involved	mm	I	TisN0M0	0	Positive, 90%	Positive, 50%	Positive, 15%, 1+			999		Luminal A	Partial	Excision	(-)			NO	NO	NO	NO
1284	F	#REF!	152	65	1.65664	28.1337	Right	999.0									mammotome	DCIS with microcalcification	DCIS	2	DCIS	2	0.2	N	0/1	N	mm	I	TisN0M0	0	Positive, 80%	Positive, 60%	Positive, 50%, 1+			999		Luminal A	Partial	Partial mastectomy	SLNB			NO	NO	NO	NO
1285	F	#REF!	158	71.5	1.77146	28.6412	Right	1.1									CNB	IDC	IDC+DCIS <5%	5	IDC	1	1.2	Y	1/1	N	mm	II	T1cN1M0	II a	Positive, 75%	Positive, 3%	Negative			<5		Luminal A	Total	Simple mastectomy	SLNB			NO	NO	NO	NO
1286	F	#REF!	156	45.6	1.4057	18.7377	Right	0.8									CNB(by署台中)	IDC	IDC+DCIS 15%	5	IDC+DCIS	5	2.1	N	0/7	N	mm	II	T2N0M0	II a	Positive, 30%	Positive, >90%	Positive, 15%, 2+, equivocal			40		Luminal B1	Partial	Partial mastectomy	SLNB+ALND			NO	NO	NO	NO
1287	F	#REF!	160	56	1.57762	21.875	Left	999.0									(-)	(-)	DCIS+fibrocystic change		DCIS	2	0.5	N		N	mm	II	TisN0M0	0	Positive, 90%	Positive, 60%	Positive, 70%, 1+			999		Luminal A	Partial	Partial mastectomy	(-)			NO	NO	NO	NO
1288	F	#REF!	161	45.3	1.42335	17.4762	Left	1.14									CNB(by署彰)	DCIS	IDC+DCIS 90%+Paget's disease	5	IDC+DCIS	5	0.7	N	0/1	N	mm	II	T1bN0M0	I	Positive, 70%	Positive, 5%	Positive, 90%, 3+			999		Luminal B2	Total	Simple mastectomy	SLNB			NO	NO	NO	NO
1289	F	#REF!	154	69.9	1.72921	29.4738	Right	2.15									CNB	IDC	IDC+DCIS 5%	5	IDC	1	2.3	N	0/13	N	mm	II	T2N0M0	II a	Positive, 90%	Negative	Positive, 30%, 1+			20		Luminal B1	Partial	Partial mastectomy	SLNB+ALND			NO	NO	NO	NO
1290	F	#REF!	162	57	1.60156	21.7193	Right	3.36									CNB	ivasive carcinoma	IDC+DCIS 5%	5	IDC	1	3.2	N	0/10	N	mm	III	T2N0M0	II a	Negative	Negative	Positive, 20%, 2+, equivocal			75		TNBC	Total	Simple mastectomy	SLNB+ALND			NO	NO	NO	NO
1291	F	#REF!	165	54.2	1.57612	19.9082	Right	2.47									CNB	IDC	IDC+DCIS 5%	5	IDC	1	2.6	N	2/11	N	mm	II	T2N1M0	II b	Positive, 30%	Positive, 30%	Positive, 30%, 3+			>15		Luminal B2	Total	Nipple preserving mastectomy	SLNB+ALND			NO	NO	NO	NO
1292	F	#REF!	160	71	1.77639	27.7344	Right	1.85									CNB	ILC	ILC+LCIS	8	ILC+LCIS	8	2.1	Y	2/22	N	mm	not applicable	T2N1M0	II b	Positive, 40%	Positive, 70%	Positive, 30%, 1+			10		Luminal A	Partial	Partial mastectomy	SLNB+ALND			NO	NO	NO	NO
1293	F	#REF!	150	58	1.55456	25.7778	Right	2.5									CNB	IDC	IDC	1	IDC	1	3.0	Y	1/12	N	mm	III	T2N1M0	II b	Negative	Negative	Positive, 70%, 3+			999		HER-2 type	Partial	Partial mastectomy	ALND			NO	NO	NO	NO
1294	F	#REF!					Right	1.7									Excision	IDC with margin involved	no residual tumor	1	IDC	1	2.3	N		N	mm	III	T2N0M0	II a	Negative	Negative	Positive, 80%, 1+			999		TNBC	Partial	Partial mastectomy	ALND			NO	NO	NO	NO
1295	F	#REF!	150	49.5	1.43614	22	Left	1.4									excision	IDC with focal micropapillary pattern	no residual tumor		IDC with focal micropapillary pattern	1	1.1	N	0/2	N	mm	I	T1cN0M0	I	Positive, 90%	Positive, 10%	Positive, 90%, 2+, equivocal			999		Luminal A	Partial	Partial mastectomy	SLNB			NO	NO	YES	NO
1296	F	#REF!	150	49.5	1.43614	22	Right	999.0									mammotome	IDC+DCIS	IDC+DCIS 50%	5	IDC+DCIS	5	0.7	N	0/5	N	mm	I	T1bN0M0	I	Positive, 90%	Positive, 90%	Positive, 40%, 3+			999		Luminal B2	Total	Simple mastectomy	SLNB+ALND			NO	NO	NO	NO
1297	F	#REF!	150	49.5	1.43614	22	Left	2.04									CNB	IDC	IDC+DCIS 30%	5	IDC+DCIS	5	2.5	Y	9/26	N	mm	II	T2N3M0	III c	Negative	Negative	Positive, 90%, 3+			999		HER-2 type	Total	Modified radical mastectomy	ALND			NO	NO	NO	NO
1298	F	#REF!	156	57	1.57162	23.4221	Right	1.0									mammotome	DCIS	DCIS	2	DCIS	2	2.1	N	0/1	N	mm	II	TisN0M0	0	Positive, 50%	Negative	Positive, 90%, 1+			999		Luminal A	Total	Simple mastectomy	SLNB			NO	NO	NO	NO
1299	F	#REF!	150	49.5	1.43614	22	Right	999.0									CNB	IDC+DCIS	IDC+DCIS 80%	5	IDC+DCIS	5	1.1	N	0/1	N	mm	I	T1cN0M0	I	Positive, 90%	Positive, 90%	Positive, 70%, 1+			10		Luminal A	Total	Simple mastectomy	SLNB			NO	NO	NO	NO
1300	F	#REF!	150	49.5	1.43614	22	Right	2.4									CNB	DCIS	DCIS	2	DCIS	2	2.8	N	0/1	N	mm	II	TisN0M0	0	Positive, 1%	Negative	Positive, 30%, 2+, equivocal			999		Luminal A	Total	Simple mastectomy	SLNB			NO	NO	NO	NO
1301	F	#REF!	161	62	1.66517	23.9188	Left	2.0									CNB	IDC	IDC	1	IDC	1	1.5	N	0/16	N	mm	I	T1cN0M0	I	Positive, 70%	Positive, 70%	Positive, 70%, 1+			999		Luminal A	Partial	Partial mastectomy	SLNB+ALND			NO	NO	NO	NO
1302	F	#REF!	155	61	1.62061	25.3902	Right	2.6									CNB	IDC	IDC+DCIS 10%	5	IDC+DCIS	5	1.4	N	0/1	N	mm	III	T1cN0M0	I	Positive, 40%	Positive, 30%	Positive, 50%, 2+, equivocal			>15		Luminal B1	Partial	Partial mastectomy	SLNB			YES	YES	NO	YES	2013-10-14	right axillary
1303	F	#REF!	163	60	1.64823	22.5827	Left	0.88									excision(by佑民)	DCIS	residual DCIS+fibrocystic change		DCIS	2	0.5	N	0/1	N	mm	II	TisN0M0	0	Positive, 3+	Positive, 3+	Positive, 1+			10		Luminal A	Partial	Partial mastectomy	SLNB			NO	NO	NO	NO
1304	F	#REF!					Left	999.0									mammotome	microcalcification	DCIS+fibrocystic change		DCIS	2	1.7	N		N	mm	II	TisN0M0	0	Positive, 90%	Positive, 10%	Positive, >10%, 2+, equivocal			999		Luminal A	Partial	Partial mastectomy	(-)			NO	NO	NO	NO
1305	F	#REF!	165	60	1.65831	22.0386	Right	1.8									CNB	DCIS	DCIS+fibrocystic change		DCIS	2	2.4	N	0/4	N	mm	II	TisN0M0	0	Positive, 80%	Positive, 30%	Positive, 10%, 2+			999		Luminal A	Total	Nipple preserving mastectomy	SLNB			NO	NO	NO	NO
1306	F	#REF!	168	53	1.57268	18.7783	Left	2.8									CNB	IDC	IDC+DCIS 60%	5	IDC+DCIS	5	3.3	N	0/2	N	mm	I	T2N0M0	II a	Positive, 80%	Positive, 70%	Positive, 20%, 1+			999		Luminal A	Total	Simple mastectomy	SLNB			NO	YES	NO	NO
1307	F	#REF!	164	75	1.84842	27.8852	Right	999.0									mammotome	DCIS	DCIS	2	DCIS	2	2.4	N		N	mm	II	TisN0M0	0	Positive, 3+	Positive, 3+	Positive, 2+			999		Luminal A	Partial	Partial mastectomy	(-)			NO	NO	NO	NO
1308	F	#REF!	157	57	1.57665	23.1247	Right	1.4									CNB	IDC	IDC+DCIS <5%	5	IDC	1	2.3	N	0/1	N	mm	II	T2N0M0	II a	Positive, 95%	Positive, 80%	Positive, 80%, 1+			10		Luminal A	Partial	Partial mastectomy	SLNB			NO	NO	NO	NO
1309	F	#REF!	156	49	1.45717	20.1348	Right	2.36									CNB	invasive carcinoma with lobular feature	ILC+LCIS	8	ILC+LCIS	8	1.1	N	0/2	N	mm	II	T1cN0M0	I	Positive, 90%	Positive, 10%	Positive, 20%, 2+, equivocal			5-10		Luminal A	Total	Simple mastectomy	SLNB			NO	NO	YES	NO
1310	F	#REF!	155	52	1.49629	21.6441	Right	5.0									CNB	IDC	IDC+DCIS <5%	5	IDC	1	2.1	Y	1/17	N	mm	III	T2N1M0	II b	Positive, 5%	Positive, 5%	Positive, 20%, 1+			999		Luminal A	Total	Modified radical mastectomy	SLNB+ALND			NO	NO	NO	NO
1311	F	#REF!	158	67	1.7148	26.8386	Right	20.0									CNB	phyllodes tumor	malignant phyllodes tumor	17	malignant phyllodes tumor	17	999.0	N	(-)	N	mm	999	999	999	999	999	999	999		30		999	Total	Simple mastectomy	(-)			NO	NO	NO	NO
1312	F	#REF!					Left	999.0									excision	DCIS	residual DCIS		DCIS	2	1.5	N		N	mm	III	TisN0M0	0	Negative	Negative	positive, 3+			999		HER-2 type	Total	Simple mastectomy	(-)			NO	NO	YES	NO
1313	F	#REF!	159	50	1.48605	19.7777	Right	0.8									excision(nipple)	Paget's disease	DCIS+Paget's disease		DCIS+Paget's disease		1.0	N	0/1	N	mm	III	TisN0M0	0	Negative	Negative	Positive, 3+			999		HER-2 type	Total	Simple mastectomy	SLNB			NO	NO	NO	NO
1314	F	#REF!	162	70	1.77482	26.6728	Right	1.4									CNB	IDC	IDC+DCIS 10%	5	IDC+DCIS	5	1.7	Y	1/14	N	mm	II	T1cN1M0	II a	Positive, 90%	Positive, 90%	Positive, 20%, 2+, equivocal			5		Luminal A	Partial	Partial mastectomy	SLNB+ALND			NO	NO	NO	NO
1315	F	#REF!	152	48	1.42361	20.7756	Left	2.4									CNB	infiltrating carcinoma	ILC+LCIS	8	ILC+LCIS	8	1.9	Y	3/9	N	mm	999	T1cN1M0	II a	Positive, 95%	Negative	Positive, 70%, 1+	1		20		Luminal B1	Total	Modified radical mastectomy	SLNB+ALND			NO	YES	NO	NO
1316	F	#REF!	156	78	1.83848	32.0513	Left	1.4									Excision	IDC with margin involved	residual DCIS	2	IDC+DCIS	5	1.3	N	0/1	N	mm	II	T1cN0M0	I	Positive, 95%	Positive, 90%	Positive, 10%, 1+			999		Luminal A	Partial	Partial mastectomy	SLNB			NO	NO	NO	NO
1317	F	#REF!	153	65	1.66208	27.7671	Left	5.0									CNB	IDC	IDC	1	IDC	1	1.6	Y	1/2	N	mm	II	T1cN0M0	I	Positive, 90%	Positive, 50%	Positive, 70%, 1+			999		Luminal A	Total	Modified radical mastectomy	ALND			NO	YES	NO	NO
1318	F	#REF!	158	70	1.75278	28.0404	Left	999.0									mammotome	DCIS	IDC+DCIS	5	IDC+DCIS	5	1.0	N	1/2	involved	mm	II	T1cN1M0	II a	Negative	Negative	positive, >90%, 3+			85		HER-2 type	Total	Subcutaneous mastectomy	ALND			YES	YES	NO	YES	2013-11-06	left breast
1319	F	#REF!	162	62	1.67033	23.6244	Right	2.63									CNB	infiltrating carcinoma	mixed IDC+mucinous+DCIS 5%		mucinous carcinoma	11	1.6	Y	1/11	N	mm	II	T1cN1M0	II a	Positive, 90%	Positive, 10%	Positive, 10%, 1+			<5		Luminal A	Total	Modified radical mastectomy	ALND			NO	NO	NO	NO
1320	F	#REF!	152	51	1.46742	22.0741	Right	1.3									CNB	DCIS	IDC+DCIS 90%	5	IDC+DCIS	5	0.4	N	0/2	N	mm	I	T1aN0M0	I	Negative	Negative	Positive, 80%, 2+, equivocal			999		TNBC	Total	Simple mastectomy	SLNB			NO	NO	NO	NO
1321	F	#REF!	154	88	1.94022	37.1058	Left	3.64									CNB	infiltrating carcinoma	IDC	1	IDC	1	3.2	N	0/1	N	mm	III	T2N0M0	II a	Negative	Negative	Positive, 5%, 1+			999		Luminal A	Partial	Partial mastectomy	SLNB			NO	NO	NO	NO
1322	F	#REF!	154	50	1.46249	21.0828	Right	999.0									mammotome	DCIS	residual DCIS	2	DCIS	2	0.1	N	0/1	N	mm	I	TisN0M0	0	Positive, 90%	Negative	Positive, 15%, 2+, equivocal			999		Luminal A	Partial	Partial mastectomy	SLNB			NO	NO	NO	NO
1323	F	#REF!	165	55	1.58771	20.202	Left	2.3									CNB	IDC	IDC	1	IDC	1	2.5	N	0/2	N	mm	II	T2N0M0	II a	Positive, 90%	Positive, 70%	Positive, 20%, 1+			999		Luminal A	Partial	Partial mastectomy	SLNB			YES	NO	NO	YES	2016-07-19	left axillary lymph node
1324	F	#REF!					Right	999.0									excision	IDC	IDC+DCIS 90%	5	IDC+DCIS	5	0.4	N	0/28	N	mm	II	T1aN0M0	I	Positive, 15%	Positive, 5%	Positive, 80%, 1+			999		Luminal A	Total	Modified radical mastectomy	ALND			NO	YES	NO	NO
1325	F	#REF!	166	53	1.56329	19.2336	Left	2.2									CNB(by秀傳)	IDC	IDC+DCIS 10%	5	IDC+DCIS	5	1.5	N	0/6	N	mm	II	T1cN0M0	I	Positive, 60%	Positive, 60%	Positive, 20%, 2+, equivocal			20		Luminal B1	Partial	Partial mastectomy	SLNB+ALND			NO	NO	NO	NO
1326	F	#REF!	161	58	1.61056	22.3757	Left	1.9									excision	IDC	IDC+DCIS 5%	5	IDC	1	2.0	Y	1/19	N	mm	II	T2N1M0	II b	Positive, 20%	Positive, 35%	Negative			30		Luminal A	Partial	Partial mastectomy	ALND			YES	NO	NO	YES	2015-12-21	left breast
1327	F	#REF!	147	47	1.38534	21.7502	Left	1.88									CNB	IDC	IDC	1	IDC	1	2.9	Y	5/13	N	mm	III	T2N2M0	III a	Negative	Positive, 1%	Positive, 20%, 1+			80		Luminal B1	Partial	Partial mastectomy	ALND			YES	YES	NO	YES	2011-11-14	left breast and left axillary (suspect)
1328	F	#REF!	152	62	1.61795	26.8352	Right	1.5									CNB	DCIS	IDC+DCIS 80%	5	IDC+DCIS	5	0.5	N	0/8	N	mm	I	T1cN0M0	I	Positive, 30%	Positive, 5%	Positive, 20%, 1+			15		Luminal B1	Partial	Partial mastectomy	SLNB+ALND			NO	NO	NO	NO
1329	F	#REF!	154	51	1.47705	21.5045	Left	0.5									(-)	(-)	DCIS	2	DCIS	2	1.2	N		involved	mm	I	TisN0M0	0	Positive, 95%	Positive, 60%	positive, 60%, 1+			999		Luminal A	Partial	Partial mastectomy(wire localization)	(-)			NO	NO	NO	NO
1330	F	#REF!	150	63	1.62019	28	Left	999.0									CNB	IDC	IDC+DCIS <5%	5	IDC	1	2.2	N	0/3	involved	mm	II	T2N0M0	II a	Positive, 90%	Positive, 15%	Positive, 20%, 1+			999	E-cadherin(+)/cytokeratin(+)	Luminal A	Partial	Partial mastectomy	SLNB			NO	NO	NO	NO
1331	F	#REF!	167	50	1.52297	17.9282	Left	1.58									excision	DCIS	suture granuloma		DCIS	2	1.6	N		N	mm	III	TisN0M0	0	Positive, 1%	Negative	Positive, >90%, 3+			999	p63(+)	Luminal B2	Partial	Partial mastectomy	(-)			YES	NO	NO	YES	2012-07-24	right breast
1332	F	#REF!	150	52	1.47196	23.1111	Left	999.0									mammotome	DCIS	IDC+DCIS 70%	5	IDC+DCIS	5	0.9	N	0/1	N	mm	II	T1bN0M0	I	Positive, 90%	Positive, 90%	Positive, 50%, 1+			15		Luminal B1	Partial	Partial mastectomy	SLNB			NO	NO	NO	NO
1333	F	#REF!	157	56	1.56276	22.719	Right	1.3									CNB	IDC	IDC+DCIS 15%+fibrocystic change	5	IDC+DCIS	5	1.1	Y	1/3	N	mm	I	T1cN1M0	II a	Positive, 80%	Positive, 80%	Positive, 70%, 1+			10		Luminal A	Total	Simple mastectomy	SLNB			NO	NO	NO	NO
1334	F	#REF!	168	90	2.04939	31.8878	Right	999.0									CNB	IDC	IDC+mucinoua carcinoma+DCIS 5%		mucinous carcinoma	11	2.7	N	0/9	N	mm	I	T2N0M0	II a	Positive, 60%	Positive, 90%	Positive, 40%, 1+			10		Luminal A	Partial	Partial mastectomy	SLNB+ALND			NO	NO	NO	NO
1335	F	#REF!	165	70	1.79118	25.7117	Left	1.91									CNB	ductal hyperplasia with microcalcification	DCIS	2	DCIS	2	999.0	N		involved	mm	999	TisN0M0	0	Negative	Negative	Positive, 3+	3		999		TNBC	Partial	Partial mastectomy	(-)			NO	NO	NO	NO
1336	F	#REF!	146	40	1.27366	18.7652	Right	0.44									CNB	IDC	IDC	1	IDC	1	4.3	Y	7/10	N	mm	III	T2N2M0	III a	Positive, 80%	Positive, 30%	Positive, 15%, 1+			80		Luminal B1	Total	Modified radical mastectomy	ALND			NO	YES	YES	NO
1337	F	#REF!	162	54	1.55885	20.5761	Left	0.7									FNAC/excision	atypia/IDC	residual IDC+DCIS 10%	5	IDC+DCIS	5	0.7/0.6	N	0/2	involved	mm	II	T1bN0M0	I	Positive, 70%	Positive, 60%	Positive, 40%, 1+			999		Luminal A	Partial	Partial mastectomy	SLNB			NO	NO	NO	NO
1338	F	#REF!	165	54	1.57321	19.8347	Left	999.0									mammotome	DCIS	DCIS	2	DCIS	2	1.5	N	0/5	N	mm	II	TisN0M0	0	Positive, 80%	Negative	Positive, 20%, 2+, equivocal			999		Luminal A	Total	Simple mastectomy	ALND			NO	NO	NO	NO
1339	F	#REF!	150	70	1.70783	31.1111	Left	2.36									CNB	IDC+DCIS	IDC+DCIS 40-50%	5	IDC+DCIS	5	4.2	N	0/3	N	mm	III	T2N0M0	II a	Negative	Negative	Positive, >90%, 3+			5		HER-2 type	Total	Simple mastectomy	SLNB+ALND			NO	NO	NO	NO
1340	F	#REF!	168	68	1.78139	24.093	Left	2.02									CNB	DCIS with suspicious stromal invasion	IDC+DCIS 90%+small fibroadenoma	5	IDC+DCIS	5	1.1	N	0/2	N	mm	II	T1cN0M0	I	Positive, 90%	Positive, 80%	Positive, 90%, 2+, equivocal			30		Luminal B1	Total	Simple mastectomy	SLNB			NO	NO	NO	NO
1341	F	#REF!	161	45	1.41863	17.3604	Right	999.0									CNB	IDC	IDC+DCIS <5%	5	IDC	1	7.3	N	0/1	N	mm	II	T3N0M	III a	Positive, >90%	Negative	Positive, 30%, 2+, equivocal			999		Luminal A	Total	Simple mastectomy	SLNB			NO	NO	NO	NO
1342	F	#REF!	151	70	1.71351	30.7004	Right	2.7									CNB	IDC	IDC	1	IDC	1	4.1	Y	2/21	N	mm	II	T2N1M0	II b	Negative	Negative	Positive, 90%, 3+			60		HER-2 type	Total	Modified radical mastectomy	SLNB+ALND			NO	NO	NO	NO
1343	F	#REF!	148	52	1.46211	23.74	Right	1.9									CNB	mucinous carcinoma	mucinous carcinoma+DCIS 30%		mucinous carcinoma	11	2.4	N	0/2	N	mm	I	T2N0M0	II a	Positive, >90%	Positive, >90%	Positive, 20%, 1+			999		Luminal A	Total	Nipple preserving mastectomy	SLNB			YES	NO	NO	YES	2019-06-10	right bresat
1344	F	#REF!	161	45.1	1.4202	17.399	Left	2.31									CNB	IDC	IDC+DCIS 10%	5	IDC+DCIS	5	1.4	Y	2/4	N	mm	II	T1cN1M0	II a	Positive, 60%	Negative	Positive, 40%, 3+			999		Luminal B2	Partial	Partial mastectomy	ALND			YES	YES	NO	YES	2012-07-20	left axillary lymph node
1345	F	#REF!	152	62	1.61795	26.8352	Right	2.06									CNB(by台安)	cancer	IDC+DCIS 10%	5	IDC+DCIS	5	1.8	Y	5/12	N	mm	II	T1cN2M0	III a	Positive, 80%	Positive, 80%	Positive, 60%, 3+			999		Luminal B2	Partial	Partial mastectomy	SLNB+ALND			NO	NO	NO	NO
1346	F	#REF!	156	54	1.52971	22.1893	Left	2.3									CNB	IDC	IDC+DCIS 40%	5	IDC+DCIS	5	3.2	Y	3/22	N	mm	II	T2N1M0	II b	Positive, 80%	Positive, 5%	Positive, 5%, 1+			60		Luminal B1	Partial	Partial mastectomy	SLNB+ALND			NO	NO	NO	NO
1347	F	#REF!	162	77	1.86145	29.34	Left	11.8									CNB	IDC	residual DCIS		IDC+DCIS	5	no residual IDC	Y	1/14	N	mm	II	ypT0N1M0	II a	Positive, 25%	Negative	Positive, 40%, 2+, equivocal			999		Luminal A	Total	Modified radical mastectomy	ALND			NO	YES	YES	NO
1348	F	#REF!	148	50	1.43372	22.8269	Left	999.0									CNB(by台大雲林分院)	IDC	IDC+DCIS <5%	5	IDC+DCIS	5	2.5	N	0/2	N	mm	II	T2N0M0	II a	Negative	Negative	Positive, 80%, 1+			999		TNBC	Total	Simple mastectomy	SLNB			NO	NO	NO	NO
1349	F	#REF!	162	60.7	1.65273	23.1291	Right	1.8									CNB	IDC	IDC	1	IDC	1	1.5	Y	4/30	close	mm	II	T1cN2M0	III a	Negative	Negative	Positive, 50%, 1+			999		TNBC	Partial	Partial mastectomy	SLNB+ALND			YES	YES	NO	YES	2011-08-18	right chest wall
1350
1351	F	#REF!	165	75	1.85405	27.5482	Left	3.0									CNB	IDC	mucinous carcinoma+DCIS 5%		mucinous carcinoma	11	2.5	Y	2/10	N	mm	I	T2N1M0	II b	Positive, 50%	Negative	Positive, 25%, 2+	2		999		Luminal A	Total	Modified radical mastectomy	ALND			NO	NO	NO	NO
1352	F	#REF!	159	54.6	1.5529	21.5972	Left	3.8									CNB	IDC	no residual IDC		IDC	1	no residual tumor	N	0/18	N	mm	II	ypT0N0M0	0	Positive, 10%	Positive, 10%	Positive, 80%, 3+	3		999		Luminal B2	Total	Modified radical mastectomy	ALND			NO	NO	NO	NO
1353	F	#REF!	147	61	1.57824	28.229	Left	1.2									CNB	IDC	IDC+DCIS <10%	5	IDC+DCIS	5	2.7/1.6	N	0/1	involved	mm	II	T2N0M0	II a	Negative	Negative	positive, 90%, 3+			25		HER-2 type	Partial	Partial mastectomy	SLNB			NO	YES	NO	NO
1354	F	#REF!	156	52	1.50111	21.3675	Left	1.8									CNB(by耕莘)	IDC	IDC+DCIS	5	IDC+DCIS	5	1.5	N	0/5	N	mm	III	T1cN0M0	I	Positive, 80%	Positive, 50%	Positive, 30%, 2+, equivocal			10		Luminal B1	Total	Subcutaneous mastectomy	SLNB+ALND			NO	NO	NO	NO
1355	F	#REF!	144	49	1.4	23.6304	Left	3.3									CNB	DCIS	IDC+DCIS 80%+fibroadenoma	5	IDC+DCIS	5	1.1	N	0/2	N	mm	III	T1cN0M0	I	Positive, 20%	Positive, 90%	Negative			40		Luminal A	Total	Simple mastectomy	SLNB			NO	NO	NO	NO
1356	F	#REF!	153	40	1.30384	17.0874	Left	0.9									excision	intraductal papilloma with low grade DCIS	foreign body giant cell reaction		DCIS	2	0.4	N	0/5	N	mm	I	T1aN0M0	I	Positive, 95%	Positive, 90%	Positive, 80%			999		Luminal A	Partial	Partial mastectomy	SLNB			NO	NO	NO	NO
1357	F	#REF!	156	70	1.74165	28.764	Left	4.17									CNB	IDC	no residual IDC+DCIS+fibroadenoma		IDC+DCIS	5	no residual IDC	Y	1/9	N	mm	III	ypT0N1M0	II a	Positive, 100%	Positive, 100%	Positive, 95%, 3+			999		Luminal B2	Total	Modified radical mastectomy	SLNB+ALND			NO	NO	NO	NO
1358	F	#REF!	161	70	1.76934	27.0051	Right	999.0									excision	fibrocystic change	DCIS	2	DCIS	2	0.5	N		N	mm	II	TisN0M0	0	Positive, 80%	Positive, 80%	Positive, 2+			999	p63(+)	Luminal A	Partial	Partial mastectomy	(-)			NO	NO	NO	NO
1359	F	#REF!	144	43.8	1.32363	21.1227	Right	1.7									CNB	IDC+DCIS	IDC+DCIS 15%	5	IDC+DCIS	5	1.6	N	0/2	N	mm	II	T1cN0M0	I	Positive, 90%	Positive, 60%	Positive, 60%, 3+			50		Luminal B2	Partial	Partial mastectomy	SLNB			NO	NO	NO	NO
1360	F	#REF!	147	51	1.44309	23.6013	Right	1.5									CNB	IDC+focal DCIS	IDC+DCIS 20%	5	IDC+DCIS	5	2.1	N	0/1	N	mm	I	T2N0M0	II a	Positive, >90%	Positive, 80%	Positive, 40%, 2+, equivocal			30		Luminal B1	Partial	Partial mastectomy	SLNB			NO	NO	NO	NO
1361	F	#REF!	154	49	1.4478	20.6612	Left	1.7									CNB	IDC	IDC+DCIS 15%	5	IDC+DCIS	5	2.5	N	0/2	N	mm	II	T2N0M0	II a	Positive, 70%	Positive, 70%	Positive, 90%, 2+, equivocal			50		Luminal B1	Total	Simple mastectomy	SLNB			NO	NO	NO	NO
1362	F	#REF!	156	45	1.39642	18.4911	Right	1.5									MMT	IDC+DCIS	IDC+DCIS 30%	5	IDC+DCIS	5	1.1	N	0/1	N	mm	I	T1cN0M0	I	Posiitve, 90%	Posiitve, 90%	Positive, 90%, 1+			20		Luminal B1	Partial	Partial mastectomy	SLNB			NO	NO	NO	NO
1363	F	#REF!	156	70	1.74165	28.764	Right	999.0									CNB	DCIS	DCIS+papilloma+ductal hyperplasia		DCIS	2	1.8	N	0/3	N	mm	III	TisN0M0	0	Negative	Positive, 30%	Positive, 30%, 1+			999		Luminal B1	Partial	Partial mastectomy	SLNB			NO	NO	YES	NO
1364	F	#REF!	160	60	1.63299	23.4375	Left	1.6									excision	IDC	residual IDC+DCIS 60%		IDC+DCIS	5	1.8/1.4	Y	2/11	N	mm	III	T1cN1M0	II a	Negative	Negative	Positive, 100%, 3+			80		HER-2 type	Total	Modified radical mastectomy	ALND			NO	NO	NO	NO
1365	F	#REF!	150	57	1.5411	25.3333	Right	999.0									mammotome	DCIS with microcalcification+fibroadipose tissue	no residual tumor+fibrocystic change		DCIS	2	no residual tumor	N	0/1	N	mm	999	TisN0M0	0	Positive, 90%	Negative	Positive, 2+	2		999		Luminal A	Total	Nipple preserving mastectomy	SLNB			NO	NO	NO	NO
1366	F	#REF!	163	48	1.47422	18.0662	Left	3.6									CNB	IDC+DCIS	IDC+DCIS 30%+fibrocystic change		IDC+DCIS	5	3.5	Y	6/10	involved	mm	II	T2N2M0	III a	Positive, 70%	Positive, 25%	Positive, 60%, 2+, equivocal			>15		Luminal B1	Total	Simple mastectomy	ALND			NO	YES	NO	NO
1367	F	#REF!					Right	4.0									CNB	IDC	IDC+DCIS <5%	5	IDC	1	5.2	Y	3/21	N	mm	II	T3N1M0	III a	Negative	Negative	Negative			999		TNBC	Total	Modified radical mastectomy	ALND			NO	NO	NO	NO
1368	F	#REF!	148	58	1.54416	26.4792	Right	999.0									CNB	IDC	invasive papillary carcinoma+DCIS 10%		papillary carcinoma	12	1.0	Y	1/20	involved	mm	III	T1cN1M0	II a	Negative	Negative	Positive, 80%, 2+, equivocal			999		TNBC	Total	Simple mastectomy	SLNB+ALND			NO	NO	NO	NO
1369	F	#REF!	165	60	1.65831	22.0386	Right	1.02									CNB	IDC	IDC	1	IDC	1	1.3	N	0/6	N	mm	II	T1cN0M0	I	Negative	Negative	Positive, 15%, 2+, equivocal			60		TNBC	Partial	Partial mastectomy	SLNB+ALND			NO	NO	NO	NO
1370	F	#REF!	154	64	1.65462	26.986	Left	1.0									CNB	IDC+DCIS	IDC+DCIS 60%	5	IDC+DCIS	5	1.5	N	0/2	N	mm	I	T1cN0M0	I	Positive, 90%	Positive, 50%	Positive, 15%, 2+, equivocal			5		Luminal A	Partial	Partial mastectomy	SLNB			NO	NO	NO	NO
1371	F	#REF!	163	66	1.72868	24.841	Left	999.0									CNB	DCIS	DCIS 95%+microinvasive ductal carcinoma	5	IDC+DCIS	5	≦0.1	N	0/5	N	mm	not grade	T1aN0M0	I	Positive, >90%	Postivie, 90%	Positive, 90%, 1-2+			999		Luminal A	Partial	Partial mastectomy	SLNB			NO	NO	NO	NO
1372	F	#REF!	157	60.5	1.62434	24.5446	Left	999.0									mammotome	DCIS	residual DCIS	2	DCIS	2	1.5	N		N	mm	III	TisN0M0	0	Positive, 50%	Positive, 20%	Positive, 20%, 2+, equivocal			999		Luminal A	Total	Simple mastectomy	SLNB			YES	NO	YES	YES	2012-10-20	left chest wall
1373	F	#REF!	156	65	1.67829	26.7094	Left	2.6									CNB	papillary lesion with atypical cells	papillary DCIS	2	DCIS	2	2.9	N	0/11	N	mm	II	TisN0M0	0	Positive, 90%	Positive, 80%	Positiv,e 90%, 2+			999		Luminal A	Total	Simple mastectomy	SLNB			NO	NO	NO	NO
1374	F	#REF!	156	51	1.48661	20.9566																																						NO	NO	NO	NO
1375	F	#REF!	155	69	1.72361	28.7201	Left	1.6									CNB	IDC	IDC+DCIS 10%	5	IDC+DCIS	5	2.1	N	0/1	N	mm	II	T2N0M0	II a	Negative	Negative	Positive, 80%, 1+			50		TNBC	Partial	Partial mastectomy	SLNB			NO	NO	NO	NO
1376	F	#REF!	160	58	1.60555	22.6562	Right	1.7									mammotome	adenoid cystic carcinoma	no residual tumor		adenoid cystic carcinoma		no residual tumor	N	0/1	N	mm	999	T1N0M0	I	Negative	Negative	Positive, 1+			999		TNBC	Partial	Partial mastectomy	SLNB			NO	NO	NO	NO
1377	F	#REF!					Left	2.6									CNB	atypical ductal hyperplasia	DCIS	2	DCIS	2	2.5	N		involved	mm	II	TisN0M0	0	Positive, 90%	Positive, 70%	Positive, 100%			999	p63(+)	Luminal B1	Partial	Excision	(-)			NO	NO	NO	NO
1378	F	#REF!	158	52	1.5107	20.83	Right	2.27									CNB	IDC	IDC	1	IDC	1	1.9	N	0/1	involved	mm	II	T1cN0M0	I	Positive, 70%	Positive, 30%	Positive, 25%, 1+			50		Luminal B1	Partial	Partial mastectomy	SLNB			NO	NO	NO	NO
1379	F	#REF!	153	60	1.59687	25.6312	Left	1.78									CNB	low grade DCIS	focal IDC+extensice DCIS 99%		IDC+DCIS	5	0.2	N	0/1	N	mm	II	T1aN0M0	I	Positive, 70%	Positive, 90%	Positive, 90%, 2+, equivocal			999		Luminal A	Total	Simple mastectomy	SLNB			NO	NO	NO	NO
1380	F	#REF!	153	72	1.74929	30.7574	Right	2.5									CNB	IDC	IDC+DCIS 20%	5	IDC+DCIS	5	1.8	N	2/22	N	mm	II	T1cN1M0	II a	Negative	Negative	Positive, 20%, 1+			999		TNBC	Partial	Partial mastectomy	SLNB+ALND			YES	YES	NO	YES	2017-03-11	right breast+right axillary lymph node
1381	F	#REF!	166	49	1.50314	17.782	Right	2.7									CNB	IDC	IDC+DCIS 5%	5	IDC	1	1.9	N	0/2	N	mm	II	T1cN0M0	I	Posiitve, 20%	Posiitve, 20%	Negative			999		Luminal A	Total	Nipple preserving mastectomy	SLNB			NO	NO	NO	NO
1382	F	#REF!	151	70	1.71351	30.7004	Right	0.9									CNB	IDC	IDC+DCIS 40%	5	IDC+DCIS	5	0.9	N	0/7	N	mm	I	T1bN0M0	I	Positive, 95%	Positive, 90%	Positive, 20%, 2+, equivocal			<5		Luminal A	Partial	Partial mastectomy	SLNB+ALND			NO	NO	NO	NO
1383	F	#REF!	154	47.5	1.42546	20.0287	Left	2.4									CNB	DCIS	IDC+DCIS 5%	5	IDC	1	6.2	Y	14/22	N	mm	II	T3N3M0	III c	Positive, >95%	Positive, 40%	Positive, 20%, 2+, equivocal			999		Luminal A	Total	Nipple preserving mastectomy	ALND			NO	YES	NO	NO
1384	F	#REF!	153	55	1.52889	23.4952	Left	2.26									excision	IDC	IDC+DCIS 10%	5	IDC+DCIS	5	2.6	Y	5/16	N	mm	II	T2N2M0	III a	Positive, >90%	Positive, >90%	Positive, 15%, 2+, equivocal			20		Luminal B1	Total	Simple mastectomy	SLNB+ALND			NO	NO	NO	NO
1385	F	#REF!	152	54	1.50997	23.3726	Left	2.1									CNB	IDC	IDC+DCIS 2%	5	IDC	1	1.9	N	0/3	N	mm	II	T1cN0M0	I	Positive, 100%	Positive, 98%	Positive, 20%, 2+, equivocal			25		Luminal B1	Total	Simple mastectomy	SLNB+ALND			NO	NO	NO	NO
1386	F	#REF!	157	56	1.56276	22.719	Right	2.3									CNB	IDC	IDC+DCIS 5%	5	IDC	1	2.2	N	0/22	N	mm	III	T2N0M0	II a	Negative	Negative	Positive, 30%, 1+			999		TNBC	Partial	Partial mastectomy	ALND			NO	NO	NO	NO
1387	F	#REF!	153	47	1.41333	20.0777	Right	0.5									FNAC	atypia	DCIS	2	DCIS	2	0.8	N		involved	mm	III	TisN0M0	0	Negative	Negative	Positive, 100%, 3+			999		HER-2 type	Partial	Excision	(-)			NO	NO	NO	NO
1388	F	#REF!	167	61	1.68218	21.8724	Left	1.5									CNB	IDC	ILC+LCIS	8	ILC+LCIS	8	1.5	Y	1/3	N	mm	II	T1cN0M0	I	Positive, >90%	Positive, >90%	Positive, 80%, 1+			999		Luminal A	Partial	Partial mastectomy	SLNB			NO	NO	NO	NO
1389	F	#REF!	157	48	1.44684	19.4734	Right	2.1									CNB	IDC	IDC	1	IDC	1	2.2	Y	1/5	involved	mm	II	T2N1M0	II b	Negative	Negative	Positive, 30%, 2+, equivocal			50		TNBC	Partial	Partial mastectomy	SLNB+ALND			NO	NO	NO	NO
1390	F	#REF!	161	78	1.86771	30.0914	Left	2.3									CNB	IDC	IDC+DCIS 5%	5	IDC+DCIS	5	2.2	Y	3/22	N	mm	II	T2N1M0	II b	Positive, 50%	Positive, 40%	Positive, 30%, 2+, equivocal			50		Luminal B1	Partial	Partial mastectomy	SLNB+ALND			NO	NO	NO	NO
1391	F	#REF!	168	61	1.68721	21.6128	Left	4.6									CNB	IDC	IDC	1	IDC	1	2.2	N	0/19	N	mm	II	T2N0M0	II a	Positive, 90%	Positive, 90%	Positive, 70%, 2+, equivocal			20		Luminal B1	Partial	Partial mastectomy	ALND			NO	NO	NO	NO
1392	F	#REF!	158	50	1.48137	20.0288	Left	1.29									excision	IDC+DCIS 10%	IDC+DCIS 40%	5	IDC+DCIS	5	3.7	Y	1/2	involved	mm	II	T2N1M0	II b	Positive, 70%	Positive, 70%	Positive, 40%, 2+, equivocal			50		Luminal B1	Partial	Partial mastectomy	SLNB			NO	NO	NO	NO
1393	F	#REF!	167	50.8	1.53511	18.2151	Left	2.04									CNB(by中國)	metaplastic carcinoma with foci of squamoid changes	medullary carcinoma		medullary carcinoma		2.2	N	0/9	N	mm	II	T2N0M0	II a	Negative	Negative	Positive, 70%, 2+, equivocal			999		Luminal A	Partial	Partial mastectomy	SLNB+ALND			NO	NO	NO	NO
1394	F	#REF!	162	67	1.73638	25.5296	Right	2.5									CNB	IDC+DCIS	IDC+DCIS 20%	5	IDC+DCIS	5	4.3	N	0/1	N	mm	II	T2N0M0	II a	Positive, >90%	Positive, >90%	Positive, 80%, 3+			30		Luminal B2	Total	Simple mastectomy	SLNB			NO	NO	NO	NO
1395	F	#REF!	150	55	1.51383	24.4444	Left	1.7									CNB	IDC	IDC+DCIS	5	IDC+DCIS	5	1.9	Y	4/15	N	mm	II	T1cN2M0	III a	Positive, 70%	Positive, 80%	Positive, 90%, 1+			70		Luminal B1	Total	Modified radical mastectomy	SLNB+ALND			NO	NO	NO	NO
1396	F	#REF!	160	49	1.47573	19.1406	Left	999.0									excision(by彰濱秀傳)	IDC	fibrocystic change with columnar cell hyperplasia+negative for malignancy		IDC	1	1.5	N	0/2	N	mm	II	T1cN0M0	II a	Positive, +	Positive, +	Negative			999		Luminal A	Partial	Partial mastectomy	SLNB			NO	NO	NO	NO
1397	F	#REF!	146	42.5	1.31286	19.9381	Right	5.0									CNB	IDC+DCIS	IDC+DCIS 50%	5	IDC+DCIS	5	7.0	Y	2/13	N	mm	III	T3N1M0	III a	Positive, 80%	Positive, <5%	Positive, >90%, 3+			999		Luminal B2	Total	Modified radical mastectomy	ALND			NO	NO	NO	NO
1398	F	#REF!	155	65.8	1.68317	27.3881	Left	2.1									CNB	IDC	IDC+DCIS 20%	5	IDC+DCIS	5	1.6	N	0/5	N	mm	II	T1cN0M0	I	Positive, 80%	Positive, 50%	Positive, 25%, 2+, equivocal			15		Luminal B1	Total	Total mastectomy	SLNB			NO	NO	NO	NO
1399	F	#REF!	155	65.8	1.68317	27.3881	Right	1.5									CNB	papillary lesion with focal atypia	DCIS	2	DCIS	2	4.8	N		involved	mm	I	TisN0M0	0	Positive, 90%	Positive, 90%	Positive			999		Luminal A	Partial	Partial mastectomy	(-)			NO	NO	NO	NO
1400	F	#REF!	156	68	1.71659	27.9421	Right	999.0									CNB	DCIS	residual DCIS	2	DCIS	2		N	0/1	N	mm	II	TisN0M0	0	Positive, 90%	Positive, 90%	Positive, 3+			999		Luminal B2	Partial	Partial mastectomy	SLNB			NO	YES	NO	NO
1401	F	#REF!	156	68	1.71659	27.9421	Left	3.0									CNB	IDC+DCIS	IDC+DCIS	5	IDC+DCIS	5	1.5	N	0/14	N	mm	II	T1cN0M0	I	Positive, 80%	Positive, 70%	Positive, 60%, 1+			999		Luminal A	Partial	Partial mastectomy	ALND			NO	YES	NO	NO
1402	F	#REF!	163	60	1.64823	22.5827	Left	1.2									CNB	IDC+DCIS	IDC+DCIS 60%	5	IDC+DCIS	5	4.0	Y	1/8	involved	mm	I	T2N1M0	II b	Positive, 80%	Positive, 80%	Positive, 80%, 2+, equivocal			999		Luminal A	Total	Nipple preserving mastectomy	SLNB+ALND			NO	NO	NO	NO
1403	F	#REF!	155	51	1.48183	21.2279	Right	1.8									CNB	IDC	IDC	1	IDC	1	2.2	Y	0/2	N	mm	III	T2N0M0	II a	Negative	Negative	Positive, 90%, 3+			50		HER-2 type	Partial	Partial mastectomy	SLNB			NO	NO	YES	NO
1404	F	#REF!	153	52.3	1.49089	22.3418	Right	2.26									FNAC	Many nests of proliferative ductal cells and bipolar cells are seen	fibroadenoma with LCIS		LCIS	4	999.0	N		involved	mm	999	TisN0M0	0	Positive	Positive	positive, 2+			999	p63(-)/E-cadherin(-)	Luminal A	Partial	Excision	(-)			NO	NO	NO	NO
1405	F	#REF!	153	51	1.47224	21.7865	Right	3.6									CNB	IDC	IDC+DCIS 30%	5	IDC+DCIS	5	2.5	N	0/4	N	mm	II	T2N0M0	II a	Positive, 90%	Positive, 20%	Positive, 90%, 3+			999		Luminal B2	Total	Simple mastectomy	SLNB			NO	NO	NO	NO
1406	F	#REF!	147	58.5	1.54556	27.0721	Left	2.62									CNB	IDC	IDC+DCIS <5%	5	IDC	1	3.2	Y	1/1	N	mm	II	T2N1M0	II b	Positive, 90%	Positive, 70%	Positive, 70%, 2+, equivocal			999		Luminal A	Total	Simple mastectomy	SLNB			YES	YES	NO	YES	2012-04-10	left axillary lymph node
1407	F	#REF!	164	55	1.58289	20.4491	Left	2.27									CNB	invasive carcinoma with lobular feature	ILC+LCIS	8	ILC+LCIS	8	2.4	N	0/5	N	mm	not applicable	T2N0M0	II a	Posiiive, 80%	Posiiive, 80%	Positive, 80%, 1+			999		Luminal A	Total	Nipple preserving mastectomy	SLNB			NO	NO	NO	NO
1408	F	#REF!	153	83	1.87816	35.4564	Left	1.11									CNB	DCIS	microinvasive IDC+extensive DCIS >95%		IDC+DCIS	5	≦0.1	N	0/1	N	mm	not grade	T1aN0M0	I	Positive, 50%	Positive, 10%	Positive, 70%, 1+			999		Luminal A	Total	Simple mastectomy	SLNB			NO	NO	NO	NO
1409	F	#REF!	150	53	1.48605	23.5556	Left	0.9									CNB	IDC	IDC+DCIS 50%	5	IDC+DCIS	5	1.3	N	0/2	N	mm	I	T1cN0M0	I	Positive, 80%	Positive, 70%	Positive, 80%, 1+			1		Luminal A	Total	Nipple preserving mastectomy	SLNB			NO	NO	NO	NO
1410	F	#REF!	159	49	1.47111	19.3821	Left	2.4									CNB	DCIS	IDC+DCIS 80%	5	IDC+DCIS	5	0.6	N	0/1	N	mm	I	T1bN0M0	I	Positive, 90%	Negative	Positive, 70%, 1+			5		Luminal A	Partial	Partial mastectomy	SLNB			NO	NO	NO	NO
1411	F	#REF!	151	65	1.65118	28.5075	Left	1.5									CNB	IDC	IDC+DCIS 80%+intraducal papilloma		IDC+DCIS	5	0.6	N	0/1	N	mm	I	T1bN0M0	I	Positive, 90%	Positive, 90%	Positive, 15%, 2+, equivocal			5		Luminal A	Total	Simple mastectomy	SLNB			NO	NO	NO	NO
1412	F	#REF!	151	50	1.44818	21.9289	Right	1.99									CNB	IDC	IDC+DCIS <5%	5	IDC	1	1.9	N	0/4	N	mm	II	T1cN0M0	I	Positive, 90%	Positive, 10%	Positive, 70%, 1+			10		Luminal A	Partial	Partial mastectomy	SLNB			NO	NO	NO	NO
1413	F	#REF!	160	57	1.59164	22.2656	Right	2.35									CNB	mucinous carcinoma	mucinous carcinoma	11	mucinous carcinoma	11	2.1	N	0/1	N	mm	not applicable	T2N0M0	II a	Positive, >90%	Positive, 90%	Positive, 20%, 1+			999		Luminal A	Partial	Partial mastectomy	SLNB			NO	NO	NO	NO
1414	F	#REF!					Right	4.6									(-)	(-)	IDC	1	IDC	1	1.3	N		N	mm	I	T1cN0M0	I	Positive, 100%	Positive, 95%	Positive, 80%, 1+			999		Luminal A	Partial	Partial mastectomy	(-)			NO	NO	NO	NO
1415	F	#REF!	163	63	1.68893	23.7118	Right	1.3									CNB	IDC	IDC+DCIS 5%	5	IDC	1	1.5	Y	1/22	N	mm	II	T1cN0M0	I	Positive, 50%	Positive, 15%	Positive, 70%, 1+			70		Luminal B1	Partial	Partial mastectomy	SLNB+ALND			NO	NO	NO	NO
1416	F	#REF!	151	50	1.44818	21.9289	Right	1.0									CNB(by中國)	cancer	IDC+DCIS <5%	5	IDC	1	1.0	Y	1/17	N	mm	I	T1cN1M0	II a	Positive, >90%	Positive, 3%	Positive, 15%, 2+, equivocal			5		Luminal A	Partial	Partial mastectomy	SLNB+ALND			NO	NO	NO	NO
1417	F	#REF!					Left	1.1									excision	IDC	residual IDC+DCIS 10%	5	IDC+DCIS	5	1.0	N	0/1	N	mm	III	T1cN0M0	I	Negative	Negative	Positive, 90%, 3+			40		HER-2 type	Total	Subcutaneous mastectomy	SLNB			NO	NO	NO	NO
1418	F	#REF!	151	45	1.37386	19.736	Right	2.6									CNB	IDC+DCIS	IDC+DCIS 30%	5	IDC+DCIS	5	2.4	N	0/2	N	mm	II	T2N0M0	II a	Positive, 90%	Positive, >90%	Positive, 35%, 2+, equivocal			999		Luminal A	Total	Simple mastectomy	SLNB			NO	NO	NO	NO
1419	F	#REF!	151	50	1.44818	21.9289	Left	2.3									CNB	IDC	IDC+DCIS 50%	5	IDC+DCIS	5	3.4	N	0/4	N	mm	II	T2N0M0	II a	Negative	Negative	Positive, 70%, 1+			>50		TNBC	Total	Simple mastectomy	SLNB			NO	NO	YES	NO
1420	F	#REF!	155	53	1.51061	22.0604	Right	3.9									CNB	DCIS+papillary lesion	IDC+papillary DCIS 40%		papillary carcinoma	12	4.5	N		N	mm	II	T2N0M0	II a	Negative	Positive, 1%	Positive, 70%, 2+, equivocal			30		Luminal B1	Total	Simple mastectomy	(-)			NO	NO	NO	ＮＯ
1421	F	#REF!	153	53	1.50083	22.6409	Right	999.0									mammotome	DCIS	residual DCIS	2	DCIS	2	1.7	N	0/1	N	mm	II	TisN0M0	0	Positive, 90%	Positive, 70%	Positive, 30%, 2+, equivocal			999	p63(+)	Luminal A	Total	Nipple preserving mastectomy	SLNB			NO	NO	NO	NO
1422	F	#REF!	148	67	1.65965	30.588	Right	0.7									(-)		IDC+intraductal papillary carcinoma		papillary carcinoma	12	0.5	N		involved	mm	I	T1bN0M0	I	Positive, 70%	Positive, 90%	Positive, 70%, 1+			999		Luminal A	Partial	Partial mastectomy	(-)			NO	NO	NO	NO
1423	F	#REF!	160	53	1.53478	20.7031	Left	1.05									CNB	DCIS	DCIS	2	DCIS	2	1.6	N	0/4	N	mm	III	TisN0M0	0	Positive, 5%	Negative	Positive, 2+			999		Luminal A	Total	Nipple preserving mastectomy	SLNB+ALND			NO	NO	NO	NO
1424	F	#REF!	152	52.5	1.48885	22.7233	Left	2.3									FNAC(by潭子慈濟)	malignacy	IDC+DCIS 80%	5	IDC+DCIS	5	0.8	N	0/1	N	mm	II	T1bN0M0	I	Positive, 80%	Positive, 5%	Positive, 90%, 2+, equivocal			30		Luminal B1	Partial	Partial mastectomy	SLNB			YES	NO	NO	YES	2014-11-18	left axillary
1425	F	#REF!	163	66	1.72868	24.841	Right	999.0									mammotome	DCIS	residual DCIS	2	DCIS	2	1.0	N		N	mm	II	TisN0M0	0	Positive, +	Positive, +	Positive, 3+			999		Luminal B2	Partial	Partial mastectomy	(-)			NO	NO	NO	NO
1426	F	#REF!	152	77	1.80308	33.3276	Right	3.1									CNB(by中國)	DCIS	intracystic papillary carcinoma+intraductal papilloma				6.0	N	0/1	N	mm	II	TisN0M0	0	Positive, 90%	Positive, 80%	Positive, 40%, 1+			999		Luminal A	Total	Simple mastectomy	SLNB			YES	NO	NO	YES	2014-10-30	right chest wall
1427	F	#REF!	158	58	1.59548	23.2335	Left	0.8									CNB(by署彰)	DCIS	DCIS	2	DCIS	2	'2.1	N	0/1	N	mm	I	TisN0M0	0	Positive, >90%	Positive, 90%	Positive, >10%, 1+			999		Luminal A	Total	Subcutaneous mastectomy	SLNB			NO	NO	NO	NO
1428	F	#REF!	155	51	1.48183	21.2279	Right	5.0									CNB(by台大雲林分院)	IDC	ILC+LCIS	8	ILC+LCIS	8	6.5	Y	22/24	N	mm	not applicable	T3N3M0	III c	Positive, 70%	Positive, 40%	Positive, 90%, 3+			999	E-cadherin(+)/CK34βE12(+)	Luminal B2	Total	Modified radical mastectomy	ALND			NO	YES	NO	NO
1429	F	#REF!					Left	999.0									excision	IDC+intracystic papilloma	IDC+intracystic papilloma		IDC	1	6.0	N	0/17	N	mm	III	T3N0M0	III a	Negative	Negative	Negative			999		TNBC	Total	Modified radical mastectomy	ALND			YES	YES	NO	YES	2011-09-07	left chest wall
1430	F	#REF!					Right	4.2									CNB	IDC	IDC+DCIS 5%	5	IDC	1	4.0	Y	2/29	N	mm	III	T2N1M0	II b	Positive, 40%	Positive, 40%	Positive, 90%, 3+			999		Luminal B2	Partial	Partial mastectomy	ALND			YES	YES	NO	YES	2012-07-06	right breast
1431	F	#REF!	165	71	1.80393	26.079	Right	2.8									CNB	IDC+DCIS	IDC+DCIS 50%	5	IDC+DCIS	5	2.4	N	0/12	N	mm	III	T2N0M0	II a	Positive, 90%	Positive, 20%	Positive, 50%, 3+			999		Luminal B2	Partial	Partial mastectomy	ALND			NO	NO	NO	NO
1432	F	#REF!					Left	2.55									CNB	papillary lesion with focal atypia	IDC+intracystic papillary carcinoma 95%				0.2	N		involved	mm	II	T1aN0M0	I	Positive, 70%	Positive, 50%	Positive, 80%, 1+			999	E-cadherin(+)	Luminal A	Partial	Excision	(-)			NO	NO	NO	NO
1433	F	#REF!	170	60	1.68325	20.7612	Left	5.0									CNB	IDC	residual IDC+DCIS 10%		IDC+DCIS	5	1.3	N	0/16	N	mm	III	ypT1cN0M0	I	Negative	Negative	Positive, 90%, 3+			70		HER-2 type	Total	Modified radical mastectomy	ALND		N	NO	NO	NO	NO
1434	F	#REF!	152	59	1.57833	25.5367	Right	2.76									CNB(by秀傳）	IDC	IDC+extensive DCIS 95% with several foci of microinvasion		IDC+DCIS	5	0.2	N	0/2	N	mm	I	T1aN0M0	I	Negative	Negative	Positive, 30%, 2+, equivocal			50		TNBC	Partial	Partial mastectomy	SLNB		N	NO	NO	NO	NO
1435	F	#REF!	156	58	1.58535	23.833	Right	999.0									excision(by大林慈濟）	IDC	residual IDC+DCIS	5	IDC+DCIS	5	2.5	Y	2/13	N	mm	II	T2N1M0	II b	Positive, 1+	Positive, 3+	Positive, 2+			30		Luminal B1	Partial	Partial mastectomy	SLNB+ALND		N	NO	NO	NO	NO
1436	F	#REF!	155	61	1.62061	25.3902	Right	2.6									CNB	invasive carcinoma	IDC	1	IDC	1	1.7	Y	7/33	N	mm	III	T1cN2M0	III a	Negative	Negative	Negative			80		TNBC	Partial	Partial mastectomy	ALND		N	NO	NO	NO	NO
1437	F	#REF!	152	52	1.48174	22.5069	Left	1.52									CNB	DCIS	encapsulated papillary carcinoma, solid variant with focal microinvasion				<0.1	N	0/4	N	mm	not grade	T1aN0M0	I	Positive, >90%	Positive, >90%	Positive, 50%, 2+, equivocal			999		Luminal A	Partial	Partial mastectomy	SLNB		N	NO	NO	NO	NO
1438	F	#REF!					Left	2.23									CNB	IDC	IDC+DCIS 5%+fibroadenoma		IDC+DCIS	5	2.6	N	0/10	N	mm	III	T2N0M0	II a	Negative	Negative	Positive, >90%, 1+			999		TNBC	Total	Simple mastectomy	SLNB+ALND		N	YES	NO	NO	YES	2012-12-03	left axillary lymph node,left neck
1439	F	#REF!	155	56	1.55278	23.3091	Right	1.9									CNB	IDC	IDC+DCIS <5%	5	IDC	1	4.0	Y	6/10	involved	mm	I	T2N2M0	III a	Positive, >90%	Positive, 90%	Positive, 80%, 1+			<10		Luminal A	Partial	Partial mastectomy	SLNB+ALND		N	NO	NO	NO	NO
1440	F	#REF!	159	64	1.68127	25.3155	Left	3.8									CNB	IDC	IDC+DCIS 10%	5	IDC+DCIS	5	3.8	Y	1/9	N	mm	I	T2N1M0	II b	Positive, 99%	Positive, 95%	Positiv,e 80%, 1+			999		Luminal A	Total	Simple mastectomy	SLNB+ALND		N	NO	NO	NO	NO
1441	F	#REF!	160	61	1.64655	23.8281	Left	2.1									mammotome	DCIS+fibrocystic change	residual DCIS+fibrocystic change with post excision effect		DCIS	2	0.2	N	0/1	N	mm	II	TisN0M0	0	Positive, 90%	Positive, 1%	Positive, 40%, 1+			999		Luminal A	Total	Nipple preserving mastectomy	SLNB		N	NO	NO	NO	NO
1442	F	#REF!	158	62	1.64958	24.8358	Right	3.2									CNB	IDC	IDC+DCIS <5%	5	IDC	1	1.5	N	0/2	N	mm	III	T1cN0M0	I	Positive, 1%	Negative	Positive, 80%, 1+			>15		Luminal B1	Partial	Partial mastectomy	SLNB+ALND		N	NO	NO	NO	NO
1443	F	#REF!	158	51	1.49611	20.4294	Left	2.3									CNB	IDC+DCIS	IDC+DCIS 20%	5	IDC+DCIS	5	3.0	Y	9/24	N	mm	II	T2N2M0	III a	Positive, 90%	Positive, 10%	Positive, 30%, 1+			60		Luminal B1	Total	Nipple preserving mastectomy	SLNB+ALND		N	YES	YES	NO	YES	2012-08-16	left axillary lymph node
1444	F	#REF!	153	64	1.64924	27.3399	Left	0.73									CNB	IDC	IDC+DCIS 15%	5	IDC+DCIS	5	0.8	N	0/2	N	mm	I	T1bN0M0	I	Positive, >90%	Positive, 40%	Positiv,e 90%, 1+			999		Luminal A	Total	Simple mastectomy	SLNB		N	NO	NO	NO	NO
1445	F	#REF!	155	59	1.59382	24.5578	Left	1.8									CNB	IDC	IDC(with focal mucious differentiation<10%)+DCIS 5%	5	IDC	1	2.3	N	0/2	N	mm	II	T2N0M0	II a	Positive, 90%	Positive, 90%	Positive, 15%, 2+, equivocal			15		Luminal B1	Partial	Partial mastectomy	SLNB		N	NO	NO	NO	NO
1446	F	#REF!	160	66.5	1.71917	25.9766	Left	999.0									CNB	IDC	IDC+DCIS 15%	5	IDC+DCIS	5	2.3	Y	3/13	N	mm	III	T2N1M0	II b	Positive, 20%	Positive, 20%	Positive, 90%, 3+			70		Luminal B2	Partial	Partial mastectomy	SLNB+ALND		N	NO	NO	NO	NO
1447	F	#REF!	163	70	1.78029	26.3465	Left	3.28									CNB	IDC	IDC+DCIS<5%	5	IDC	1	9.5	Y	19/30	N	mm	III	T3N3M0	III c	Positive, 90%	Positive, 2%	Positive, 40%, 1+	1		70		Luminal B1	Total	Modified radical mastectomy	ALND		Y	YES	YES	YES	YES	2011-06-11	right chest wall
1448	F	#REF!	156	52	1.50111	21.3675	Left/lateral	3.14									CNB	papillary lesion with focal atypia	intracystic papillary carcinoma and DCIS				2.2	N	(-)	involved	mm	II	TisN0M0	0	Positive, 95%	Positive, 100%	Positive, 1+			999		Luminal A	Partial	Partial mastectomy	(-)		N	NO	NO	NO	NO
1449
1450	F	#REF!	153	64	1.64924	27.3399	Right	2.1									CNB	fibrocystic change	intracystic papillary carcinoma		intracystic papillary carcinoma		1.7	N		N	mm	I	TisN0M0	0	Positive, 90%	Negative	Positive, 90%, 1+			999		Luminal A	Partial	Partial mastectomy	(-)		N	NO	NO	NO	NO
1451	F	#REF!	156	74	1.79072	30.4076	Left	4.82									CNB	invasive carcinoma with lobular feature	ILC+LCIS	8	ILC+LCIS	8	4.8	Y	2/24	N	mm	I	T2N1M0	II b	Positive, 70%	Positive, 80%	Positive, 80%, 1+			999		Luminal A	Total	Modified radical mastectomy	SLNB+ALND		N	NO	NO	NO	NO
1452	F	#REF!	160	56	1.57762	21.875	Right	2.3									CNB	IDC	IDC	1	IDC	1	1.7	Y	2/14	N	mm	II	T1cN1M0	II a	Positive, 80%	Positive, 80%	Positive, 70%, 1+			30		Luminal B1	Partial	Partial mastectomy	ALND		N	NO	NO	NO	NO
1453	F	#REF!	163	67	1.74173	25.2174	Right	4.6									CNB	IDC	no residual IDC		IDC	1	no residual IDC	N	0/3	N	mm	III	ypT0N0M0	0	Negative	Negative	Positive, 30%, 1+			50		TNBC	Total	Simple mastectomy	SLNB		N	NO	NO	NO	NO
1454	F	#REF!	151	48	1.41892	21.0517	Left	2.8									CNB	IDC	IDC+DCIS 10%	5	IDC+DCIS	5	2.6	Y	1/14	N	mm	II	T2N1M0	II b	Negative	Negative	Positive, >95%, 3+			40		HER-2 type	Total	Simple mastectomy	SLNB+ALND		N	NO	NO	NO	NO
1455	F	#REF!	164	81	1.92094	30.116	Right	8.0									CNB	IDC	IDC+DCIS 80%	5	IDC+DCIS	5	5.7	Y	2/2	N	mm	II	ypT3N1M0	III a	Positive, 90%	Positive, 5%	Positive, 50%, 3+			50		Luminal B2	Total	Modified radical mastectomy	ALND		N	NO	YES	NO	NO
1456	F	#REF!	169	59	1.66425	20.6575	Left	0.5									excision(margin involved)	DCIS	extensive DCIS	2	DCIS	2	1.7	N	0/2	involved	mm	II	TisN0M0	0	Positive, 90%	Negative	Positive, 30%, 2+			999		Luminal A	Partial	Partial mastectomy	SLNB		N	NO	NO	NO	NO
1457	F	#REF!	154	54	1.51987	22.7694	Right	3.35									CNB(by秀傳)	IDC	IDC+DCIS 10%	5	IDC+DCIS	5	1.1	N	0/2	N	mm	I	T1cN0M0	I	Positive, 90%	Negative	Positive, 80%, 1+			999		Luminal A	Partial	Partial mastectomy	SLNB		N	NO	YES	NO	NO
1458	F	#REF!	158	57	1.58167	22.8329	Left	3.03									CNB	IDC	no residual IDC		IDC	1	no residual IDC	N	0/1	N	mm	II	ypT0N0M0	0	Positive, 80%	Positive, 70%	Positive, 90%, 3+			90		Luminal B2	Partial	Partial mastectomy	SLNB		N	NO	NO	NO	NO
1459	F	#REF!	168	78	1.90788	27.6361	Left	3.5									CNB	IDC+DCIS	IDC+DCIS 10%	5	IDC+DCIS	5	1.5	Y	3/17	N	mm	II	ypT1cN1M	II a	Negative	Negative	Positive, 30%, 2+, equivocal			80		TNBC	Total	Modified radical mastectomy	ALND		N	NO	YES	NO	NO
1460	F	#REF!	168	93	2.08327	32.9507	Right	3.03									CNB	IDC	IDC+DCIS 10%	5	IDC+DCIS	5	2.2	N	0/2	N	mm	I	T2N0M0	II a	Positive, 90%	Positive, 10%	Positive, 20%, 2+, equivocal			5-10		Luminal A	Partial	Partial mastectomy	SLNB		N	NO	NO	NO	NO
1461	F	#REF!	155	57	1.56658	23.7253	Right	1.1									excision(by嘉基)	DCIS with margin involved	no residual tumor		DCIS	2	no residual tumor	N	0/3	N	mm	999	TisN0M0	0	Positive	Positive	Negative	N		999		Luminal A	Partial	Partial mastectomy	SLNB		Y	NO	NO	NO	NO
1462	F	#REF!	155	69	1.72361	28.7201	Right	15.0									CNB	IDC	IDC+DCIS <1%	5	IDC	1	8.5	Y	3/20	N	mm	II	T4bN1MO	III c	Positive, 90%	Positive, 70%	Positive, 15%, 2+, equivocal			<10		Luminal A	Total	Modified radical mastectomy	SLNB+ALND		N	NO	NO	NO	NO
1463	F	#REF!	155	69	1.72361	28.7201	Left	999.0									CNB	IDC	IDC+DCIS <1%	5	IDC	1	4.0	Y	2/26	N	mm	II	T2N1M0	II b	Positive, 90%	Positive, 40%	Positive, 50%, 1+			<10		Luminal A	Partial	Partial mastectomy	SLNB+ALND		N	NO	NO	NO	NO
1464	F	#REF!	151	52.3	1.48111	22.9376	Right	4.8									CNB	IDC	residual IDC+DCIS 10%		IDC+DCIS	5	5.1	Y	1/9	N	mm	III	T3N1M0	III a	Positive, 2%	Negative	Positive, 40%, 3+			70-80		Luminal B2	Total	Modified radical mastectomy	SLNB+ALND		N	YES	YES	NO	YES	2012-03-13	right breast
1465	F	#REF!	154	57	1.56152	24.0344	Left	4.0									CNB	IDC	IDC+DCIS 10%	5	IDC+DCIS	5	11.5	Y	8/10	N	mm	II	T3N2M0	III a	Positive, >90%	Positive, 10%	Positive, 80%, 3+			90		Luminal B2	Total	Modified radical mastectomy	ALND		N	NO	YES	NO	NO
1466	F	#REF!	147	72	1.71464	33.3195	Right	3.3									CNB	IDC	IDC+DCIS <1%+fibroadenoma		IDC	1	8.1	Y	4/24	N	mm	I	T3N2M0	III a	Positive, 80%	Negative	Positive, 80%, 2+, equivocal			40		Luminal B1	Total	Modified radical mastectomy	ALND		N	NO	NO	NO	NO
1467	F	#REF!	161	59.7	1.63399	23.0315	Right	1.7									CNB	IDC	residual IDC+DCIS 10%		IDC+DCIS	5	0.4	N	0/1	N	mm	III	T1N0M0	I	Negative	Negative	Negative			>15		TNBC	Partial	Partial mastectomy	SLNB		N	NO	NO	NO	NO
1468	F	#REF!	153	48	1.42829	20.5049	Right	2.34									CNB	IDC	no residual IDC+chemotherapy effect		IDC	1	no residual IDC	N	0/7	N	mm	II	ypT0N0M0	0	Positive, 20%	Positive, 5%	Positive, 20%, 2+, equivocal			999		Luminal A	Partial	Partial mastectomy	ALND		N	NO	NO	NO	NO
1469	F	#REF!	153	66	1.67481	28.1943	Left	3.55									CNB	infiltrating carcinoma	no residual tumor		infiltrating carcinoma		no residual tumor	N	0/10	N	mm	III	ypT0N0M0	0	Positive, 5%	Negative	Positive, 60%, 3+			80		Luminal B2	Partial	Partial mastectomy	ALND		N	NO	YES	NO	NO
1470	F	#REF!	162	61	1.6568	23.2434	Left	2.1									CNB	IDC+DCIS	IDC+DCIS 10%	5	IDC+DCIS	5	1.1	Y	4/16	N	mm	II	ypT1cN2M0	III a	Positive, 90%	Positive, <10%	Positive, 15%, 1+			999		Luminal A	Total	Modified radical mastectomy	ALND		N	NO	NO	NO	NO
1471	F	#REF!	157	59	1.60407	23.9361	Left	4.0									CNB	IDC	IDC	1	IDC	1	1.5	N	0/1	N	mm	III	ypT1cN0M0	I	Negative	Negative	Negative			>15		TNBC	Total	Simple mastectomy	SLNB		N	NO	NO	NO	NO
1472	F	#REF!	159	50	1.48605	19.7777	Left	999.0	(-)	(-)	(-)	(-)	(-)	(-)			excision(by林新醫院)	IDC	residual IDC	1	IDC	1	0.6	N	0/2	N	mm	III	T1bN0M0	I	Negative	Negative	Positive, 80%, 3+	3		60		HER-2 type	Total	Simple mastectomy	SLNB		N	NO	NO	NO	NO
[truncated: 3 more columns]
